# Supplementary material for: Single-cell transcriptomic analysis of mouse neocortical development
Source: Nat Commun. 2019 Jan 11;10:134. doi: 10.1038/s41467-018-08079-9 (PMC6329831; doi:10.1038/s41467-018-08079-9)
Supplement: Supplementary file 3 — Supplementary Data 1 [file 41467_2018_8079_MOESM3_ESM.xlsx]

## Sheet: dsq_e14ctx_scaled_collapsed_wit
Gene	LayerI [17-E]	LayerI [19-P]	LayerV-VI [2-E]	Layer II-IV [15-P]	LayerV-VI [3-E]	LayerII-IV [1-P]	LayerII-IV [4-P]	LayerV-VI [5-E]	LayerV-VI [13-E]	LayerV-VI [18-P]	LayerV-VI [7-E]	LayerV-VI [12-P]	SVZ1 (migrating) [4-E]	SVZ1 (migrating) [2-P]	SVZ2 (migrating) [8-P]	Int1 [1-E]	Int1 [5-P]	Int3 [11-P]	Int4 [6-P]	Int2 [12-E]	Int2 [14-P]	Thalamus [19-E]	Striatal inh1 [16-E]	Striatal inh1 [3-P]	Striatal inh2 [9-E]	Striatal inh2 [7-P]	Ganglionic eminences [6-E]	Ganglionic eminences [9-P]	SVZ3 (proliferating) [15-E]	RG2 [14-E]	RG3 (cortical hem) [21-E]	SVZ2 (VZ-SVZ) [11-E]	RG1 [8-E]	RG4 [10-E]	Astrocytes (immature) 1 [10-P]	Astrocytes (immature) 2 [13-P]	Oligodendrocytes [16-P]	Choroid plexus [22-E]	Choroid plexus [20-P]	Microglia [20-E]	Microglia [22-P]	Endothelial [18-E]	Endothelial2 [21-P]	Endothelial1 [17-P]
0610007N19Rik	-0.132814	-0.136723	-0.178437	-0.133866	-0.231165	-0.130196	-0.121903	-0.247516	-0.239535	-0.0601535	-0.237364	-0.050517	0.270964	0.0950071	-0.0768329	-0.228251	-0.102225	-0.0891884	0.0388697	-0.214673	-0.017854	-0.149444	-0.237322	-0.0894344	-0.223324	-0.0931473	-0.145448	0.105502	0.498372	0.252379	-0.0541421	0.75536	0.252732	0.814688	0.595368	0.117034	-0.0630469	0.337607	0.282507	-0.262778	-0.0839335	0.0894494	0.984425	-0.120181
0610007P14Rik	0.174002	0.0733541	-0.204852	-0.211184	0.0113726	0.0892117	0.246136	0.075757	-0.0846522	-0.017715	0.0151872	-0.136286	-0.106067	-0.149176	-0.101932	-0.082817	-0.036349	-0.081617	-0.174177	0.154484	-0.0400904	-0.10164	0.152177	-0.0370717	-0.00961645	-0.0911467	-0.0179279	-0.0188557	-0.0572483	0.22178	-0.197554	-0.0608605	0.225702	0.139547	0.227746	0.304064	0.344739	0.08578	-0.168256	-0.220984	-0.105103	-0.179122	-0.163709	-0.272974
0610009B22Rik	0.254337	0.233425	-0.152552	-0.0927288	0.0802792	0.0437475	-0.0324598	0.0968642	0.00915881	0.0259569	-0.032103	-0.121102	0.0540639	-0.0495196	0.131322	-0.0332191	-0.0376622	-0.0660969	-0.0653328	-0.0199519	-0.107587	-0.020875	-0.0973804	-0.145721	-0.1573	-0.0769833	0.0393921	0.161649	-0.0162976	-0.0522511	0.161088	0.109671	-0.00848278	-0.01098	0.195756	-0.00724819	0.0331472	0.691936	0.274638	-0.158763	-0.0378317	-0.0580621	0.145263	-7.7e-05
0610009D07Rik	0.0237366	0.0952861	-0.211092	-0.109491	0.0965119	0.0166868	-0.0114532	0.149765	-0.0619971	0.0224313	-0.139663	-0.120605	-0.012273	-0.0347404	0.0910255	-0.0845166	-0.0470341	-0.0464925	0.155898	0.00608984	0.0518471	-0.0460079	-0.0154049	-0.0339775	-0.0698397	0.0313055	0.0500038	0.285078	0.148509	0.0249688	0.0487386	0.0822434	0.0648196	0.164669	-0.0130806	-0.147791	-0.0393368	-0.270354	-0.182131	-0.643227	-0.389992	-0.227008	-0.255096	-0.266288
0610009E02Rik	-0.0634585	-0.0344422	-0.0993774	-0.123028	-0.0982851	-0.0729486	-0.0437001	-0.118374	-0.108279	-0.097241	-0.122838	0.00299832	-0.0885727	-0.050355	-0.0812632	-0.0815146	-0.105276	-0.0164967	-0.00935401	-0.116026	-0.0623521	-0.0926472	-0.125867	-0.111698	-0.0469041	-0.0468766	0.174167	0.175944	-0.00587734	0.241308	0.013377	0.176134	0.259781	0.379542	0.332496	0.3857	0.0459348	-0.0213732	0.27658	-0.14717	-0.121139	0.263459	-0.0332154	0.173921
0610009L18Rik	0.117277	0.0623888	-0.0613444	-0.01109	0.0130721	0.00493635	-0.0334117	-0.00924567	0.131571	-0.0328398	-0.0500447	-0.0855993	0.191966	-0.011652	0.103622	-0.0355285	-0.0289374	-0.100723	-0.073817	-0.0461448	0.0368468	-0.120087	0.0714125	0.00653003	-0.0240477	-0.105261	-0.0864282	-0.0799356	-0.0291273	-0.065228	-0.115396	-0.0702616	0.0726218	0.0196236	0.250883	0.0786491	-0.0503921	0.135261	0.15949	0.113786	0.245224	-0.14752	0.141524	-0.0803294
0610009O20Rik	-0.119228	-0.0089367	-0.120325	-0.150105	-0.0267462	-0.0397804	0.0140333	-0.047726	-0.0392422	-0.0563248	-0.0603721	-0.0260836	-0.0113826	0.0354533	-0.11333	-0.0357059	0.0154919	-0.105615	0.0359502	-0.0347354	-0.103156	-0.00885387	-0.186326	-0.139976	-0.00370708	-0.0967528	0.083518	0.12183	0.178378	0.201365	0.103255	0.0484071	0.0950123	0.113961	0.218455	0.0440368	0.197096	0.0839868	0.0700764	0.425242	-0.0105256	0.0539642	0.352155	0.272138
0610010F05Rik	0.0574019	-0.10155	-0.0367931	0.107759	0.32301	0.194409	0.462629	0.3825	0.361929	0.376861	0.369081	0.107225	-0.0917712	-0.0857534	0.0316148	0.155664	0.11699	-0.0679175	0.0522102	0.183597	0.146707	0.188064	0.00936767	-0.190474	0.0749201	0.0608409	-0.289059	-0.196675	-0.300098	-0.409402	-0.507316	-0.340795	-0.428973	-0.482808	-0.381903	-0.423927	-0.235216	-0.464903	-0.339001	-0.474534	-0.367375	-0.447574	-0.39374	-0.335144
0610010K14Rik	-0.0249728	-0.0904355	-0.0700721	0.0330383	0.0397151	0.0114161	-0.0315234	0.000268088	-0.0284657	-0.000486571	0.0534443	-0.0913171	-0.0329369	0.0406749	0.0355706	-0.0568721	-0.00406245	-0.054933	-0.048139	0.0218584	-0.0904389	0.176393	0.0876559	0.0462088	0.0460991	0.0185142	-0.0111673	0.186858	0.0226147	0.0391093	0.288174	-0.0410459	0.0230546	-0.0236619	-0.0410629	-0.0487318	-0.0373037	-0.0859015	-0.0268327	-0.0935907	0.000581938	0.0705893	-0.0900749	-0.0413157
0610011F06Rik	0.128127	0.103398	-0.173976	-0.102253	0.0430175	0.0808289	0.025209	-0.0512148	-0.0798542	-0.00961288	-0.0362299	0.0266706	0.157196	0.0489179	0.0456665	-0.0760466	-0.00877154	-0.0636948	-0.0936204	0.081169	0.128771	0.131013	-0.27041	-0.224935	-0.1927	-0.194475	-0.0701133	-0.0953467	-0.00492238	0.242733	0.162825	0.140072	0.0800405	0.131878	0.180598	0.048443	0.310468	1.07092	0.307662	-0.223623	-0.359591	0.0807191	-0.0800231	0.00990297
0610030E20Rik	0.188252	0.0191965	-0.152693	-0.209539	-0.00247243	-0.00510806	0.00900694	-0.0724003	-0.0720657	0.0605546	-0.0458842	0.0681853	0.0165938	0.143784	0.145901	-0.0703068	-0.0856765	-0.0930334	-0.0171282	-0.101907	-0.130956	-0.0668577	-0.00302032	-0.122605	-0.0848126	-0.0759172	0.0798486	0.0326663	0.152305	0.126323	-0.128354	0.117027	0.161991	0.124991	0.0951934	0.00588649	-0.0487199	-0.0794402	-0.146019	0.259161	0.24678	0.107497	0.328403	0.0291965
0610031J06Rik	0.0612102	0.339748	-0.168529	-0.135353	0.0105398	-0.132435	-0.0861965	0.0245563	0.0446163	-0.0044926	-0.0243742	0.0147063	0.170934	-0.0399997	-0.0068706	-0.0719604	-0.132868	-0.170149	-0.0913407	-0.0029802	-0.0498557	0.0393128	-0.0182269	-0.11521	-0.0717079	-0.0469645	-0.0531542	0.0461559	-0.0469845	-0.0179278	-0.249788	0.0817934	-0.0284533	0.037125	0.253553	0.154988	0.103447	0.205028	0.168695	0.95341	1.74495	0.684566	0.202921	0.769822
0610037L13Rik	0.0378135	-0.00229797	-0.176394	-0.142196	-0.0487773	-0.0623347	-0.0770339	-0.0770702	-0.0980149	-0.0458149	-0.0361258	-0.0459831	0.0635028	0.0126349	0.0352904	-0.0821918	-0.0375234	0.0610251	-0.0525685	-0.0596976	-0.0755247	-0.0146195	-0.159207	0.00976067	-0.0103503	-0.0471685	0.191531	0.187717	0.156603	0.232975	0.532815	0.12012	0.0526198	0.0920552	0.0668448	0.06959	0.161586	-0.271722	-0.050784	-0.398542	-0.0193146	0.157121	0.0713939	0.207229
0610040B10Rik	0.116384	0.153875	0.0153427	-0.0497537	-0.0491113	0.0138167	0.00906247	-0.0405365	0.0426524	-0.070836	-0.0353854	-0.0111525	-0.00198105	-0.0253688	-0.0690609	-0.0204594	-0.0520859	0.0599681	-0.0428355	0.149978	0.144616	0.025126	-0.0338473	-0.0211383	-0.0495476	0.0548316	0.0357365	0.059393	-0.0590646	0.0411447	0.370876	0.0842626	-0.0652857	-0.0384251	0.0204513	-0.10845	0.144559	-0.0665814	0.0771686	0.242192	-0.136373	0.12288	-0.135672	-0.0695526
0610040J01Rik	0.144728	-0.104865	0.00146963	-0.101251	-0.0695767	-0.0782489	-0.0950639	-0.0630992	-0.0695038	-0.0714977	-0.0694252	-0.0600287	-0.0690849	-0.102402	-0.0907646	-0.0697881	-0.0873294	-0.103723	-0.0145687	-0.0601942	-0.103296	0.0100903	-0.0693808	-0.102634	-0.057078	-0.103594	-0.0495093	0.0838185	0.0996852	0.182054	0.142529	0.0416334	0.351293	0.0662178	0.405496	0.262802	0.749577	0.171823	0.00496119	1.65769	0.958452	-0.0694051	-0.105032	-0.0920395
1010001B22Rik	0.171085	NA	-0.0337252	NA	-0.0335862	NA	NA	-0.0283413	-0.0296823	NA	-0.0621967	NA	0.0522292	NA	NA	-0.0473664	NA	NA	NA	-0.0308011	NA	-0.0645402	-0.0628777	NA	-0.0368872	NA	-0.0490324	NA	0.0118965	0.105298	-0.0658999	0.0355708	0.130002	0.0996959	NA	NA	NA	0.0396238	NA	-0.0635576	NA	0.314789	NA	NA
1110001A16Rik	0.257066	0.1779	-0.184161	0.0719107	-0.0343971	0.0487812	0.105208	0.155444	0.130131	0.177158	0.0515471	-0.0691253	0.0549156	-0.101136	-0.0367862	-0.121953	-0.112252	-0.0319977	-0.143051	0.0956302	0.0723366	0.031355	-0.216098	-0.0597024	-0.193735	-0.148858	-0.0946396	0.0739993	-0.061819	0.0952441	-0.179844	0.0758568	0.116021	0.152364	0.0945043	-0.0858614	0.163163	0.0820398	0.319757	0.705475	0.444715	-0.239218	-0.181444	0.0489141
1110001J03Rik	0.269329	0.261686	-0.209249	0.133137	-0.0765191	-0.0767276	-0.0282425	0.0234443	-0.246477	0.016519	-0.069686	-0.21461	-0.0898599	-0.0617481	0.0582308	-0.221259	0.035255	0.0585986	-0.131786	0.271821	0.258005	0.449238	0.0397022	-0.0343555	-0.138412	-0.141202	0.0810383	0.0588396	0.045836	0.341444	0.0716723	0.00406731	0.21737	0.396796	0.215933	0.36256	0.0846162	0.310295	-0.30825	-0.373769	-0.348752	-0.027731	-0.266338	-0.228318
1110002J07Rik	0.221012	0.459562	-0.0780491	-0.080973	-0.0212231	-0.0474806	0.0304242	0.0410984	-0.0179156	-0.0578051	-0.00341484	0.0719768	-0.0123737	-0.0251312	-0.0287862	-0.00670286	-0.0563353	-0.0417248	-0.000637366	0.0225183	-0.00381128	0.00909627	0.0312958	-0.0815424	0.0919254	0.0174135	0.0430685	0.0548829	-0.0398403	-0.0657196	0.427443	-0.0190061	-0.0277183	-0.03706	0.15626	0.0246256	0.0873286	0.798439	-0.0823918	-0.0782455	-0.0829208	-0.0795961	-0.0825466	0.00585336
1110002L01Rik	0.14023	0.215375	-0.0690842	0.124751	0.0267892	0.0213583	0.0432218	0.0641182	0.0987586	0.0227824	0.0152411	-0.0305019	-0.0531273	-0.00640969	0.112187	-0.00301806	0.0156458	-0.0542766	-0.0631072	-0.0587037	0.108389	0.0637213	0.0966097	0.104428	-0.0646934	-0.07676	-0.0175644	-0.0830697	-0.0823026	0.0605647	-0.255655	0.00879167	-0.0383872	0.0767915	-0.0615765	-0.164502	-0.025272	-0.18234	0.105338	-0.0646907	-0.106819	-0.104007	-0.214823	-0.155908
1110004E09Rik	0.195635	0.181197	-0.138355	0.0668879	0.0791922	0.0298314	0.0464921	0.179602	0.0389466	0.118981	0.0128495	-0.1085	-0.0777359	-0.0500329	0.0231789	-0.158368	-0.0453243	-0.0793891	-0.25696	0.0118283	-0.0490677	-0.1345	0.0976461	0.00104271	-0.156541	-0.196152	-0.146942	-0.0221717	-0.0847662	0.290117	0.0663098	-0.0805991	0.191845	0.132448	0.160829	-0.0498514	-0.0881566	1.67629	2.48038	-0.210762	-0.279135	0.0230272	-0.0972029	0.00229242
1110004F10Rik	-0.128122	-0.0291857	-0.330251	0.072735	0.0317409	0.102649	0.201659	0.0281827	0.0944882	0.135868	-0.0285397	-0.203596	0.0134022	-0.0540868	0.0499254	0.00744107	0.152804	0.0432075	-0.016508	0.0730864	0.15821	0.094214	-0.00343562	0.187795	-0.054397	0.0497004	0.13381	0.0948158	0.329037	0.0822359	-0.104525	0.0170395	-0.00424443	0.0393786	-0.386501	-0.421233	-0.194504	-0.348431	-0.438214	-0.759095	-0.515809	-0.326126	-0.355437	-0.399788
1110007C09Rik	0.164567	0.705511	-0.114135	-0.123713	-0.0551705	-0.104773	-0.113805	0.00226577	0.148589	-0.0501529	-0.0957676	-0.0504483	0.534261	0.18701	0.043559	-0.161209	-0.134446	-0.181464	-0.111298	-0.144901	-0.10442	-0.0606861	-0.070114	-0.00802176	-0.165708	-0.181545	-0.103327	-0.0802537	0.171113	-0.119897	0.0647096	0.106919	-0.0584429	-0.037977	0.1609	0.31033	0.0647427	0.183249	0.132792	0.839874	0.69583	0.67604	0.167993	0.726647
1110008F13Rik	0.180269	0.25394	-0.20008	0.0269713	0.160519	-0.0319435	0.127353	0.108867	-0.0386282	0.0248808	-0.0317021	-0.0884272	0.019806	-0.0620986	0.0146384	-0.102922	0.013371	-0.0782719	-0.0903811	0.0883646	-0.00186775	0.0660047	-0.0392356	-0.0221231	-0.0516797	-0.0250375	-0.161848	0.0513969	0.120629	-0.0149008	-0.180096	0.0996941	0.0256348	0.0334856	0.0425531	0.0947416	-0.149631	-0.271458	-0.0973906	0.296907	0.347684	0.166607	0.0410347	0.0423967
1110008J03Rik	0.0654212	0.0303776	-0.113838	0.051779	0.0487046	0.0199133	0.0215025	0.169551	0.0198216	0.172345	0.0410838	0.0256821	-0.0426101	-0.0638586	0.0491231	0.0207922	-0.0806256	0.0784921	-0.101348	-0.0352799	-0.0345518	0.108946	0.0999901	0.0611591	0.0315552	-0.0818936	-0.0969199	-0.0760713	-0.0622	0.0409069	-0.218431	-0.0509344	-0.0677004	0.00662993	0.133729	0.0641138	-0.126634	0.708283	0.251652	-0.25516	-0.155407	-0.188809	-0.0978576	-0.0686903
1110008L16Rik	0.136484	-0.168975	-0.0307664	-0.0958506	-0.00842402	-0.0598049	0.0384574	0.0140561	0.0245936	0.0303316	-0.0607942	0.048994	0.0160955	0.0550239	0.117642	-0.0308292	-0.00243797	-0.080999	-0.050934	-0.0749437	-0.00815011	-0.0752739	0.0586295	0.0299619	-0.013825	-0.0994491	0.0155461	-0.010046	-0.0759736	0.016579	-0.186639	0.135471	-0.0246772	0.0871922	0.10087	-0.0220107	-0.00379962	0.0240068	0.143508	-0.0779202	-0.169108	-0.125474	-0.168719	0.219304
1110008P14Rik	0.151061	0.379432	-0.00209295	0.156268	0.209374	0.0309769	0.459665	0.461259	0.198727	0.525108	0.0210593	-0.0492059	0.0786706	-0.118399	0.251814	-0.21607	-0.208545	-0.0476513	-0.24333	0.0589883	0.248943	-0.0162948	0.0269958	-0.0742771	-0.105669	-0.195479	-0.0942446	-0.0724478	-0.224597	-0.232753	-0.0730835	-0.106947	-0.164455	-0.207537	-0.140846	-0.0829456	-0.137372	-0.193357	-0.189234	-0.349377	-0.236367	-0.117162	-0.00797109	-0.150994
1110012L19Rik	0.198802	0.328232	-0.0818012	-0.0124624	-0.0273625	-0.0399294	0.205969	0.0351396	0.0423111	0.0521975	-0.0157476	0.0516169	0.0307686	-0.0630767	0.0729352	-0.0401812	0.00262287	-0.0912468	-0.0497013	0.0723896	0.0026789	0.0108309	-0.120736	-0.0775804	-0.152814	-0.132886	-0.0503578	-0.0729372	-0.0209106	0.138913	-0.12382	0.124645	0.0408693	0.0498132	0.134953	-0.0424336	0.0611232	-0.0639156	0.010609	-0.325692	-0.040596	0.285733	0.0574449	-0.0514531
1110017D15Rik	0.136632	-0.152809	-0.0654412	-0.101588	-0.0020409	-0.0764413	0.0445812	0.00976911	-0.0623799	-0.00697674	0.0595407	-0.10335	-0.0757897	-0.0471355	-0.0962042	0.0262603	-0.0700855	-0.153223	-0.108503	0.151857	-0.0467748	0.0378271	0.0696456	0.0256863	0.018806	-0.0931632	-0.03532	-0.120636	-0.00381908	0.018958	-0.117759	-0.095428	-0.0327146	0.00382783	0.120022	-0.117531	-0.0704548	2.61599	5.05994	-0.116422	-0.15311	-0.118607	-0.103907	-0.0847407
1110018N20Rik	NA	0.00542968	NA	0.118934	NA	-0.000906995	0.0106585	NA	NA	0.0834354	NA	-0.0219002	NA	-0.0454545	0.0210927	NA	-0.0251224	-0.0857194	-0.0643564	NA	-0.0550581	NA	NA	0.0325622	NA	0.0424456	NA	-0.0462832	NA	NA	NA	NA	NA	NA	0.0844752	0.0254151	0.0416594	NA	0.161887	NA	-0.0867636	NA	-0.0867721	-0.0860814
1110019D14Rik	0.172156	0.294776	-0.0306121	-0.0833605	-0.00507801	-0.0361429	0.0219947	-0.0438404	-0.0105957	-0.0839074	-0.0183577	0.0297822	0.0253629	-0.0830317	0.0272015	-0.0818138	-0.0231956	-0.0824486	-0.0826219	-0.0245494	-0.0281835	-0.0990158	0.0198642	0.0351889	-0.0810641	0.043087	0.0137771	0.0315078	0.0917275	0.0576779	-0.0659257	0.0908258	0.0116058	0.0691624	0.115655	0.0380566	0.0657408	0.147955	0.0348911	0.651775	0.170321	0.111424	-0.0817256	-0.000200479
1110020A21Rik	-0.0726387	-0.0533404	-0.0615949	-0.0377533	-0.0657186	-0.0444237	0.0538718	0.00754548	-0.0126667	-0.0741191	-0.0661292	-0.000649169	0.113183	-0.022814	-0.0127084	-0.071159	-0.0568124	-0.0674975	0.141491	0.067934	0.0212767	-0.0953419	-0.0396753	-0.0444313	-0.0441415	-0.0591409	0.00884683	0.103072	-0.00498178	0.148159	-0.0549723	0.0512381	0.0390285	0.12844	0.189277	-0.0743212	-0.0621384	0.178582	-0.00885107	-0.125937	0.0999839	-0.0848493	0.015003	-0.0740654
1110032A03Rik	0.207172	0.202042	-0.0665339	-0.0178313	-0.0249952	-0.101082	-0.0770675	0.189482	0.195553	0.0275762	-0.046072	-0.0709804	0.0327692	-0.0727474	-0.0403496	-0.0606192	-0.0406189	-0.0218124	-0.0556239	0.0737244	-0.0461363	-0.0639109	0.0532313	0.009568	-0.0990457	-0.0402893	-0.078033	-0.0048053	-0.0198418	-0.14589	-0.25387	0.121705	-0.0947596	0.00576062	0.323913	-0.0280751	-0.0320705	1.04763	2.00329	-0.275885	-0.0279728	-0.233204	-0.066644	-0.0812265
1110032F04Rik	-0.0873973	-0.102202	-0.0846989	-0.104468	-0.0769637	0.0182809	0.0774807	-0.0700299	-0.0884269	0.0127475	-0.0866489	-0.104707	-0.0583723	-0.0653362	-0.0406234	-0.0319563	-0.05268	-0.0602237	-0.0609702	-0.0526298	0.0571158	-0.0183387	-0.0872189	-0.0983241	-0.0433298	-0.0361236	0.00121744	0.13008	-0.085998	0.226186	-0.0890991	-0.0700051	0.463009	0.342995	0.331392	0.102323	-0.102472	-0.0845603	-0.102091	0.0941267	-0.102329	-0.0854667	0.0920424	-0.082687
1110034G24Rik	0.0539774	0.0442287	-0.118141	-0.0337828	0.0812056	0.0462159	0.000999242	0.0392932	0.0338701	0.0776276	0.0118901	-0.0684228	0.0254179	-0.0042457	0.0210924	0.0201453	-0.0440134	0.0502109	-0.0641038	0.0618083	0.0317387	-0.0857261	0.112462	-0.0103076	0.100473	-0.00463706	-0.0782966	-0.0597308	0.0106467	-0.040556	-0.170777	-0.0285579	-0.0603594	-0.115656	0.0254818	-0.101446	-0.000408586	-0.0445144	-0.086403	-0.135662	0.0507665	0.123721	-0.123937	0.377729
1110037F02Rik	-0.0180956	-0.0928339	-0.145406	-0.217592	0.0388727	0.0229877	0.0285231	-0.026697	-0.103368	-0.0349787	-0.0469421	-0.0434906	-0.0474897	0.134417	0.0252758	-0.107789	-0.0281281	-0.0803152	-0.0725981	-0.0746382	-0.169044	-0.00499408	0.0628165	-0.0152633	-0.10001	0.0797236	0.122365	0.0805291	0.255678	0.218323	5.64e-05	0.137159	0.115187	0.0463365	-0.00612995	-0.0694867	0.0584161	-0.297823	-0.0649686	-0.248568	-0.0359783	0.194042	0.118297	0.0586603
1110038B12Rik	-0.144215	0.0966663	-0.237635	-0.120543	0.00781494	0.144249	0.0176802	0.0272535	0.370106	-0.0565768	-0.120076	0.122861	0.0503871	0.0345829	0.109456	-0.144055	0.0578495	-0.101093	0.254549	-0.132669	-0.0459916	-0.218136	0.128002	0.131929	-0.0766694	-0.000775846	0.0623714	-0.0211747	0.184181	0.00188051	0.216675	0.187487	0.102756	0.119741	-0.370697	-0.279954	-0.072854	-0.537222	-0.497551	-0.367884	-0.0353088	-0.300435	-0.450482	-0.43112
1110038F14Rik	-0.0808503	0.0113405	-0.245515	-0.105962	-0.0142669	-0.0376527	-0.0520929	0.129714	-0.061099	-0.0128127	-0.129386	-0.0735674	0.199712	0.00635218	0.0595803	-0.0657356	-0.0679878	-0.0667015	0.00717094	-0.0984593	-0.178285	-0.21584	-0.0788201	-0.063724	-0.0418426	-0.0696177	0.0463645	0.24175	0.0855738	0.0348172	-0.0883928	0.252602	0.0390277	0.0746735	0.0839522	0.0103746	0.249177	-0.18189	0.350675	-0.459936	-0.222616	0.167429	0.141568	0.18437
1110051M20Rik	0.191254	0.0737596	-0.11727	-0.150251	0.0207199	0.065632	0.15948	0.222735	0.243804	0.32049	-0.0256897	-0.120332	-0.0606842	0.0282466	0.0734526	-0.116199	-0.0657547	-0.055378	-0.109156	0.274367	0.192242	0.171471	0.120785	0.120112	-0.0744301	-0.0625857	-0.233494	-0.195925	-0.204579	0.0410498	-0.283469	0.024857	0.032725	0.0653163	0.108745	-0.182528	-0.137566	0.257297	0.0866999	-0.477618	-0.325227	-0.312691	-0.27934	-0.340472
1110054M08Rik	0.207833	0.0747816	-0.0244105	0.0489687	0.0457783	-0.0326045	-0.0768128	0.138419	-0.0567535	-0.0966831	-0.0433787	-0.102304	0.0368288	-0.0109507	-0.0129194	-0.123679	-0.141916	-0.113672	-0.0436501	-0.107889	-0.0367519	-0.100846	-0.123631	-0.120872	-0.100786	-0.100515	-0.0705817	0.010823	-0.0169847	0.127422	-0.0385046	-0.00189846	0.101285	0.154288	0.524403	0.351277	-0.0765747	-0.0142598	0.192398	-0.153748	0.0278303	0.168173	0.188871	0.204586
1110057K04Rik	0.0855769	0.154844	-0.102291	0.0426798	0.0829125	0.0633275	0.208922	0.120049	0.184567	0.0984715	0.0603876	0.00617562	0.0148302	-0.0764655	0.066173	-0.0558111	-0.0281593	-0.0326233	-0.101053	-0.0140542	0.0241567	0.0553586	0.0925305	0.000515377	-0.0621748	-0.0528311	-0.0524648	-0.097118	-0.0640768	-0.0464731	-0.350491	-0.0555982	-0.00161874	-0.0645439	0.00270877	-0.0785743	-0.039379	-0.127604	-0.165259	-0.00186479	0.0251481	-0.166675	-0.208715	-0.155581
1110058L19Rik	0.202089	0.0664721	-0.10776	-0.155072	0.0469128	-0.0355734	-0.0911287	0.244498	0.398182	0.000169262	0.109683	-0.0329735	0.0731774	0.130619	0.162347	-0.0667857	-0.141532	-0.0508496	-0.0201862	0.0238959	0.00482859	0.157745	0.0825229	0.0837916	-0.0890094	0.00510005	-0.140433	-0.0026814	-0.0158596	-0.0537902	-0.319642	-0.0393851	-0.177885	-0.223831	0.115533	-0.070188	0.0119462	-0.214279	0.246226	-0.326776	-0.257444	-0.243018	-0.192045	-0.0341165
1110059E24Rik	-0.111956	0.0115763	-0.175876	0.00162188	-0.0974007	-0.0484201	-0.0664365	-0.0634617	-0.00975695	-0.0231891	-0.0675383	-0.113704	0.0557605	0.0238081	0.0246981	-0.0664819	-0.0122938	0.0170111	-0.0331422	0.0279338	0.0920358	0.0956812	0.0128845	-0.00107075	-0.0743974	-0.090154	0.146253	0.236601	0.144182	0.275137	-0.198975	0.132234	0.119501	0.0377505	0.0890366	0.0841514	-0.0531112	0.195674	-0.129479	-0.18122	-0.211427	-0.000814155	0.14408	-0.0785373
1110059G10Rik	0.00297174	-0.0518884	-0.14171	-0.100032	-0.0101835	0.0637056	-0.00496545	0.0155424	0.145026	0.0428162	0.0341526	-0.0232227	0.0533573	0.0184339	0.0302954	-0.0630939	-0.0404455	0.00846837	0.0577721	0.0413843	0.0385965	-0.0677281	0.0776372	0.0403142	-0.0175694	-0.0148772	0.0316097	0.0561383	0.0819217	-0.02881	0.150556	0.0434538	0.0070018	-0.0650287	-0.122333	-0.1396	0.0778783	-0.133698	-0.302322	0.178364	-0.119873	-0.121183	-0.229042	0.0749158
1110059M19Rik	NA	-0.0589645	NA	-0.0591649	NA	-0.0451686	-0.0591012	NA	NA	-0.0592626	NA	-0.0592235	NA	-0.0359524	-0.0589942	NA	-0.0591187	-0.0590121	-0.0590729	NA	-0.0589819	NA	NA	-0.0590538	NA	0.018534	NA	0.0255986	NA	NA	NA	NA	NA	NA	-0.0590024	0.0178812	-0.0590327	NA	3.76643	NA	-0.0590117	NA	-0.0588712	-0.0591199
1110065P20Rik	0.0801494	0.303813	-0.0724175	0.029789	0.0935852	0.010504	0.145887	0.226313	0.133786	0.156735	0.074026	-0.195465	-0.0307684	-0.102544	0.088508	-0.0876071	-0.103428	-0.105708	-0.245157	0.145233	0.19304	0.223133	0.104618	0.0466729	-0.0482647	-0.0835693	-0.0845113	0.00114565	-0.149562	-0.142801	-0.265829	-0.0578373	-0.106755	-0.121716	-0.0356599	0.184855	0.23813	0.285657	0.160303	-0.300701	-0.229066	0.188298	0.0426932	-0.171262
1190002N15Rik	0.167812	0.0625678	-0.0941153	-0.156915	-0.127222	-0.0158769	0.0483623	-0.144694	-0.133395	-0.132344	-0.0514829	0.0783147	0.429735	-0.00922694	-0.124366	-0.116289	-0.0264363	-0.0897576	0.0352135	0.0366834	0.103045	-0.113713	-0.111102	0.0363554	0.178574	0.047259	-0.0436865	0.0292409	0.368931	-0.0976945	0.0390038	0.105473	-0.0187098	-0.053409	0.00782559	-0.0456796	-0.00357478	0.442278	0.0325171	0.113757	0.124121	0.0102171	0.366278	-0.0696901
1190005I06Rik	0.191283	-0.127245	-0.0485963	0.00726687	-0.0209244	-0.0346762	0.043688	0.125575	0.292486	0.0941129	0.018108	-0.0515646	-0.0810086	-0.00735847	0.121264	-0.0613238	-0.0692602	-0.147588	-0.110734	0.120918	0.0366007	0.0721731	0.154376	0.275226	-0.0437409	-0.0404668	-0.0756633	-0.0892609	-0.0447775	-0.0665188	0.0705189	-0.0910147	-0.0341135	-0.0360211	0.154094	-0.0742854	-0.111003	1.08417	0.228681	-0.156109	-0.162064	-0.128994	-0.203326	-0.194074
1190007I07Rik	-0.0683885	-0.0646278	-0.0894544	-0.0695113	-0.0761815	0.0159048	-0.00854011	-0.0353249	0.0181122	-0.0184277	-0.060115	-0.00685472	-0.0333604	-0.0204217	-0.0840731	-0.0859782	0.0936053	-0.113962	-0.131362	0.0662091	0.134174	-0.0704237	-0.0357335	-0.0172967	-0.0371427	-0.0400651	0.0575558	-0.0184686	0.0244241	0.186588	0.0057605	0.169439	0.132155	0.126656	0.213176	-0.0428342	0.136562	-0.113045	0.415095	-0.291127	-0.0348617	-0.025906	-0.16928	-0.130291
1200014J11Rik	-0.0806171	-0.0176118	-0.152975	-0.0940383	-0.0593642	-0.00860892	-0.0285083	0.00399014	-0.151846	-0.0265699	0.0365193	-0.0137064	0.0580662	0.00700274	-0.0447137	-0.00101235	-0.0380385	0.0651458	0.014181	0.0420867	0.0352377	0.202168	0.0172925	-0.0373415	0.115268	0.0286304	0.15298	0.119031	0.0468931	-0.0682646	-0.0272224	0.0323059	0.0018211	-0.0949134	-0.0412604	-0.0567304	0.0756641	-0.0972225	-0.0385373	-0.337184	-0.0902174	0.350985	0.268016	0.125729
1300002E11Rik	0.0469529	-0.164591	-0.0684853	0.00200856	0.166711	-0.0270771	-0.0481184	0.0426912	-0.104687	-0.00606931	0.0314191	-0.0694561	0.0038444	0.0252068	0.0899294	0.0145386	0.0735223	-0.0123286	0.10864	-0.00471932	-0.0873667	0.0568216	-0.016002	-0.0093016	0.00730891	0.0685862	-0.0403886	0.0424508	0.0224881	0.00952338	0.0607406	-0.0262639	-0.0889687	-0.0846832	-0.0184912	-0.0764037	-0.0572265	0.240708	-0.112551	-0.2535	-0.29887	-0.0936516	-0.135561	0.106917
1300002K09Rik	-0.0514294	-0.0867047	0.00738202	-0.0389591	-0.0547925	0.156144	-0.00149937	-0.0712614	-0.089159	-0.0917738	0.0514935	0.103	-0.0902244	0.0665622	-0.0441754	-0.0828451	-0.089544	-0.0879073	-0.0310119	-0.0283251	-0.0884018	0.145653	1.33607	0.0901503	0.334818	0.0871557	-0.0854637	-0.0721109	-0.0536697	-0.0586703	-0.100364	-0.0819383	-0.0909169	-0.102339	-0.0872094	-0.0870714	-0.0862724	-0.102513	-0.0870554	-0.100904	-0.0862007	-0.031491	0.0191004	-0.0869909
1500002C15Rik	-0.0430361	-0.0805459	-0.0852658	0.216237	-0.0322063	0.0455208	0.0112684	0.0292503	0.0442186	0.0889667	0.0589852	-0.0827065	-0.00927977	-0.0573991	-0.0541047	0.0876971	-0.04857	-0.0268198	0.0787297	0.0281492	-0.0435894	0.0573651	-0.0543645	-0.0565337	-0.0633567	0.00475792	0.05774	-0.0473227	-0.00786816	-0.0099427	-0.0846797	-0.013629	-0.0536276	-0.0021144	0.0444906	0.0484354	0.0439163	-0.0850663	-0.0803169	-0.085045	0.0265676	-0.0553565	0.0870489	-0.0604628
1500009C09Rik	-0.150979	-0.191828	-0.0335913	0.256784	-0.0238433	0.156816	0.121237	0.28587	0.306232	-0.00998536	0.0116127	-0.11348	-0.197351	-0.114948	0.0734413	0.0864881	-0.0620497	0.0254913	-0.229387	0.230624	0.0123647	0.144267	0.175594	0.102965	0.0669976	-0.0786881	-0.183196	-0.17457	-0.209427	0.00935777	-0.183594	-0.22038	-0.138539	0.0321426	0.0622114	0.30197	0.0111844	-0.321641	-0.23948	-0.340143	-0.374635	-0.313893	-0.301354	-0.344414
1500009L16Rik	0.664327	1.62943	-0.0609438	-0.0129444	-0.153604	-0.0848276	0.0646997	-0.00970406	-0.00937259	0.162361	-0.0238358	-0.127289	-0.215727	-0.188071	-0.0653447	-0.053253	-0.117918	-0.0860422	-0.225236	0.224868	0.276102	0.194713	0.435748	0.249338	0.0501919	-0.00946901	0.015693	-0.0046168	-0.0345245	0.185529	-0.128956	-0.202598	0.0547167	0.197496	0.0558613	0.0889632	-0.064963	0.048624	0.0440501	-0.302458	-0.311199	0.219954	0.350938	-0.269069
1500011B03Rik	0.500717	0.713478	-0.0882667	-0.010509	-0.0125681	0.00981456	0.0851382	0.171293	0.252385	0.354191	0.102774	-0.0959744	0.0684632	-0.0844957	0.111523	-0.0375821	0.154007	0.209214	-0.108963	0.493088	0.450666	0.221412	0.0829857	0.0281661	-0.0716846	-0.0288171	-0.16848	-0.31146	-0.146234	-0.281168	-0.504919	-0.0615473	-0.151703	-0.185935	-0.107894	-0.267827	-0.16685	0.0951673	-0.16633	-0.351309	-0.389966	-0.438276	-0.273446	-0.260636
1500011K16Rik	-0.0896804	-0.0902841	-0.17923	0.102603	-0.125638	-0.0133233	-0.0139344	-0.122165	-0.137054	0.0781098	-0.112173	-0.0555714	-0.0632353	-0.158674	-0.0698474	-0.16179	-0.0346469	0.0501721	-0.0796354	0.00883078	0.215418	-0.225196	0.0477182	-0.0419277	-0.134697	-0.0643757	0.0913008	0.0928454	0.120476	0.382393	0.0961779	0.271005	0.38377	0.369426	0.103796	0.0553119	0.125714	0.142388	0.0140403	0.0766819	0.0802949	0.0303207	0.0279852	0.230301
1500012F01Rik	-0.200037	0.165658	-0.210648	-0.226509	0.00269463	0.123705	0.0161712	-0.00678939	0.932588	-0.0654188	-0.0123718	0.177935	0.237312	0.172324	0.187081	-0.0621489	0.093907	-0.0193824	0.196377	-0.19288	-0.180424	-0.230099	0.234943	0.305813	-0.0464469	0.160322	-0.223156	-0.256082	-0.164885	-0.0487695	-0.189321	0.217449	-0.172181	-0.0186628	-0.461852	-0.513747	-0.181824	-0.613568	-0.667938	-0.263854	-0.15262	-0.341823	-0.458704	-0.377732
1500015O10Rik	0.151093	-0.112622	-0.119805	-0.163609	-0.116471	-0.13143	-0.0997315	-0.0849309	-0.102019	-0.121247	-0.10152	-0.146197	-0.068307	-0.073376	-0.0656061	-0.113612	-0.146492	-0.122102	-0.135644	-0.0801757	-0.140661	-0.133697	-0.124627	-0.128756	-0.108129	-0.143345	-0.11523	0.0842628	-0.074404	0.223847	0.0932327	0.099122	0.276693	0.663135	0.552162	-0.0294987	-0.137826	5.47858	5.65353	-0.135691	0.0241522	-0.130946	0.126357	-0.133975
1500016L03Rik	5.18785	6.89554	-0.0713478	-0.0521787	-0.105364	-0.104994	-0.0899683	-0.106886	-0.0939565	-0.109176	-0.125363	-0.101353	-0.102999	-0.106285	-0.0942286	-0.0946144	-0.0893724	-0.112922	-0.0745963	0.489134	0.112003	0.171799	-0.108005	-0.104776	-0.110504	-0.103627	-0.0707989	-0.104723	-0.113564	-0.11448	-0.127383	-0.118029	-0.125124	-0.126692	-0.113582	-0.0912605	-0.077145	0.306978	-0.0949405	-0.123702	-0.114527	-0.125547	-0.0561198	-0.113737
1500026H17Rik	0.233847	0.0649633	-0.0115384	0.170643	-0.0307706	0.0720317	0.148505	0.215981	0.350378	0.279968	-0.015087	-0.128996	-0.0137137	-0.0712413	0.139526	-0.0313634	0.0386823	0.145651	-0.116839	0.0252769	0.13035	0.0151579	-0.00237677	-0.0733224	0.0280551	-0.0879545	-0.0905356	-0.133321	-0.106692	-0.0956183	-0.137279	-0.101284	-0.0852649	-0.0895299	-0.10087	-0.100071	-0.0693451	-0.131105	-0.0379599	-0.14639	-0.186874	-0.0571006	-0.18558	-0.186608
1500035N22Rik	-0.114151	-0.0375698	0.0607935	-0.0971536	-0.126855	-0.00364754	0.355215	-0.0406795	0.424376	0.324863	0.0761248	-0.0456901	-0.102526	-0.118635	-0.0670017	-0.0393924	0.080295	-0.16291	-0.0921751	0.634912	0.152182	0.268251	0.31041	0.107279	-0.0214567	-0.0449537	-0.11941	-0.155319	-0.113403	-0.127541	-0.143	-0.133798	-0.13362	-0.138251	-0.141248	-0.0650901	0.0192086	0.653315	0.276914	-0.141691	-0.17121	-0.137193	-0.169263	-0.130606
1600002H07Rik	0.0133034	0.0911217	-0.141833	-0.148089	-0.0150831	-0.0204598	-0.0194497	0.0353463	0.0168487	-0.0738242	-0.0758278	-0.0353016	0.0523865	0.0332593	0.0758622	0.0408941	0.042344	0.0136444	0.0340743	-0.0555952	-0.0707876	-0.095048	0.022337	-0.0766654	0.0335828	0.140661	0.130852	0.127265	0.137432	-0.0750315	-0.141982	-0.0114875	0.0743242	-0.100229	-0.0615757	-0.113098	-0.0226643	-0.0568494	-0.0525322	-0.253005	-0.0982649	0.0193846	0.0241341	-0.0310283
1600002K03Rik	0.0224293	-0.0495497	-0.0871434	-0.11379	0.0194315	0.0855046	-0.0566631	0.0407317	0.016861	-0.0400558	-0.0486404	0.0430974	0.032139	0.0720598	0.0014562	0.0332825	0.0335657	-0.0200922	0.0212642	0.026874	-0.068555	0.029432	-0.0659478	0.0291849	-0.0348486	-0.0435905	0.0196893	-0.0288819	-0.0515589	-0.0124152	-0.0974661	0.0366609	-0.0675756	0.0630782	0.0137842	-0.0767604	-0.0472499	0.11442	-0.0843977	0.173984	-0.0172978	-0.127563	-0.0937501	-0.0661352
1600012H06Rik	0.03466	0.0311863	-0.0888442	-0.144519	0.0145757	-0.0280192	0.0122857	0.0036114	-0.0210917	-0.114769	-0.0629315	0.0353226	-0.0314059	0.00777873	-0.0195755	0.0212179	-0.033946	-0.0909157	-0.0262363	-0.0920946	-0.122927	-0.0157975	-0.0329861	-0.054131	-0.0445389	-0.0926942	-0.00832241	0.0905777	0.120008	-0.000177523	0.136541	0.048257	0.0323719	0.117627	0.18857	0.212857	0.00778488	0.279068	0.184936	0.216658	-0.0147253	0.271155	0.303242	0.0735664
1600014C10Rik	-0.0247365	0.238208	-0.0453371	0.0173721	0.0262447	-0.0602452	-0.0417715	0.00113405	0.00619826	0.0699271	-0.0594926	-0.0887323	0.148798	-0.0340705	-0.0373959	-0.052298	-0.0451232	0.0147934	-0.0755889	0.149317	0.213547	0.267934	0.0547685	0.0628514	-0.0819271	-0.0532384	-0.0672393	-0.0358714	-0.05135	-0.0975722	-0.127884	0.0806704	-0.0147349	-0.0624514	0.0510195	-0.114926	-0.0644584	0.182048	0.130501	0.295216	0.948382	-0.0630516	-0.0136659	0.34132
1600020E01Rik	-0.0333635	-0.0508257	-0.131158	-0.225855	0.0788111	0.136776	-0.0779804	0.027362	-0.00973805	-0.0747722	0.152147	0.0602326	0.10777	0.0748826	-0.00617255	0.106834	0.114709	-0.00993575	0.0337104	-0.0435857	-0.106964	-0.0216851	0.0515152	0.0916698	0.131845	0.211795	0.00748129	-0.120752	-0.0115891	-0.110669	-0.223511	-0.041772	-0.263353	-0.170132	-0.182639	-0.156225	-0.108531	0.394439	-0.126915	-0.387051	-0.450144	-0.156111	-0.116893	-0.101419
1700001C02Rik	NA	-0.0504731	NA	-0.0390069	NA	-0.0857818	-0.0746049	NA	NA	-0.0432399	NA	-0.0851427	NA	-0.067901	-0.0865933	NA	-0.04844	-0.086542	-0.0871113	NA	-0.0788296	NA	NA	-0.0857416	NA	-0.0863931	NA	-0.0863623	NA	NA	NA	NA	NA	NA	0.0674519	-0.0471604	-0.0877636	NA	5.96351	NA	-0.0877941	NA	-0.0873465	-0.0873279
1700001G11Rik	0.172037	NA	-0.0283093	NA	-0.0470951	NA	NA	0.0188329	0.0665101	NA	-0.00632265	NA	-0.0285841	NA	NA	0.0116334	NA	NA	NA	-0.0424472	NA	0.00298495	-0.0707891	NA	-0.0121864	NA	0.00700255	NA	0.00176385	-0.0378448	-0.0722818	0.051903	0.0014259	0.0860862	NA	NA	NA	-0.0719675	NA	-0.0701734	NA	-0.0709864	NA	NA
1700001L19Rik	0.127259	-0.0809903	-0.0407563	-0.0333319	-0.0157924	-0.0236595	0.00423697	-0.0368683	0.0358976	0.476266	-0.0173909	-0.101599	0.00428198	-0.0891467	-0.0602752	-0.0720991	-0.0522307	-0.123513	-0.106035	0.637578	0.283719	0.229623	0.00777363	-0.0624095	-0.0725289	-0.073592	-0.0706597	-0.123502	-0.0414372	-0.0607757	-0.0724026	-0.0717199	-0.0591635	-0.0531476	-0.038252	-0.110357	-0.0927397	1.60607	3.43546	-0.0749137	-0.123057	-0.0709471	-0.028045	-0.0938616
1700001O22Rik	-0.118988	NA	-0.0446697	NA	0.046253	NA	NA	0.121242	0.0265589	NA	-0.101895	NA	-0.0832277	NA	NA	-0.111749	NA	NA	NA	-0.0836862	NA	0.00587039	-0.0211757	NA	-0.063674	NA	0.104328	NA	-0.0380442	0.127153	0.296636	-0.00892703	0.235674	-0.0202372	NA	NA	NA	-0.120181	NA	-0.11418	NA	-0.110626	NA	NA
1700003E16Rik	0.432736	0.112093	-0.0340765	-0.0544222	-0.0636669	-0.0938424	-0.00128196	0.0174475	0.0956498	0.247219	-0.0634989	-0.0662296	-0.0498027	-0.0383141	-0.0092681	0.00897106	-0.0895094	-0.104236	-0.0393052	0.0944974	0.0414853	-0.0644847	0.0719538	-0.0546883	-0.0174743	-0.103918	-0.0457438	-0.086916	-0.0628926	-0.0189032	-0.0663865	-0.041408	-0.0509866	0.101148	-0.0166205	-0.105328	-0.106789	2.54569	4.34382	-0.0570202	-0.106846	-0.0620771	-0.105871	-0.105907
1700003F12Rik	NA	-0.079837	NA	-0.0769568	NA	-0.0586003	-0.0479315	NA	NA	-0.0654229	NA	-0.0775971	NA	-0.0119353	-0.0670128	NA	-0.00901397	-0.011121	-0.0595839	NA	0.102915	NA	NA	-0.0778592	NA	-0.0212041	NA	0.0438809	NA	NA	NA	NA	NA	NA	0.111263	0.130858	-0.0439588	NA	0.325493	NA	1.51619	NA	0.0692103	-0.0275633
1700003M02Rik	NA	-0.0282727	NA	-0.0938883	NA	-0.0859552	-0.0671984	NA	NA	-0.0764912	NA	-0.0943945	NA	-0.0955999	-0.0330587	NA	-0.0951855	-0.097488	-0.0434437	NA	-0.0967788	NA	NA	-0.0626608	NA	-0.0972468	NA	-0.0777538	NA	NA	NA	NA	NA	NA	0.116767	-0.0986596	-0.0582298	NA	5.92657	NA	-0.0999129	NA	-0.0993017	-0.0988135
1700007G11Rik	NA	-0.0895362	NA	-0.0238014	NA	-0.0688215	-0.0582123	NA	NA	-0.0652404	NA	-0.0361516	NA	-0.0882851	-0.0611648	NA	-0.0724922	-0.0888728	-0.0895123	NA	-0.0795069	NA	NA	-0.0882269	NA	-0.058482	NA	-0.0692594	NA	NA	NA	NA	NA	NA	0.036949	0.0148098	-0.0900263	NA	5.49327	NA	-0.0900124	NA	-0.089325	-0.0898033
1700007K13Rik	NA	0.0118409	NA	-0.0995448	NA	-0.077082	-0.0958087	NA	NA	-0.054584	NA	-0.100205	NA	-0.100736	-0.0706241	NA	-0.0713268	-0.101824	-0.102888	NA	-0.0262068	NA	NA	-0.0662029	NA	-0.044057	NA	-0.0840214	NA	NA	NA	NA	NA	NA	0.183948	0.00813902	-0.103804	NA	5.24291	NA	-0.103794	NA	-0.102701	-0.0136025
1700007L15Rik	-0.0290392	NA	-0.030337	NA	0.00177226	NA	NA	-0.0326161	-0.071228	NA	-0.0643552	NA	-0.0535795	NA	NA	-0.00343608	NA	NA	NA	0.0368183	NA	0.0255668	-0.0721103	NA	-0.0403082	NA	-0.00367113	NA	0.0619366	0.0815614	-0.0757609	-0.0110214	0.114192	0.115576	NA	NA	NA	-0.0751466	NA	0.474577	NA	0.210989	NA	NA
1700008O03Rik	0.130057	-0.0489417	-0.0187781	0.000964456	0.02965	0.017028	0.0193156	0.154893	0.0718471	0.0544677	-0.00529407	0.0234508	-0.0146265	-0.0490059	0.00578702	-0.0305782	-0.0381287	0.121864	-0.0386776	0.0404977	-0.0305555	0.0357188	0.0641034	0.0334616	-0.0172838	-0.0645066	-0.0575765	-0.0904822	-0.0768686	-0.0773424	-0.0820457	-0.0700043	-0.0769598	-0.00328289	0.00537528	0.0727501	-0.0283136	0.0897199	0.626412	-0.0818177	-0.0908728	0.11497	-0.0905154	-0.0909073
1700009P17Rik	-0.0186247	-0.0968191	-0.0432264	-0.116644	-0.0540726	-0.106512	-0.0968741	-0.0376953	-0.0466454	-0.114669	-0.0666137	-0.100172	-0.00340186	-0.0849259	-0.0946002	-0.0398702	-0.0698	-0.120693	-0.122306	-0.038392	-0.111791	-0.0668036	-0.063748	-0.118733	-0.0643244	-0.0804087	-0.0322661	-0.0995874	-0.00910758	-0.00127415	-0.0688523	0.0487374	0.0202259	-0.0336474	0.259256	-0.0266406	-0.123889	11.2724	6.87813	0.300482	-0.0658138	0.255653	-0.122425	-0.122978
1700010I14Rik	0.000170869	-0.0805643	-0.0835898	0.00700738	-0.0396905	-0.0694424	-0.0800582	-0.0665786	-0.0526302	-0.079586	-0.0832224	-0.0800642	-0.0416848	-0.0232058	-0.0802548	0.0118754	-0.0350494	-0.0231353	-0.0370576	0.167368	0.174952	0.0132883	0.0715199	-0.0101303	0.0498176	-0.0284282	0.0107374	-0.01692	0.0153506	0.103531	0.207593	0.0352812	0.0448918	0.015623	0.19719	0.0733178	0.236835	0.886509	0.613353	0.217309	0.193521	-0.0168323	-0.0803451	0.0252938
1700011J10Rik	0.0422844	0.176862	-0.0712049	-0.0268746	-0.10052	-0.0359366	-0.0836054	0.063501	0.122368	0.0511935	-0.0424964	-0.0806043	-0.019137	-0.11015	-0.0557137	-0.0191504	-0.0735334	-0.113082	-0.0399703	-0.0791328	0.0401319	-0.0854372	-0.0463247	0.0713373	-0.0126708	0.0156498	0.0210701	0.11892	0.0919266	0.0597868	0.0968387	0.0265796	0.0958742	0.0639858	0.169693	0.155067	-0.00535241	0.180284	0.325849	-0.117634	0.0122923	0.0225334	-0.0981903	0.130843
1700012B09Rik	NA	-0.0822066	NA	0.0721884	NA	-0.0784912	-0.0760257	NA	NA	-0.0432912	NA	-0.0769415	NA	-0.0688305	-0.0803952	NA	-0.0639441	-0.0802679	-0.081545	NA	-0.0793765	NA	NA	-0.0784063	NA	-0.0799392	NA	-0.0700283	NA	NA	NA	NA	NA	NA	-0.0211622	-0.0536461	-0.0571896	NA	5.85549	NA	-0.0831465	NA	-0.0821904	-0.0820186
1700012B15Rik	0.156476	0.0485378	-0.126636	-0.101375	-0.00804713	0.033342	-0.0252637	-0.0608219	-0.038088	-0.00337305	-0.0196669	-0.0466606	0.0571038	0.0711788	-0.0085843	-0.0513125	0.0325755	-0.0504617	-0.0176111	-0.0166664	-0.0334489	0.0216449	-0.0752571	-0.0987981	-0.0511495	-0.072032	-0.0329853	-0.0275472	0.060375	0.112166	-0.127255	0.139442	0.0476671	0.174928	0.0428393	0.0517719	0.141633	0.175582	-0.146129	0.121844	0.229758	-0.132494	0.238398	0.0297265
1700013G23Rik	0.0479667	NA	-0.0586151	NA	-0.0748611	NA	NA	-0.0255764	0.0535511	NA	-0.021877	NA	-0.0442441	NA	NA	-0.081106	NA	NA	NA	0.0616021	NA	-0.00117953	0.0228958	NA	-0.0760116	NA	0.030054	NA	0.101699	-0.0152955	-0.0914794	0.0299081	0.178768	0.141839	NA	NA	NA	0.406294	NA	-0.0883297	NA	-0.0256176	NA	NA
1700016K19Rik	NA	-0.0447125	NA	-0.0325358	NA	-0.0767992	-0.0746782	NA	NA	-0.0244196	NA	-0.0157129	NA	-0.0682472	-0.0874533	NA	-0.0853487	-0.0873303	-0.0880979	NA	0.0104317	NA	NA	-0.0859584	NA	-0.0871525	NA	-0.0869951	NA	NA	NA	NA	NA	NA	0.0554464	-0.070056	-0.0892302	NA	5.68265	NA	-0.0893272	NA	-0.088937	-0.0883349
1700017B05Rik	-0.0340576	-0.0938132	-0.0689973	0.113876	-0.0582773	-0.0341021	-0.0643701	-0.0419747	-0.00897052	-0.0909521	-0.0489114	0.0486952	-0.0571374	-0.0288867	-0.0356937	-0.0468067	-0.0921615	-0.0930456	-0.0140714	-0.0692673	-0.0431416	-0.0697022	-0.0296736	-0.0922966	-0.0596956	-0.0623152	0.0571261	0.00621696	0.0647687	0.317683	0.428122	-0.029882	0.123866	0.0507456	0.0990043	-0.0313468	-0.0513979	-0.0723102	0.324453	2.11057	2.76959	0.453909	0.0451165	0.0351161
1700019D03Rik	NA	0.162006	NA	-0.102621	NA	-0.0661535	-0.0510263	NA	NA	0.74332	NA	-0.0741333	NA	-0.103113	-0.024554	NA	-0.0856707	-0.103604	-0.0763854	NA	-0.0366403	NA	NA	0.0581712	NA	-0.0420013	NA	-0.0855172	NA	NA	NA	NA	NA	NA	0.101751	0.0680515	0.592111	NA	0.16747	NA	-0.104366	NA	-0.104036	-0.104126
1700019G17Rik	0.0875973	-0.0868226	-0.0310653	-0.0855539	0.0306511	-0.0612782	-0.00617263	0.00183154	-0.0356297	-0.0288085	-0.0111988	-0.0860447	0.0275181	-0.0660558	-0.0429295	-0.0372871	-0.065331	-0.04793	-0.0216058	-0.0211452	-0.067051	-0.0732103	0.0345395	-0.0342341	-0.0534363	-0.0032324	-0.0300818	-0.047448	0.0543515	0.00563507	-0.0723228	0.0150802	0.0204891	0.0852377	0.458937	0.237705	0.119271	-0.0702414	0.258997	-0.0723472	-0.0873517	0.0485589	-0.0864278	-0.0668607
1700020I14Rik	-0.171775	-0.282505	-0.161655	0.175242	0.019219	0.108313	0.336566	0.0577855	0.110283	0.181435	0.0572777	0.00228534	0.0626511	-0.0478103	0.024462	-0.137649	0.0634951	0.0525778	-0.158862	-0.244266	-0.0568962	-0.154961	-0.231582	-0.127419	-0.118111	-0.116126	0.166719	-0.0574688	0.214076	0.0588628	0.0542503	0.0809829	0.0627185	0.120197	-0.188873	-0.151044	-0.200374	0.0493744	-0.188002	-0.349898	-0.163429	0.0707245	0.260803	0.386654
1700021F05Rik	0.119143	0.128748	-0.124193	0.038831	0.0453264	-0.015682	0.0252644	0.240634	0.227855	0.211988	-0.0257458	-0.070693	-0.0158235	0.0111994	0.108764	-0.0678191	0.00294294	-0.139149	0.0630812	-0.0885763	-0.00316241	-0.0451713	0.0448791	0.0518196	-0.0407714	-0.0576005	0.0575464	0.0915781	0.00835901	-0.0697126	0.0583529	-0.104221	-0.0626136	-0.00260939	-0.0179183	-0.0783574	-0.175742	-0.18709	-0.0382637	-0.267784	-0.310231	-0.124385	0.0134619	-0.254368
1700021K19Rik	0.0983807	-0.13872	-0.108954	-0.21321	0.0291753	0.0355432	0.0491934	0.0155325	0.112441	0.0356133	0.0316975	-0.0100804	0.0383503	-0.0142587	0.110353	0.0415786	0.0858285	0.121371	0.142363	-0.000613292	0.0406307	0.0787345	-0.0832411	-0.0153331	-0.023878	-0.0897908	0.0570857	-0.115653	0.0643179	-0.0821512	-0.252642	-0.0195556	-0.108197	-0.0456223	-0.122915	-0.123659	0.084242	0.0431046	-0.0915236	-0.149003	-0.195659	-0.0452452	-0.0773983	-0.0891415
1700022I11Rik	0.0816619	NA	0.0056659	NA	-0.0176778	NA	NA	-0.00245124	-0.00307791	NA	0.047297	NA	0.0311132	NA	NA	-0.0404992	NA	NA	NA	-0.0211203	NA	-0.00132651	0.0129573	NA	-0.0193516	NA	-0.00641433	NA	0.0795009	0.000375338	-0.0730465	0.0123073	-0.0264645	0.0110867	NA	NA	NA	-0.0740516	NA	-0.0704524	NA	-0.0305679	NA	NA
1700023F06Rik	0.0123532	0.314062	0.0357142	0.0878335	0.0201798	0.0337617	0.0652552	-0.0146134	0.0257633	0.0251919	-0.0179287	-0.0829302	-0.0735699	0.0249668	0.179866	0.00540044	0.00270962	-0.0778611	-0.0900228	0.173503	0.0893994	0.695222	0.133199	-0.0250816	-0.038813	-0.111096	-0.0731878	-0.11086	-0.051784	-0.0714415	-0.0759411	-0.0557847	-0.0141318	-0.0724725	-0.085751	-0.000530143	0.0105232	0.260219	0.0215325	-0.0750292	0.0665561	-0.071483	-0.0204446	-0.111441
1700023H06Rik	-0.0675972	NA	-0.0695508	NA	0.0118908	NA	NA	-0.0197838	-0.048923	NA	-0.00662453	NA	-0.0415547	NA	NA	0.0780891	NA	NA	NA	-0.0043403	NA	-0.064433	-0.0801684	NA	0.0230381	NA	0.0331683	NA	0.0209269	-0.0440476	-0.11923	-0.0121623	-0.000424616	0.100636	NA	NA	NA	-0.123159	NA	0.407269	NA	0.048085	NA	NA
1700025G04Rik	-0.11256	-0.167886	-0.0381235	0.145932	0.441319	0.117165	-0.0907509	0.18345	-0.108536	-0.0651415	0.694201	0.684784	-0.0203376	0.068747	-0.0983854	-0.295783	-0.157996	-0.100609	-0.202366	-0.14223	-0.069808	0.268681	0.00577133	-0.13431	-0.184447	-0.121285	-0.217132	0.0108142	-0.103249	-0.042708	0.0904677	-0.29787	0.00424903	-0.116043	0.0296795	0.00996216	0.956578	-0.206304	-0.384409	-0.432826	-0.316687	-0.403228	-0.232997	-0.357261
1700026D08Rik	NA	-0.0785356	NA	-0.0737359	NA	-0.0755905	-0.075356	NA	NA	-0.0720412	NA	-0.0741175	NA	-0.0752691	-0.0771455	NA	-0.0573449	-0.0770133	-0.0778143	NA	-0.0764273	NA	NA	-0.0315048	NA	-0.0461053	NA	-0.0766567	NA	NA	NA	NA	NA	NA	0.0402303	-0.0781049	-0.0790143	NA	5.53193	NA	-0.0791196	NA	-0.0787278	-0.0780577
1700028P14Rik	NA	-0.0671919	NA	0.128145	NA	-0.066252	-0.0562349	NA	NA	-0.0654126	NA	-0.0662209	NA	-0.0663108	-0.0666662	NA	-0.0661457	-0.0666802	-0.067315	NA	-0.0662766	NA	NA	-0.0661758	NA	-0.0664839	NA	-0.0579403	NA	NA	NA	NA	NA	NA	0.258775	-0.066874	-0.0677072	NA	3.64467	NA	-0.0676673	NA	-0.0668852	-0.0676296
1700029J07Rik	0.0660562	-0.0967529	-0.0908417	-0.16963	-0.00375548	-0.0373036	-0.0219954	-0.059241	0.0614097	0.156647	0.085626	0.123534	-0.0592269	0.00257618	-0.0180379	-0.0462543	-0.0590834	-0.0801922	-0.095081	0.116831	0.163372	-0.0429539	0.0675964	0.00518419	-0.000296758	-0.020475	-0.0359812	-0.0349861	-0.00183899	0.00501012	0.436939	0.00742052	0.125849	-0.0434924	0.166915	-0.0311981	-0.012612	0.539184	0.96188	-0.131525	-0.112568	0.0767817	-0.136397	-0.120775
1700030J22Rik	0.163025	-0.0915276	-0.0323193	-0.0922546	-0.0635541	-0.0438909	0.087599	0.0359527	0.0764268	0.162905	0.203107	-0.0927289	-0.0531816	-0.0455549	-0.0443292	-0.0203937	-0.0492584	-0.0139347	-0.0921958	0.0395321	0.0272049	0.00475174	0.0267643	0.0781776	0.0125972	-0.0914332	-0.0550848	-0.0917434	-0.0576627	0.00655062	-0.0418185	-0.06141	-0.0190691	0.0222357	0.215	-0.0912703	-0.0450252	0.16972	1.46678	-0.089671	-0.0919506	-0.0566976	-0.0908902	-0.0671356
1700030K09Rik	-0.00977821	-0.0957228	-0.103311	-0.107446	-0.0166434	0.00714004	0.0335909	0.0668753	0.0672789	-0.0489699	0.147071	-0.110146	0.0153689	0.0927942	0.0487135	-0.0502938	-0.0578747	0.0295202	0.0777288	-0.0209617	0.00960661	0.00270022	-0.019404	0.0030738	0.0528548	-0.0453943	0.0169216	-0.0727435	-0.0483536	-0.0553847	-0.121102	0.0407961	-0.00131494	-0.0551114	-0.0142057	0.00221104	-0.0135992	0.0276377	0.423116	-0.0409891	-0.190999	-0.177659	-0.0105392	-0.107757
1700037C18Rik	0.0223889	-0.0421128	-0.0241305	-0.0630316	-0.0231834	0.0185904	0.0599908	0.0894641	0.107991	-0.0814186	0.0322623	0.103128	-0.0603608	-0.0265844	-0.0424799	0.0410034	0.0191716	-0.0508836	0.0425317	0.0938771	-0.0235465	-0.0232929	0.0453263	0.0472273	-0.0295702	-0.0807107	-0.0676584	-0.0172623	-0.12864	-0.0562645	-0.0971918	-0.0495165	0.0111553	-0.0269883	-0.0193943	-0.118076	-0.0303399	0.399889	0.807817	0.114732	-0.144391	0.0976289	-0.0563268	-0.0439709
1700037H04Rik	0.220977	0.19575	-0.196589	0.00148507	0.0534631	0.099347	0.18268	0.257023	-0.0347991	0.201547	-0.0484114	-0.147949	0.0254836	0.054772	0.124656	-0.198845	-0.210471	-0.0212766	-0.0501734	-0.0203824	-0.092794	-0.0269786	0.176877	-0.00695568	-0.152167	-0.132493	-0.0319627	0.187588	0.0777047	0.0985557	-0.067716	-0.0329229	0.243702	0.0737069	-0.0799224	-0.19277	-0.064638	-0.100051	0.0566205	-0.38584	-0.145593	-0.187772	-0.172859	-0.283982
1700040D17Rik	-0.0591177	NA	0.0185731	NA	-0.00137643	NA	NA	0.0617198	0.00511355	NA	0.00627874	NA	-0.0099609	NA	NA	-0.0375037	NA	NA	NA	0.00274817	NA	0.0836772	-0.0926411	NA	-0.0621561	NA	0.0108033	NA	0.0188104	0.0524594	0.185821	-0.0908439	0.00178011	0.0997496	NA	NA	NA	-0.0872361	NA	-0.0917724	NA	-0.0893236	NA	NA
1700048O20Rik	0.112058	-0.0736842	0.011113	-0.0184951	-0.00302437	0.0286959	-0.0190517	0.0173884	0.038991	-0.0155704	-0.00414613	0.11711	0.0129111	-0.0630947	-0.0739823	0.00350832	0.0868547	0.0123101	0.0803102	0.00811946	0.078093	-0.067046	0.0499302	0.132234	0.0665323	-0.0661672	-0.0270142	0.00567304	0.0625033	0.0737065	-0.115273	-0.0520538	-0.0874212	-0.0423936	-0.0715705	-0.0535963	-0.0547202	-0.181633	-0.04404	-0.210026	-0.198962	-0.15555	-0.175243	-0.191569
1700049G17Rik	0.0410979	-0.0495712	-0.12899	-0.099596	0.00880268	0.0180494	-0.0511134	-0.0229514	0.0206702	-0.0145055	0.0131653	-0.0537757	0.122417	0.00862557	0.0772067	0.0264677	0.0761268	-0.0308416	-0.00623922	0.0763563	0.0123197	-0.115349	0.0180247	-0.0573534	-0.0287678	-0.0511456	-0.0326049	-0.0714816	0.086166	0.00504046	-0.158864	-0.0175967	0.00782968	-0.0247382	0.0500627	0.122252	0.0422761	0.0360555	0.0408684	-0.155899	-0.075593	-0.106692	0.149729	-0.0165816
1700052N19Rik	-0.0262363	-0.0940963	-0.122244	-0.0186106	-0.0663788	-0.0467164	-0.0358394	-0.0336299	-0.0230451	0.0962009	-0.0283601	-0.10265	-0.00993308	-0.0514449	-0.00592728	-0.0240086	-0.102803	-0.0640145	-0.0991849	-0.0710504	-0.056671	-0.0723797	-0.0258474	-0.0137392	-0.0249007	0.0460757	0.0754144	0.173965	0.183199	0.323524	-0.0324901	0.00488686	0.101337	0.0685939	0.062548	0.0567255	0.115217	0.290879	0.865746	-0.103339	0.0232329	0.095323	0.100216	0.0851545
1700056E22Rik	0.0790989	NA	-0.00335184	NA	-0.0656063	NA	NA	-0.0538424	-0.0645887	NA	-0.0665454	NA	-0.0667455	NA	NA	-0.0485651	NA	NA	NA	-0.0154092	NA	0.047102	0.0422333	NA	-0.0657696	NA	0.100727	NA	0.0159942	0.0552704	0.533553	0.155575	0.132476	0.0359183	NA	NA	NA	-0.0705955	NA	-0.0642191	NA	0.0110929	NA	NA
1700064E03Rik	0.056043	NA	-0.0315011	NA	0.0555352	NA	NA	-0.0410617	0.000378643	NA	0.00289465	NA	0.0408365	NA	NA	-0.00764254	NA	NA	NA	0.00430017	NA	-0.0821464	0.0305504	NA	0.124935	NA	-0.0429622	NA	-0.056533	-0.0268764	-0.0801775	-0.0306333	-0.0313258	0.00487297	NA	NA	NA	-0.0854501	NA	-0.0840837	NA	-0.0849757	NA	NA
1700066M21Rik	0.0266763	-0.0566718	-0.122788	-0.143206	0.323776	0.0511977	0.130468	0.0514657	-0.0598251	-0.121907	-0.0798828	-0.0690288	0.278806	0.0931328	-0.0665531	-0.13316	-0.0930969	0.0624447	-0.042057	-0.104651	-0.0530322	-0.146456	-0.145201	-0.0318275	-0.14631	-0.0693368	-0.110178	0.0401463	0.150964	-0.00130788	0.10068	0.092663	-0.0672162	-0.105844	-0.000168955	0.0892562	0.113878	-0.134151	0.0463256	-0.136767	0.0540353	-0.0510712	-0.165729	-0.181299
1700084C01Rik	NA	-0.0422947	NA	-0.0772961	NA	-0.0430669	-0.0784553	NA	NA	0.0151728	NA	-0.0775736	NA	-0.0783939	-0.0572048	NA	-0.0781349	-0.0796397	-0.0802185	NA	-0.0583126	NA	NA	-0.0785992	NA	-0.0795061	NA	-0.0597434	NA	NA	NA	NA	NA	NA	0.59937	0.148027	0.0165613	NA	1.4428	NA	-0.0811518	NA	0.0791142	-0.0444861
1700086L19Rik	-0.0986267	-0.214536	-0.0892124	0.00310731	-0.0983732	0.0979116	0.259625	0.0502863	0.0323667	-0.0187647	-0.0349006	-0.192613	-0.109358	-0.248237	-0.222799	-0.0251786	-0.190757	-0.125186	-0.100096	0.182697	0.168309	-0.0669282	0.149454	0.158818	-0.109786	-0.113375	0.0629076	0.0675627	-0.105177	0.225633	0.0258073	-0.117098	0.0779125	0.310642	0.0311981	-0.13193	0.793295	-0.134863	0.724234	-0.14993	-0.210338	-0.141449	-0.267121	-0.243844
1700086O06Rik	0.0894088	0.0427742	-0.0281709	-0.00980882	-0.0402141	-0.00295139	-0.014121	0.0638619	0.050438	-0.0527477	-0.0296187	-0.0802192	-0.0338367	-0.0745221	0.200281	-0.00518751	-0.0140194	-0.0288301	0.0230912	-0.0189912	-0.0327123	-0.108203	-0.0869422	-0.0454505	-0.0890078	-0.0535192	0.0559183	0.159664	0.148887	0.198631	0.163824	-0.000327878	0.0114165	-0.0355459	-0.0254376	0.0750623	-0.128496	-0.0466906	0.180413	-0.185014	-0.00415297	-0.0734158	0.12412	-0.107962
1700086P04Rik	0.049227	NA	0.0360657	NA	-0.0471541	NA	NA	0.0631795	-0.0154367	NA	-0.0137121	NA	-0.0226513	NA	NA	-0.0384886	NA	NA	NA	0.0355264	NA	-0.0623732	-0.0376221	NA	0.0186371	NA	-0.0581626	NA	-0.0170752	-0.00502948	-0.0670349	0.0925225	-0.0677364	0.114616	NA	NA	NA	0.234771	NA	-0.0653677	NA	-0.0664215	NA	NA
1700088E04Rik	0.172792	0.0318814	-0.00634665	-0.169538	-0.0738933	-0.11084	-0.0944792	0.0501854	0.0272656	-0.111292	-0.0799602	-0.12052	-0.0259694	-0.0599561	-0.0334617	-0.0553577	-0.0585238	-0.114256	-0.0896867	0.121554	-0.0123628	-0.0753791	0.0231603	-0.0628875	-0.102454	-0.104474	-0.0686215	-0.0980754	-0.0619722	-0.0118072	0.114051	0.0348308	-0.0579797	0.236617	0.530079	-0.00463367	-0.0627526	3.93726	3.96779	-0.133253	-0.172337	-0.130806	-0.0560026	-0.0419492
1700094D03Rik	-0.0342382	-0.126107	-0.118808	-0.161447	-0.0203986	-0.0704656	-0.104214	-0.0105323	0.0195594	-0.0522099	0.0543621	-0.0303923	0.0310651	-0.0591443	-0.110383	0.101321	-0.0310142	-0.0448044	0.0102053	-0.00282638	-0.0938621	-0.0570934	0.0558266	-0.104125	0.0194768	-0.00940125	0.0444193	-0.0908881	0.012001	-0.0711116	-0.174533	0.0185517	-0.101854	0.00295684	0.186101	-0.0847122	0.0356734	0.315372	4.60235	-0.218018	-0.138038	-0.0964882	-0.143097	-0.0987746
1700101I11Rik	-0.0185955	NA	-0.0223892	NA	-0.0278122	NA	NA	0.0258486	-0.00574469	NA	0.102908	NA	-0.0494311	NA	NA	0.03325	NA	NA	NA	-0.0265421	NA	0.0228288	0.0301961	NA	0.0214483	NA	-0.0351668	NA	0.00361223	-0.0357421	-0.0719012	-0.0187328	-0.0141203	0.0452498	NA	NA	NA	-0.069645	NA	-0.0718985	NA	-0.00046029	NA	NA
1700102P08Rik	-0.0535615	NA	-0.0503672	NA	0.0112702	NA	NA	0.00883112	0.0319982	NA	0.0233957	NA	-0.00827536	NA	NA	0.0274032	NA	NA	NA	0.0816403	NA	0.0607242	0.033463	NA	0.0260198	NA	0.0118991	NA	-0.0551544	-0.0579617	-0.0768924	-0.0305243	-0.0631798	0.0137942	NA	NA	NA	-0.0785477	NA	-0.0770836	NA	-0.078412	NA	NA
1700109H08Rik	0.00277467	-0.0911011	-0.0448971	-0.132219	0.0407722	-0.0324771	-0.0399477	-0.0251999	-0.0233781	-0.0495	0.00727877	0.130681	-0.00834891	0.11924	-0.0206269	0.0147571	0.0259973	-0.041508	0.0381972	-0.0575497	-0.06269	0.21309	-0.00396057	-0.0676423	-0.0508101	0.00534797	-0.0343847	-0.0298962	-0.0505636	0.119218	-0.024893	0.00518715	0.0909112	-0.0163309	0.0511495	0.0371752	0.128859	-0.0943776	-0.0406314	0.260844	-0.0370664	-0.0937811	-0.13029	0.0286337
1700113A16Rik	0.108989	0.112975	-0.0933107	-0.00714527	-0.0325723	-0.005888	-0.00975366	-0.0296673	-0.100626	0.00482103	-0.0758184	-0.108201	-0.039172	0.0272347	0.00237261	-0.058997	-0.0688713	-0.0737283	0.0300516	-0.084916	-0.0624132	-0.127351	-0.0158013	-0.0627858	-0.0564045	-0.0442903	0.0271739	0.0925688	0.125937	0.073213	-0.0249913	0.158044	0.224566	0.171663	0.172157	0.000744217	-0.0201511	0.374329	0.318231	-0.126463	-0.105175	-0.0743639	0.0142993	0.000427865
1700123M08Rik	0.0131738	-0.132809	-0.00120658	0.11918	0.000360426	-0.0227948	-0.0161895	0.101069	0.0966761	0.0732557	0.0381978	-0.0221063	-0.072119	0.103565	0.0332106	0.00292384	0.0635293	-0.103156	0.0510663	-0.0304559	-0.0241337	-0.108692	0.0996831	0.0248581	-0.0516544	-0.0262833	-0.0427806	-0.0304837	-0.011102	-0.0729236	0.0272907	0.0632316	-0.0353336	-0.000535898	-0.0347196	-0.118533	-0.0540182	-0.0443159	-0.140238	-0.146936	0.0345538	-0.143995	-0.0290596	0.00228899
1700123O20Rik	-0.0425321	-0.169154	-0.177962	-0.0437664	0.070283	-0.0102468	0.0641077	0.0683933	-0.00790108	0.0135012	-0.063446	-0.0228983	0.0178164	0.155999	0.0669227	-0.0664474	-0.0772894	-0.0218455	0.0307517	-0.0443101	-0.0630331	-0.0288042	-0.0526438	-0.0907275	-0.0865403	-0.105505	-0.0675592	-0.0274058	0.147498	0.191531	0.0101055	0.105878	0.0731797	0.125113	0.0436473	-0.0457533	0.0329026	-0.0532602	-0.0354525	-0.235008	-0.113273	-0.064359	-0.0793297	0.34832
1810009A15Rik	-0.0749158	-0.0748951	-0.240591	-0.0855765	-0.0392896	-0.0669136	-0.121254	-0.0914009	-0.297353	-0.10101	-0.208886	-0.12452	0.104425	0.042233	0.00957024	-0.209214	-0.0722069	-0.194494	0.0925806	-0.307009	-0.218965	-0.147589	-0.193558	-0.0368453	-0.160874	-0.0912212	0.270733	0.473092	0.413456	0.231902	-0.0063116	0.339002	0.450372	0.271299	0.13438	0.0802195	-0.0758329	0.157475	0.671638	-0.394896	-0.038974	0.314282	0.0463134	0.279256
1810010H24Rik	0.00739147	-0.166232	-0.0600658	0.0722288	0.0195646	-0.0773555	-0.122756	0.00513349	-0.0285002	-0.101048	0.0368081	0.0512962	0.0600617	-0.0693816	-0.0757385	-0.00454429	-0.0517326	-0.0157599	-0.0430983	0.0228274	-0.0197903	0.0512116	-0.0445366	-0.159734	0.112451	-0.107243	-0.0212545	-0.0473139	-0.0374199	-0.0750458	-0.114053	-0.0759397	-0.00737876	0.0191001	0.662751	0.24064	0.364765	0.164815	0.454185	-0.114204	-0.07668	-0.0961578	-0.0691184	-0.158999
1810011O10Rik	0.0964536	-0.110559	-0.021684	-0.035905	-0.0704082	-0.0875265	-0.109525	-0.00936314	0.0745053	-0.0845848	0.0520635	-0.083921	-0.101438	-0.0720169	-0.0952325	0.230692	0.429445	-0.059068	-0.0861902	-0.0230174	0.0896308	-0.0677084	0.0575193	0.0475605	-0.063152	-0.0695543	-0.0858588	-0.0432712	-0.112929	-0.0289371	-0.13694	-0.0719684	-0.0704039	-0.0171171	4.27e-05	0.065228	-0.110763	0.322106	0.12475	0.236367	0.0992262	1.18595	1.10916	0.262506
1810013L24Rik	0.125091	0.192134	-0.102429	-0.11441	0.0287235	-0.0132371	-0.0381377	-0.0289978	0.0173005	-0.0348794	0.0906299	-0.115537	0.00868043	-0.0152074	0.0474454	0.0013873	-0.0180929	-0.0856026	-0.0244786	0.121739	0.0345117	-0.112417	0.0359965	0.029432	0.161775	-0.0053328	-0.0714361	0.0258887	-0.0432858	-0.0191877	-0.177652	0.0035194	-0.0825249	-0.05583	0.0194957	0.0721025	0.106032	0.00363572	0.00829504	-0.0902949	-0.0493923	0.0598559	0.0378661	0.188761
1810014B01Rik	0.107583	0.101311	-0.102828	-0.0134465	-0.0523493	-0.00730239	-0.0504476	-0.0600505	-0.102912	0.0505961	-0.0593663	0.0606403	0.0231255	-0.0605312	-0.113148	-0.0266649	0.0157579	-0.0302029	-0.0376424	0.0194557	0.0174843	-0.0600483	0.022808	-0.0800479	-0.0675903	-0.0851366	0.103616	0.153178	0.0517061	0.131857	0.266259	0.0442948	0.099364	0.127436	0.104027	-0.0124534	0.0896947	-0.160691	0.198928	0.259946	0.435111	-0.0498679	-0.135022	0.171878
1810021B22Rik	-0.0906759	-0.011667	-0.073126	-0.0948481	-0.0143103	0.00608539	-0.0590317	0.0318615	0.0368559	0.0983946	-0.0297684	-0.0164902	0.0941983	-0.084829	0.0185741	0.0311941	0.0104444	-0.0329902	0.0270352	-0.0115095	-0.0854815	-0.0459276	-0.0391868	-0.0100136	-0.0104736	0.055286	-0.0113924	0.0477731	0.000828363	-0.00792074	-0.089266	0.0159644	0.00799112	-0.0118757	0.0636094	-0.0302172	0.00981353	-0.0128464	0.322205	0.116551	-0.0402052	-0.0907949	0.171935	-0.0549301
1810022K09Rik	0.110742	-0.0401719	-0.19166	0.0103881	0.0717439	0.096353	0.104818	0.140287	0.0577266	0.0451262	0.0375436	0.104592	0.0180968	-0.0780786	0.134057	-0.154845	-0.099716	-0.0378214	-0.00988417	-0.067698	0.0148971	0.0281104	0.0494766	-0.0278127	-0.127779	-0.0504129	0.0630491	0.0538728	-0.0510166	-0.106187	-0.289611	0.108331	0.101333	0.119656	-0.050845	-0.152414	0.0352098	-0.0423886	-0.259217	-0.431699	-0.133374	-0.204156	-0.256092	-0.0858824
1810024B03Rik	-0.000745973	-0.0421237	-0.107882	-0.122414	-0.00449462	-0.0600539	-0.029857	-0.0122958	0.0227441	-0.0185836	-0.070683	-0.0421464	-0.0059502	-0.0376166	-0.0319947	0.0651065	-0.061574	-0.0799415	-0.00123581	-0.0876854	-0.0161793	-0.0403922	-0.104249	-0.0871928	-0.100359	-0.0742573	-0.0192574	0.183825	0.0468567	0.0152413	0.0836098	0.0747608	0.148184	0.117097	0.159498	0.121568	0.0707158	0.245351	0.413852	-0.0266621	0.325593	0.0140454	0.292377	0.150349
1810026J23Rik	0.0802736	0.184647	-0.136039	0.0416491	0.0498677	-0.0224593	0.0600385	0.0629873	0.0405131	-0.00609989	-0.0139414	-0.00296172	-0.00926376	-0.0425289	-0.0641426	0.0800091	0.112896	0.0504529	0.0239997	0.136138	0.023787	0.184174	-0.0164848	0.0283188	0.0365642	-0.0551169	-0.0439289	0.0181777	0.0648146	-0.139936	-0.13927	-0.0298949	-0.100305	-0.0509983	-0.0248204	-0.0995509	0.0101377	0.0066239	-0.0222893	-0.0947541	-0.284097	-0.115975	-0.132841	-0.0235267
1810030O07Rik	-0.100612	-0.0113903	-0.123766	-0.115821	0.0259473	0.036158	0.0567966	-0.0033372	-0.0340189	0.0566922	-0.0591207	0.0897547	0.0146659	0.0493588	0.0396535	-0.0319076	-0.0777609	0.000840113	-0.0149238	-0.0251105	-0.110011	0.0544599	-0.115114	-0.0567428	0.135506	-0.109254	-0.015823	0.00798581	-0.0047917	0.0652806	0.107972	0.0302091	0.0495055	0.0916079	0.127405	-0.0164253	-0.079945	0.0629856	-0.0542126	-0.0573215	-0.0525837	0.133046	0.0817007	0.0262262
1810032O08Rik	0.0775666	-0.132524	-0.147713	-0.174508	0.0900606	0.0655626	0.121157	0.100237	-0.0210515	-0.0325611	-0.0893554	0.000107734	-0.0211051	0.0301649	0.00639633	-0.0501897	0.105845	0.0764409	0.149309	-0.0400023	-0.098752	-0.133417	-0.00201076	0.0407419	-0.0360537	-0.0235889	-0.00976315	-0.140757	-0.00681624	0.115313	0.163783	-0.0379093	0.182337	0.0787237	-0.154877	-0.150808	-0.0248313	-0.221096	-0.177721	-0.240601	-0.0552232	-0.158574	-0.227499	-0.126999
1810037I17Rik	0.0812913	-0.00791302	-0.261524	-0.234384	-0.231116	-0.312246	-0.199621	-0.142676	-0.0956035	-0.210527	-0.237664	-0.268422	-0.107298	-0.153249	-0.244764	-0.250384	-0.209455	-0.216699	-0.132668	-0.216146	-0.279831	-0.185341	-0.20956	-0.178683	-0.239981	-0.218899	0.436662	0.583401	0.541995	0.421827	0.322124	0.152584	0.536724	0.602664	1.25669	0.877129	0.224362	0.32569	1.03585	-0.0716353	-0.0734585	0.230018	0.206933	0.7793
1810041L15Rik	0.146089	-0.0284936	-0.0150457	0.112408	-0.0606174	-0.0631401	0.0476994	0.120957	0.0459011	-0.0227692	0.482093	0.17129	-0.100195	-0.103509	0.296732	-0.00926521	-0.0531012	0.205546	-0.0201999	0.168745	0.114968	0.345408	-0.106246	-0.0839388	-0.0714478	-0.106613	-0.0919292	-0.0981035	-0.0456162	-0.11329	-0.0603676	-0.0257845	-0.152335	-0.145455	0.0393789	-0.120254	0.107189	-0.175149	0.144325	-0.170285	-0.162956	-0.175291	-0.161867	-0.140009
1810043G02Rik	0.105196	-0.0651241	-0.122838	-0.220478	-0.0487936	-0.00126735	0.0955231	0.0400722	0.0649718	0.147951	-0.0406099	-0.0390764	0.00780926	-0.0290504	-0.0440038	-0.0563909	0.00508686	-0.0692719	-0.0891421	0.0849091	0.20899	0.0315359	0.0934533	0.0242387	-0.0547346	-0.0840823	-0.0330769	-0.0344036	-0.160033	-0.0450443	-0.100404	-0.0025126	0.202747	0.123625	0.249591	-0.0298511	-0.127749	0.589447	0.101199	0.0235816	-0.131429	0.039536	0.0644841	-0.113887
1810043H04Rik	0.0488534	-0.105509	-0.152807	-0.124751	-0.0389721	-0.0309929	0.0119561	-0.0169039	-0.139673	0.0448317	-0.084625	-0.109869	0.00309846	0.00298591	-0.0414341	-0.0896057	0.0129489	-0.0874979	-0.00440128	-0.0619686	-0.0855353	-0.070388	-0.0545684	0.0308709	-0.106898	-0.0249151	0.0220951	0.0346471	0.0834584	0.367451	0.0671373	0.135397	0.13974	0.287001	0.181272	-0.02757	-0.0673929	0.302345	0.296304	0.46357	0.241	-0.109977	0.116565	0.113011
1810055G02Rik	0.0170197	0.236892	-0.0979918	-0.0825879	0.0599138	-0.0125534	0.0819858	0.0625113	0.0191408	0.145315	-0.0349393	-0.113022	-0.0397189	0.0265821	0.0566024	0.0230133	-0.010772	0.0321396	-0.0587836	-0.0446881	-0.0758124	0.0761893	0.0105846	-0.0104855	-0.0198166	-0.063332	-0.0613528	0.0156586	0.00223356	0.0423748	0.0588679	-0.00488627	0.0157844	0.0516942	-0.0188482	0.00166373	0.137567	-0.0289402	0.0199389	-0.243376	-0.214768	0.155131	0.0118402	-0.160898
1810058I24Rik	0.198354	0.119099	-0.180806	0.00676879	0.0236649	-0.0280125	-0.0306222	0.07172	-0.112419	-0.214789	-0.0905932	-0.185724	0.0857332	-0.0963745	-0.068679	-0.263369	-0.185045	-0.150012	0.0527112	-0.1748	-0.244013	-0.0910349	-0.0418445	-0.0767026	-0.158218	-0.135684	-0.0405352	0.166354	0.0381553	0.235142	0.0980693	0.144774	0.250239	0.343892	0.333929	0.396322	-0.00487194	0.8196	0.718035	0.0859828	0.102903	0.373719	0.822116	0.362484
1810062O18Rik	0.101631	-0.0201392	-0.0676365	-0.0342153	0.00302075	0.0806307	-0.0088514	-0.0269473	0.0128651	0.0869066	-0.0293331	-0.0965388	-0.0329976	0.00387073	0.0238777	-0.040582	-0.0315853	0.053119	-0.0207739	0.0232771	-0.0514668	0.185233	0.138849	-0.0498189	-0.0392136	-0.095179	0.0339146	-0.0503024	0.177437	-0.0132333	0.167459	0.00096046	-0.012582	0.0158535	0.106586	0.00197955	0.0249868	0.321756	-0.0242069	-0.083337	-0.0151973	0.0183702	0.167329	-0.0666509
2010001A14Rik	0.294302	-0.0976171	-0.0145678	-0.0956877	-0.0468698	-0.0559841	-0.0726794	-0.00102124	-0.0119157	0.0128866	0.00895539	-0.0491139	-0.0195367	0.00996799	-0.00372158	0.00681748	0.0170239	-0.065	0.0151057	-0.0287832	-0.0139451	0.013354	-0.0907801	-0.0686677	-0.0552853	-0.0161003	0.0120292	0.0265274	-0.0228115	-0.0556271	-0.0907097	0.092647	-0.0219994	0.100363	0.207702	0.133694	0.0364496	0.717582	0.263613	-0.0907687	-0.0138747	0.0147403	0.205388	0.00176941
2010003O02Rik	0.0416391	0.0795027	-0.0389919	-0.112912	-0.067064	-0.0334548	-0.058952	-0.0841324	-0.0784892	-0.108625	-0.10396	-0.133977	-0.0642283	-0.0731823	0.112429	-0.126323	-0.121624	-0.0787246	-0.0373248	-0.107947	-0.100142	-0.144807	-0.0576316	-0.0703228	-0.157023	-0.157	0.0437702	0.265217	0.156206	0.249277	0.115624	0.147946	0.30582	0.229548	0.15885	0.117253	0.163745	0.394703	0.558414	0.648246	0.162518	0.312217	0.360986	0.282787
2010012O05Rik	0.0563582	0.293369	-0.105207	0.139088	-0.0384294	0.0481557	0.0564002	-0.0800234	-0.104526	-0.0424182	0.0563448	-0.153059	0.0364237	0.00879434	-0.0662468	0.00338368	-0.0830004	0.0287735	-0.0429435	0.188927	0.227256	0.201962	-0.230311	-0.236127	-0.067229	-0.142447	0.0271635	-0.0364649	-0.0624457	0.0691098	0.177201	0.125431	-0.0202837	0.0590356	0.236222	0.0747123	0.0353908	0.339661	0.193563	0.26981	-0.0404526	0.0897798	0.0639829	-0.0289356
2010015L04Rik	0.120163	-0.109884	-0.0345152	-0.110574	-0.0427745	-0.0494126	-0.0110118	-0.0278335	-0.0124501	0.0593212	-0.0552833	-0.0249079	-0.0713142	-0.0641592	0.0399619	-0.0664882	-0.0495656	-0.110079	-0.0775514	0.00148569	-0.00676831	0.0478668	0.0282461	-0.00958079	-0.0703244	-0.0922833	-0.0162752	0.0891489	0.0938708	0.0993709	0.47572	0.0200497	0.0895047	0.172936	0.198465	-0.0599956	-0.0216725	1.38823	1.87623	0.273071	0.0753787	-0.0944266	-0.109729	-0.110155
2010015M23Rik	-0.0373956	0.0571257	-0.0762875	-0.11525	-0.0442885	0.102471	0.00852002	-0.0469077	-0.101126	-0.0348358	-0.0463999	0.0417094	-0.0117121	-0.0443804	0.0822138	-0.0242929	0.00447217	-0.0524013	-0.036545	-0.0458907	0.0662712	-0.0126352	-0.122413	-0.106066	-0.0451519	-0.0172991	0.10306	-0.0464881	0.0493937	-0.0152245	0.238677	0.0749208	0.136846	0.245467	-0.064275	0.137181	0.0307082	-0.0517019	-0.0243108	-0.12091	-0.0761801	-0.124588	-0.114615	0.0146472
2010107E04Rik	0.115302	0.246087	-0.119811	0.242031	-0.000725234	-0.0799122	0.0435535	0.152692	0.113891	0.203266	-0.0818479	-0.191785	-0.118157	-0.191912	-0.0377587	-0.156191	0.0304079	-0.0445159	0.0194196	0.0216822	0.188393	0.0459409	0.0981142	0.163612	0.00852148	-0.0303751	0.0858258	0.0766603	-0.0198403	0.0436164	0.309772	0.0514989	-0.0133518	0.105906	-0.0898299	0.0437678	-0.0550592	0.196427	0.0098558	-0.31616	0.119194	0.0838465	-0.147569	-0.127872
2010107G23Rik	0.290505	0.173415	-0.126441	0.0543697	-0.0470116	0.0753796	0.342568	0.260445	0.766173	0.497632	0.322856	0.202355	-0.0932811	-0.0475017	-0.0203685	0.0403187	-0.0670195	0.186008	-0.253133	0.513825	0.424979	0.474235	0.377793	0.39709	0.100949	-0.0582506	-0.411938	-0.38902	-0.195056	-0.452354	-0.509968	-0.105011	-0.38559	-0.355661	-0.330878	-0.416897	-0.326088	-0.386763	-0.224665	-0.53478	-0.388797	-0.466058	-0.391071	-0.424323
2010110K18Rik	-0.0544226	NA	-0.0341473	NA	-0.0828706	NA	NA	-0.0735822	-0.0816188	NA	-0.0841532	NA	-0.069912	NA	NA	-0.0692086	NA	NA	NA	-0.0557656	NA	-0.0832762	-0.0827302	NA	-0.0831946	NA	0.412817	NA	0.359699	0.483642	0.145626	-0.0856202	-0.0220667	-0.0025504	NA	NA	NA	-0.0890395	NA	-0.0789952	NA	0.0118011	NA	NA
2010111I01Rik	0.337606	0.137857	-0.0631584	-0.119661	0.0291784	0.0326516	0.000232753	0.0223496	-0.0867205	0.0613967	0.00744474	-0.038118	-0.0411677	-0.0566219	0.109012	-0.0155793	-0.0110567	0.052369	0.0345269	0.0693834	-0.137646	0.0397579	0.106593	0.00886288	0.0482772	-0.023524	-0.0434407	-0.083267	0.00466842	-0.063058	-0.142591	-0.034557	-0.014766	-0.068958	-0.120327	-0.180352	-0.108188	0.150569	0.203963	-0.147124	0.105179	0.901765	0.606249	0.581883
2010204K13Rik	0.0510885	-0.0238457	-0.147323	0.154354	-0.21294	-0.0573577	0.0016152	-0.190971	-0.170676	-0.0694417	-0.166326	-0.0666747	-0.196886	-0.0872185	-0.0519403	-0.216848	-0.0708496	-0.130762	-0.136018	0.0212297	-0.0143444	-0.119825	-0.0704251	0.0154673	-0.178648	-0.100282	-0.0991789	0.252592	-0.0331129	0.600043	0.709225	0.198687	0.900117	0.687011	0.24095	0.000887274	-0.0555828	0.254706	1.39304	-0.251018	0.0345695	-0.0624187	-0.106836	-0.00968023
2010300C02Rik	NA	-0.0968995	NA	0.196725	NA	-0.0787792	0.0652301	NA	NA	0.0418592	NA	-0.0164209	NA	-0.0978291	-0.0189024	NA	-0.0841545	-0.0972826	-0.0754153	NA	0.131345	NA	NA	0.302375	NA	-0.041084	NA	-0.0973935	NA	NA	NA	NA	NA	NA	-0.0662357	-0.0969221	0.162949	NA	0.532648	NA	0.184496	NA	-0.0966671	-0.036646
2010315B03Rik	0.0777106	0.0125185	-0.045449	-0.122147	-0.0527502	-0.032664	0.0440747	-0.0233678	0.0421066	0.0795987	0.0561683	0.209742	-0.0131025	0.0211458	-0.0356263	-0.0181046	-0.0817894	-0.0392863	-0.0570223	0.131833	-0.0673802	-0.0770432	0.0070835	-0.0606611	-0.0675258	-0.0310675	-0.0307997	0.0367125	-0.00647922	-0.0579596	-0.117871	0.0170928	-0.00457973	0.190545	0.0639445	0.13245	0.0731607	0.0904122	0.0922298	-0.112072	-0.0706921	-0.077864	-0.121885	0.129129
2210008F06Rik	0.0442179	-0.09084	0.0119362	0.0581569	0.019307	0.123239	0.0458973	0.0371369	0.0293302	-0.0389244	0.022809	0.0119513	-0.00578467	-0.000155796	-0.0109715	0.0541218	0.0644718	0.0106426	0.124671	0.0224264	-0.0473413	-0.131645	-0.0717335	-0.0430019	0.0104179	0.0781538	0.0808335	-0.0988346	-0.0139385	-0.0918809	-0.164063	-0.0761517	-0.111751	-0.0120208	-0.123092	-0.161629	-0.0962082	-0.160543	-0.18317	-0.163497	-0.193722	-0.163018	-0.120693	-0.193914
2210013O21Rik	0.204795	0.290776	-0.0849277	0.251503	-0.106732	0.026761	0.0711848	-0.0398202	0.0270811	0.195083	0.101915	0.00955899	0.0823759	-0.114155	-0.228972	-0.106618	-0.0494998	-0.173719	-0.0646127	0.303087	0.476037	-0.0335224	0.162483	0.15823	-0.109982	0.0632103	-0.256506	-0.186757	0.0314509	0.0353133	0.085038	0.0350659	0.0888016	0.187024	-0.0684245	-0.25743	0.0115174	-0.120826	0.00531082	-0.0468216	-0.159405	0.244218	0.157754	0.17016
2210016F16Rik	0.373833	0.0578726	-0.154108	-0.125464	0.0702298	-0.0176717	-0.0626476	-0.00963955	-0.167106	-0.114793	-0.129949	-0.0849236	0.0573305	-0.0406526	0.0508505	-0.116949	0.00365948	0.00357352	0.0518321	-0.00723337	0.0426518	-0.015191	-0.166209	-0.195077	-0.0888833	-0.135286	-0.00494063	0.23784	0.0776119	0.142865	-0.0443668	0.160915	0.208814	0.0978243	0.0602879	0.127769	-0.0192674	0.0553886	0.104232	-0.0101155	0.784379	0.121934	0.550652	-0.11973
2210016L21Rik	0.0887554	0.168959	-0.142195	0.04399	0.100947	0.301827	0.32862	0.301399	0.400681	0.325098	0.166387	-0.00977795	-0.0639934	-0.0177656	0.198071	-0.0345085	0.022595	0.00471027	-0.328052	0.334842	0.347309	0.314125	0.23573	0.151315	-0.116724	-0.0829655	-0.286535	-0.427305	-0.201809	-0.264535	-0.0567155	-0.169674	-0.160991	-0.105184	-0.18959	-0.440814	-0.343519	-0.190699	-0.359088	-0.125203	-0.494371	-0.112055	-0.620568	-0.442939
2210018M11Rik	-0.10967	-0.0425231	-0.102323	-0.0796564	-0.0404309	0.0327086	0.0463605	0.0112614	0.0720416	-0.0125884	0.0967894	0.0578398	-0.0324904	0.0139023	-0.0245385	0.0417675	0.110936	0.0878791	0.0334098	0.0488083	-0.128504	0.0508212	-0.0109517	-0.0138656	0.0746752	0.00388979	0.0806378	-0.0229692	0.127013	-0.0943049	-0.269765	0.0187186	-0.0413443	-0.0980049	-0.136912	0.0592312	-0.0465257	-0.338895	-0.102777	-0.213739	-0.206145	-0.182213	-0.100471	-0.0802827
2210404O07Rik	-0.0580704	0.142979	-0.00435383	-0.0842465	0.0295918	-0.037569	-0.00512039	0.0455799	0.181686	-0.0359904	0.0209666	0.0255745	-0.00339829	0.10332	-0.0202626	-0.0189455	-0.0845779	-0.0315023	-0.0860512	-0.065047	-0.0688248	-0.0204068	-0.016801	-0.00541319	-0.0534935	-0.0286168	-0.0600325	-0.0756369	-0.0843589	-0.000792416	-0.0870462	-0.00921483	-0.0654164	0.00749025	-0.085428	-0.0418363	-0.0864578	1.21136	2.44743	0.318014	0.306006	0.0779717	-0.0847403	-0.0866566
2210404O09Rik	0.0134112	-0.0757904	-0.102019	0.151375	0.0505425	0.0762126	0.110285	0.132777	0.267396	-0.027011	0.0429983	0.0433707	0.0641571	-0.1006	0.0334619	-0.0317277	0.0220715	-0.0568987	0.0225679	-0.0307576	-0.0769655	-0.0635244	0.0183539	0.0579637	-0.0551308	0.0417242	-0.0290158	-0.0896541	-0.125324	-0.111369	-0.222469	0.0274708	-0.0755427	-0.0650234	-0.108782	-0.146927	0.0961434	0.0562347	-0.0702763	-0.182411	-0.12071	-0.237726	-0.216361	-0.138809
2210408I21Rik	0.0576043	-0.040666	-0.0830705	0.037797	0.0406966	-0.0270591	0.133703	0.10709	0.0994371	0.116868	0.0725734	-0.00722975	0.0188727	-0.0487287	0.0667288	-0.020818	0.0250405	-0.0558711	-0.0730898	-0.0103873	-0.107062	-0.0985009	0.0448169	-0.0218806	-0.0798134	-0.0791887	-0.0537157	-0.0567751	-0.0745931	-0.0210175	0.0153534	-0.00690818	0.0275156	-0.064699	0.0538195	0.0266707	-0.1259	0.330268	0.9525	-0.1922	-0.0669927	-0.05657	-0.028359	-0.101985
2210417K05Rik	-0.0126028	0.134498	-0.0660431	-0.0735228	-0.043495	-0.0148387	0.00844045	0.0524652	0.00526595	0.0832131	-0.024551	-0.0740237	0.0468647	0.0011934	0.10004	-0.0293689	-0.0385699	-0.0772177	-0.0513727	0.052761	-0.0311555	-0.03553	-0.0661306	0.0180385	-0.0252082	-0.0769785	0.0299459	-0.00716575	0.0318972	0.0288192	-0.0674485	-0.0414431	0.063113	-0.000711386	0.0790827	-0.0347468	-0.079579	-0.0673716	0.137363	-0.066558	-0.0796829	0.37504	0.43931	0.227692
2300009A05Rik	-0.11329	-0.0617165	-0.123341	0.122078	0.0511332	0.0536093	-0.00292213	-0.00486832	0.0268963	0.0616779	0.014429	-0.0554282	0.226939	0.108597	0.0898697	0.00940242	0.0323265	-0.0998527	-0.0983153	-0.0687314	-0.0509665	-0.0925901	-0.131097	-0.0121907	-0.059186	0.00218123	-0.0117375	-0.00211288	-0.00575196	-0.0269413	-0.353185	0.0384471	-0.136929	0.139163	-0.0266784	-0.0791622	0.00591104	-0.173797	-0.107615	0.00774177	-0.146392	-0.134452	-0.30151	-0.103306
2310003H01Rik	0.269909	0.124712	-0.0859238	-0.0200568	-0.018481	0.00949548	0.167741	0.138814	0.1348	0.169626	0.153262	0.128056	-0.108897	-0.00828157	0.0564307	0.0349993	-0.0057561	-0.13406	-0.0229447	0.228812	0.113485	0.160523	0.286231	-0.00374257	0.0297519	-0.0830828	-0.116979	-0.0545155	-0.189942	-0.126952	-0.305521	-0.113321	-0.10447	-0.0877652	-0.0697008	-0.069306	-0.114804	0.109897	-0.0795775	0.00428573	-0.0589124	-0.103767	-0.0586011	-0.183442
2310009B15Rik	0.107109	0.304118	-0.159836	0.0192577	-0.0644637	-0.0936581	-0.022545	0.142172	-0.065913	-0.037386	-0.224424	-0.198269	0.12955	-0.0415601	0.294949	-0.180769	-0.0297203	-0.0923158	-0.170717	-0.0787531	0.0552516	0.176019	-0.204132	-0.0954428	-0.168536	-0.161106	-0.0115277	0.122452	0.311624	0.164479	-0.00945325	0.256451	0.244669	0.096581	0.0811994	0.216774	0.254354	-0.154557	0.265803	-0.102618	-0.0570539	0.119742	0.253627	0.0830239
2310010G23Rik	-0.0556178	-0.0593709	-0.0166054	-0.011209	0.0864768	0.0206895	0.0395707	-0.0188479	-0.014422	0.0198759	-0.0482398	0.0138717	-0.020227	0.0360148	-0.019643	-0.0151043	0.00791429	-0.0293681	-0.0511792	-0.067296	-0.0524905	-0.0545674	-0.0678925	-0.0521525	-0.0498683	-0.028423	0.0581761	0.0946835	0.161194	0.0684485	0.0860986	0.00995821	-0.000696619	-0.00509936	0.10406	-0.0980053	0.0176116	-0.117497	-0.0602402	-0.112755	-0.14146	-0.115156	-0.0313242	-0.0889034
2310010J17Rik	0.0612464	0.157733	-0.0255594	0.0693354	-0.0928867	0.0226746	0.00437719	-0.0225387	0.0226257	-0.0379589	-0.0543765	-0.056657	0.0188585	-0.067937	0.0317176	-0.0573037	-0.0725422	-0.0744562	-0.114604	0.0823446	-0.0892673	0.162794	-0.0225355	-0.00877103	-0.0549168	-0.0163853	-0.0131999	0.0452317	0.0323908	-0.0216372	0.17501	0.0485969	0.0522683	0.109354	0.215681	-0.0256951	0.0212576	0.039901	0.15304	-0.0377038	-0.0439873	0.52158	-0.0398716	0.244445
2310011J03Rik	0.0346134	-0.0724233	-0.126952	-0.0901345	-0.0671537	-0.0598316	-0.0675622	-0.0293378	-0.0877883	-0.0702121	-0.132124	-0.08032	-0.0090762	-0.0367882	-0.0504117	-0.118161	-0.0166865	0.046375	-0.106534	-0.115799	-0.0571688	-0.189294	-0.133492	-0.0634133	-0.153011	-0.114901	0.134594	0.277215	0.1998	0.158683	-0.0502485	0.187403	0.305864	0.208855	0.179321	0.212352	0.155292	0.35421	0.0988421	0.647521	0.265932	0.0602757	0.318074	0.0413154
2310015A10Rik	0.296263	0.0843601	-0.0535428	-0.104523	-0.0676518	-0.0909962	-0.0640525	-0.0692555	-0.0917242	-0.11843	-0.0674099	-0.139176	-0.0465402	-0.0732956	0.00715402	-0.0465066	-0.116887	-0.134677	-0.129192	-0.00346602	-0.084357	0.028524	-0.0514348	-0.132786	-0.0119319	-0.143663	-0.00863031	0.0625757	-0.0877053	0.0798605	0.332193	0.144252	0.0373107	0.31703	0.689019	0.123818	0.582119	0.485538	0.407333	-0.106711	0.118573	0.122416	-0.0710448	0.269023
2310022A10Rik	0.0899827	0.0126471	-0.117454	-0.0516252	-0.0213675	-0.00233064	-0.038094	0.0111087	0.0503543	-0.102784	0.0099722	0.0938561	0.00701299	0.0297708	0.0105854	0.0529758	0.0497588	-0.0186019	0.0718312	-0.0151057	0.0981264	-0.012797	-0.0537048	0.0143693	0.0193589	-0.0541849	0.104676	0.0840062	0.0461586	0.079816	-0.114432	-0.0464088	-0.0107661	-0.0763973	-0.0109254	-0.188737	0.0173028	-0.211923	-0.095167	-0.102533	-0.0707093	-0.0213142	-0.150785	-0.106231
2310022B05Rik	0.0442941	-0.221841	-0.110593	-0.0775783	0.104263	-0.0488143	0.0719293	0.0808817	-0.150896	-0.154933	0.0471144	-0.261984	-0.0848759	-0.0931444	0.0505624	-0.0793464	-0.0523351	-0.0763157	-0.0567656	-0.134016	-0.253084	-0.0249737	0.0175104	-0.124668	-0.0942316	-0.193629	-0.208125	0.0474427	-0.105828	0.176484	0.36679	-0.0412068	0.296841	0.298988	0.909551	0.666888	-0.259638	-0.216226	-0.215865	-0.345433	-0.43769	0.35209	0.374139	-0.250809
2310033P09Rik	0.198874	0.143497	-0.15632	0.123232	-0.0216998	-0.0505297	-0.0495925	0.0377376	-0.142968	-0.133112	-0.04747	-0.138633	-0.0785012	-0.00642995	0.0635166	-0.0328148	-0.0719244	-0.171182	-0.0154077	-0.00405197	-0.0898955	0.169035	0.0802933	0.128168	-0.0784424	-0.0349941	0.0806276	0.255655	-0.0680907	0.0852131	-0.0156284	0.0403788	0.281549	0.0521184	0.0159046	0.037036	0.0179131	-0.0992513	0.033787	0.0045678	-0.0640941	0.186634	0.000509117	0.0951493
2310035C23Rik	0.111171	0.28274	-0.084383	-0.0680934	0.0193246	0.104471	0.00270042	0.0780865	0.130024	0.0656123	0.154145	0.0172303	0.054314	-0.0248227	0.0476384	-0.0337383	0.00204201	0.0664169	-0.00467486	0.0704861	0.0355891	-0.024072	0.104683	0.0201396	0.0470537	0.116627	-0.0545812	-0.152517	-0.0186079	-0.0426907	-0.194356	-0.0752264	-0.156928	-0.103462	-0.128019	-0.163671	-0.12607	-0.094619	-0.0742454	-0.173699	0.0971547	-0.086988	-0.231506	-0.156536
2310036O22Rik	0.0392924	0.0136691	-0.190741	0.0776344	0.0413008	0.00224146	0.0212983	0.128412	0.0868431	-0.0119195	-0.0555737	-0.0701934	0.0417983	-0.0242968	0.037088	0.0120513	0.125429	0.0607368	0.0706293	0.00261801	0.0327358	0.0557828	-0.031261	0.0782846	-0.0772636	0.0311072	0.107346	0.140046	0.157958	-0.00775415	-0.0286	0.061134	0.0195771	-0.186435	-0.218571	-0.32762	-0.0857464	-0.279606	-0.231559	-0.4164	-0.0107012	-0.371577	-0.267298	-0.0677519
2310039H08Rik	0.151825	0.0444603	-0.16752	0.0456958	-0.0625536	0.00842606	-0.0493344	-0.0866339	-0.12219	0.00771221	-0.0965302	-0.0925323	0.0366011	-0.0297405	0.0532772	-0.132198	-0.0912361	-0.0810004	0.0134278	-0.0390893	-0.125422	-0.188177	0.0080362	-0.00862014	-0.0933692	-0.0861526	-0.0590264	0.0472775	0.00979674	0.187028	0.248009	0.217228	0.274097	0.430544	0.155996	0.0504057	-0.0333886	0.404555	0.900251	-0.0221565	-0.0440176	-0.0348439	0.186009	-0.0990005
2310044G17Rik	-0.0578207	0.31019	-0.0382235	-0.0721751	0.072933	-0.010266	0.0032171	0.125135	0.176263	0.0122659	0.10975	0.0458945	-0.00324988	-0.0586284	-0.0379039	-0.0170794	-0.0552085	0.0396663	-0.070221	-0.0277067	0.0615498	0.00751551	0.0843646	0.0750139	0.0565676	0.0550352	-0.0736743	-0.0975133	-0.0910133	-0.090694	-0.0746787	-0.148417	-0.0683748	-0.0856599	0.0456404	-0.0463531	0.0548118	0.101089	0.161313	-0.338536	-0.0995312	-0.15076	0.244471	-0.0765793
2310045N01Rik	0.0729268	0.156891	-0.133955	-0.0434772	0.101319	0.0111573	0.0624498	0.158439	0.172187	0.122986	0.0688336	-0.0195866	0.143211	0.0664567	0.0289135	-0.0109854	0.0298486	0.0454217	0.130438	-0.0474617	-0.00818154	0.083675	0.0196439	-0.0333944	0.0360877	0.0416084	-0.123556	-0.171359	-0.106551	-0.179246	-0.228739	-0.0207172	-0.144125	-0.129015	-0.107543	-0.0479003	-0.105305	-0.029046	-0.164305	0.0333237	-0.136741	-0.107554	-0.100901	-0.191676
2310047M10Rik	0.198443	0.190094	-0.069283	-0.175432	-0.0364162	0.0446462	0.0920924	0.0959354	0.0427094	0.0566488	0.102864	-0.00792693	0.00882852	-0.0269359	0.0566193	-0.0480966	-0.082083	-0.0289822	-0.0648181	0.162712	0.0779286	-0.0228246	-0.0688415	-0.101417	0.0509197	-0.0621732	-0.0652595	-0.0505715	0.0537363	-0.135278	-0.0234025	-0.0010866	-0.0584056	-0.0282922	0.0454737	0.0891737	0.131193	-0.119817	-0.174607	-0.21955	0.214432	0.0288604	-0.118135	0.0312151
2310057M21Rik	-0.0218721	-0.0468844	-0.109307	-0.182886	-0.00933015	0.0675584	0.056237	-0.00588071	0.0402833	0.215889	0.0268497	0.0450834	-0.0205654	-0.0639993	-0.0232911	0.00899907	-0.00248451	0.0268702	-0.0642541	0.0988517	0.19476	0.137391	0.0387682	-0.0113363	-0.0132263	-0.0216836	-0.0357912	0.00565873	0.177249	-0.0324679	-0.064054	0.0871336	-0.0372448	-0.0533338	-0.0747035	-0.113623	-0.0693067	-0.176652	-0.102679	0.00494641	0.0105411	0.102357	-0.0104198	0.0973773
2310058D17Rik	0.0963914	NA	-0.0548041	NA	0.00363195	NA	NA	0.0705956	0.137599	NA	0.0480929	NA	0.0333624	NA	NA	-0.0358184	NA	NA	NA	-0.0256644	NA	-0.0938271	-0.0328813	NA	-0.0511009	NA	-0.0046537	NA	0.0227866	-0.0771791	-0.0935824	0.0445141	-0.0218225	-0.0465855	NA	NA	NA	-0.0952832	NA	-0.0940705	NA	-0.0618863	NA	NA
2310061I04Rik	0.206745	0.189326	-0.0946982	-0.133998	-0.0339066	-0.0211444	0.169767	0.121545	0.081525	0.310356	0.0387104	0.0389285	-0.110602	-0.0505135	-0.0195287	-0.116939	0.00877817	0.106678	-0.206761	0.179611	0.259314	0.0539546	0.276024	0.147297	-0.0149875	-0.16288	-0.0462946	-0.0297731	-0.0435652	-0.0113614	-0.154231	-0.0606265	0.102769	0.0410686	-0.0931481	-0.0519549	-0.0529147	-0.199116	-0.212136	-0.221873	-0.0178074	0.0166769	-0.140957	-0.111468
2310067B10Rik	-0.0174033	0.241819	-0.125832	-0.161211	-0.00150342	-0.0640487	-0.0431289	-0.0222823	0.108897	0.0192006	0.0213563	0.0524418	0.0966718	0.0311962	-0.0332453	-0.0214569	0.0583524	-0.0121413	-0.0103525	0.0187951	-0.0861875	-0.102777	0.133002	0.0672705	-0.0244796	0.198442	-0.0026369	-0.0949761	0.0946817	-0.0202143	-0.209745	0.0505896	-0.0856916	0.0174788	-0.0333624	0.0153313	-0.0144928	-0.16712	-0.0549918	-0.215301	-0.132148	0.0419932	0.271386	-0.0658298
2310069G16Rik	-0.0922289	-0.126107	-0.0501505	0.0132389	-0.0973449	-0.0491473	0.2059	0.032708	0.658631	0.183064	-0.0265566	-0.0261871	-0.107907	-0.0726797	0.0490876	-0.0934476	-0.00371782	-0.00938858	-0.126639	-0.0352982	-0.0115146	-0.0850809	0.733366	-0.03724	-0.105079	-0.103821	-0.0732354	-0.011615	-0.0881516	-0.044225	-0.116579	-0.0590727	0.00978789	0.0655091	0.215867	0.0909834	-0.0423633	-0.109203	-0.126064	-0.120733	-0.126148	0.0530128	-0.12574	-0.0719803
2410002F23Rik	0.0670759	-0.12168	-0.183985	-0.181915	0.0704128	0.169237	0.143953	0.103848	0.0132457	0.146946	0.138121	0.122127	-0.00279842	0.0662161	0.116379	-0.00421538	0.0262558	0.0403271	-0.0885252	0.0867479	-0.0184503	0.138209	0.304559	0.0449052	-0.0218123	0.120484	-0.0896133	-0.0403899	-0.0174499	-0.198986	-0.398107	0.022074	0.0155392	-0.0540975	-0.330574	-0.229189	-0.128938	-0.331776	-0.493159	-0.39005	-0.385327	-0.387909	-0.410455	-0.401811
2410004B18Rik	0.0805456	-0.0322607	-0.169694	0.0109771	0.0134972	0.0565221	0.129502	0.0543429	0.0255724	0.210201	0.0429034	0.111541	-0.0459328	-0.114597	-0.0446828	0.035728	0.0040323	0.223449	-0.127142	0.280032	0.320385	-0.00150999	0.180251	-0.0395882	0.0159649	-0.0361771	-0.0488227	-0.0350141	-0.102233	-0.0257967	-0.174964	-0.0975544	-0.0767492	0.0862967	-0.120806	-0.0215027	-0.0942285	-0.0351066	-0.196659	-0.263299	-0.350947	0.0138164	-0.191367	-0.154249
2410004I01Rik	0.0249571	-0.0334747	-0.0155848	0.051037	-0.00741865	0.0536815	0.0265315	0.211314	0.279379	0.115627	0.0233835	-0.0937168	0.0139863	0.0035206	0.152006	-0.0769206	-0.0931424	0.00876165	-0.0207965	-0.0114971	-0.0371652	0.0981605	-0.0596071	-0.0035889	-0.0591053	-0.0320391	-0.0913096	-0.0179447	-0.0714553	-0.0530641	-0.117066	-0.000806419	-0.0772397	-0.0302459	-0.000673708	-0.0657535	-0.0526561	-0.113867	-0.0594671	-0.119539	-0.0936478	-0.117751	0.0505855	-0.094162
2410004N09Rik	-0.0775368	0.0173691	-0.215312	-0.0958088	-0.0032634	0.0970345	0.0331115	-0.0510029	0.21943	-0.00153919	-0.0121213	0.166145	0.0422352	-0.0542623	0.0970052	-0.0794825	0.0567155	0.12028	0.129759	-0.0964751	-0.128432	-0.216919	-0.0779604	-0.0328368	-0.0707156	0.00196179	0.0433839	-0.102061	-0.141645	0.083824	0.106032	0.238594	0.120984	0.190478	-0.197693	-0.174818	-0.00399556	-0.205488	-0.216782	-0.206133	-0.185698	-0.0740441	-0.116012	0.00694872
2410004P03Rik	NA	-0.0239747	NA	-0.0979456	NA	-0.0990427	-0.0799845	NA	NA	-0.0969584	NA	-0.0982978	NA	-0.098905	-0.0825558	NA	-0.0986629	-0.099913	-0.100552	NA	-0.0681034	NA	NA	-0.0711037	NA	-0.0997472	NA	-0.0644818	NA	NA	NA	NA	NA	NA	0.504651	-0.10053	-0.0506705	NA	4.81809	NA	-0.101335	NA	-0.100844	-0.100792
2410006H16Rik	-0.102804	0.179244	-0.222897	0.108919	0.000829366	0.203334	0.120886	0.133565	0.842366	-0.172792	-0.00818922	0.145059	-0.0532056	-0.012716	0.253418	-0.0230643	-0.0203195	-0.107964	0.140857	-0.121199	-0.313544	-0.0473933	0.551922	0.341339	0.0546916	0.082983	-0.172036	-0.158544	-0.243426	-0.101823	-0.337507	-0.0218748	-0.0699511	-0.0424373	-0.539233	-0.506155	-0.121273	-0.502775	-0.685411	-0.193183	0.200622	-0.0610327	-0.173156	-0.37387
2410015M20Rik	0.0352751	-0.0346356	-0.122414	0.0885291	0.0453378	-0.00742203	0.00989047	0.117874	0.0649071	-0.0219399	-0.115563	-0.124932	0.061459	-0.0433803	0.0325699	-0.190972	-0.0365846	-0.09929	0.0350009	-0.167535	-0.00972474	-0.0854811	0.112228	-0.0460877	-0.161638	-0.161578	-0.0185574	0.149137	0.00266884	-0.0198483	0.0667179	0.243744	0.173329	0.0556483	0.12189	0.046344	-0.0262805	0.234168	0.138217	0.100757	0.135005	0.370636	0.194337	0.107245
2410016O06Rik	-0.120854	-0.000382376	-0.0176674	0.0390779	0.00843693	0.0331332	0.0847778	0.00386358	-0.0569821	0.0536831	0.0251657	0.0704101	-0.094444	-0.0566105	-0.00845842	-0.0256893	-0.0286909	-0.0742321	-0.00871209	0.112649	-0.0696872	-0.0723152	-0.0579966	0.0288244	-0.0237397	-0.0134055	0.0111134	0.0979024	-0.0497479	0.0873955	-0.151027	-0.0643009	0.171088	0.069781	-0.0931643	-0.0863684	-0.00817728	0.119649	0.0419787	0.0333848	-0.0207885	-0.01087	-0.0689488	-0.00828973
2410018L13Rik	-0.0484008	-0.108291	-0.0287605	-0.0670202	0.0480374	0.0651351	0.177682	0.0631693	0.135648	0.180998	-0.0729341	0.0229375	0.0207613	-0.0177998	0.0880904	-0.0637113	0.0287747	-0.0441372	-0.00907628	0.156758	-0.0130924	-0.0989229	0.173175	0.0649185	-0.109622	-0.0719749	-0.0777244	-0.0787616	0.035677	-0.116694	-0.0541018	0.019976	0.0444832	-0.0392574	-0.143752	-0.122013	-0.10638	0.128287	-0.141067	-0.149663	-0.157619	-0.0525605	-0.122582	-0.145193
2410018M08Rik	-0.0897574	-0.0530482	-0.0545511	-0.0225579	-0.0273687	-0.0324964	-0.0172	0.0652289	0.242316	0.188327	0.140889	0.114389	0.0156732	0.0748745	0.0557462	-0.0334507	-0.0347552	-0.0152072	-0.0289636	0.0216509	0.0297743	0.14888	0.17076	0.172441	0.0540772	-0.0456697	-0.10327	-0.0759214	-0.0935055	-0.112811	-0.0263444	-0.0729588	-0.073941	-0.0280068	-0.0159181	-0.16176	-0.0279941	-0.169432	-0.0715479	-0.172752	-0.162193	-0.050069	-0.10596	-0.148014
2410066E13Rik	0.161536	0.146832	-0.0300985	0.178278	0.270584	0.20871	0.400924	0.613549	0.829663	0.224417	0.378879	0.107694	-0.0783596	0.0830061	0.541634	-0.156504	-0.145351	0.100386	-0.184337	-0.00624682	-0.0317814	0.0892252	-0.131244	-0.0797726	-0.232304	-0.232327	-0.34059	-0.255371	-0.295114	-0.23768	-0.462301	-0.301617	-0.274618	-0.327291	-0.268898	-0.361829	-0.329626	-0.226256	-0.419025	-0.470673	-0.42957	-0.393177	-0.399817	-0.400786
2410089E03Rik	0.0702759	0.0558334	-0.145661	-0.343414	0.121714	0.0623831	-0.0162746	0.0444254	0.143942	0.0228409	0.163803	0.142043	0.0190234	0.100737	-0.0194946	0.1674	0.118373	0.103494	0.0640156	0.0244337	-0.039543	0.040057	0.0416399	-0.0205369	0.0637982	0.142819	-0.173712	-0.108368	-0.123229	-0.0498102	-0.348591	-0.172879	-0.154257	-0.086306	-0.127955	-0.205982	-0.026654	0.0981358	-0.0690841	-0.476945	-0.194735	-0.184052	-0.209803	-0.335019
2410127L17Rik	-0.0300205	-0.0549035	-0.0222479	-0.0918261	0.0164829	0.0240223	0.00554856	0.0295834	-0.0289679	-0.0190388	-0.00255121	0.0475281	-0.00888812	-0.0147297	5.23e-05	-0.0485776	-0.0551704	-0.0205002	0.0490272	-0.024921	-0.09268	0.007922	0.0182797	-0.00418063	-0.0600248	0.0458485	0.014069	-0.00819906	0.128587	0.00658795	-0.00577338	0.012981	0.0485869	-0.00758996	0.00898646	-0.0171585	0.0863722	0.51639	-0.0714072	0.179295	-0.0929702	-0.0663859	0.123979	0.0425515
2410131K14Rik	0.104281	-0.045347	-0.124238	-0.00425799	0.0871567	0.059626	0.111147	0.096385	-0.029068	0.0302633	0.018594	0.0173395	0.0385607	0.0458527	0.00374223	-0.0418076	-0.0372634	0.0278881	-0.119192	0.0262898	0.100745	0.0174787	0.00784223	-0.0295548	-0.0133302	-0.0809476	-0.00424027	-0.0298509	0.0076406	-0.0485392	-0.214208	0.0611552	-0.0286178	-0.0844319	-0.0241959	-0.0853541	-0.0166525	-0.0120841	0.175947	-0.0917999	-0.0960262	-0.0947994	-0.0725648	-0.104129
2410133F24Rik	0.118901	-0.0231624	-0.0117815	-0.0923012	-0.0452497	0.00743514	0.0773957	-0.0174819	-0.0269368	-0.000333646	0.0157253	-0.0410692	-0.0135549	-0.0784102	0.0279466	0.00706943	-0.000333953	0.228537	-0.0914904	0.0212964	-0.0777274	0.0359014	0.0962532	0.061453	-0.0466329	0.0106771	0.0385153	-0.0394908	-0.0309212	-0.0350793	-0.0108183	0.0105557	0.0674855	0.00297121	-0.0178966	-0.0212252	-0.000255337	-0.0721619	-0.0373707	-0.0760235	0.0551996	-0.0288123	-0.0892131	0.040772
2410137F16Rik	-0.0941167	NA	-0.0438473	NA	0.101464	NA	NA	0.0969871	0.0164267	NA	-0.014366	NA	0.0759131	NA	NA	0.0234168	NA	NA	NA	0.0144327	NA	-0.100936	-0.0452242	NA	0.0281667	NA	-0.0859341	NA	0.0342783	-0.085004	-0.114749	0.0258747	-0.100386	-0.117563	NA	NA	NA	-0.118465	NA	0.0891915	NA	-0.117429	NA	NA
2500002B13Rik	-0.0313039	NA	-0.0963468	NA	-0.0559822	NA	NA	-0.0588017	-0.0899377	NA	-0.0714951	NA	-0.0177574	NA	NA	-0.0240682	NA	NA	NA	-0.0665072	NA	-0.12057	-0.0923845	NA	-0.0821978	NA	0.0417682	NA	0.117635	0.316471	-0.0419989	0.144447	0.144751	0.198026	NA	NA	NA	-0.0455485	NA	-0.122991	NA	-0.0750526	NA	NA
2500004C02Rik	-0.0835918	0.01392	-0.0634593	0.011699	-0.0517543	-0.00561481	-0.0749336	0.00524691	-0.0193835	0.0920583	-0.021807	-0.0503614	-0.0288453	-0.0237744	-0.0425032	-0.0313378	-0.0414881	0.0635893	0.0231099	-0.0599288	-0.0401932	-0.130842	-0.0216708	0.000227722	-0.0182894	0.0141959	0.110004	0.0765162	0.0982099	0.174212	-0.133865	-0.00948766	-0.0173141	0.206742	0.0891819	-0.081006	0.0117596	-0.0979924	0.244133	0.186526	-0.0692719	-0.135094	0.0854926	-0.036825
2510002D24Rik	0.237422	0.20948	-0.130921	-0.129819	0.0434368	0.0854855	0.0728779	0.104229	0.143903	0.0683995	-0.00483831	0.020631	0.169079	0.0425554	0.0420564	-0.0671678	-0.0422942	0.0437797	-0.122538	0.15057	0.106709	0.0295595	-0.0570391	-0.0615995	-0.133886	-0.117274	-0.276948	-0.232764	-0.126768	-0.0256984	0.063028	0.00761987	0.0963919	0.0225399	0.0324879	-0.0521758	-0.0152616	0.103344	0.0122514	0.213186	-0.134911	-0.00640295	0.048072	0.442761
2510003E04Rik	0.0807354	0.20424	-0.111152	-0.0025855	0.00776637	0.00881346	0.0628168	0.020111	0.0848811	0.144028	-0.00819968	-0.0288186	0.0638733	-0.0025354	0.0256806	0.00976459	-0.00817583	-0.0636642	-0.147054	0.138325	0.141138	0.0290008	0.0295039	-0.0176969	0.00836671	-0.0210599	-0.0691757	-0.034954	0.042	-0.0320707	-0.0849705	0.0110747	-0.0508514	-0.0455115	0.175626	-0.153935	-0.0228949	-0.18349	0.158053	-0.0708262	-0.179496	-0.0926893	-0.164943	-0.16801
2510009E07Rik	0.359237	-0.0379498	-0.109687	-0.0390168	-0.0367065	-0.149252	0.0654335	-0.15623	-0.160254	-0.141315	0.0240919	-0.12799	0.132506	-0.0337193	0.0109752	0.0835121	-0.0389562	0.226594	0.026728	0.0935815	-0.0737964	0.185196	0.0329365	0.0518078	-0.101094	-0.0450825	0.0614567	0.0842686	-0.037606	-0.0850748	-0.0728771	0.0547124	0.0119078	0.0201078	-0.0490407	0.250917	0.263421	0.16658	-0.161595	-0.174214	0.107507	0.0437661	-0.150135	0.0730308
2510039O18Rik	0.137368	-0.0381778	-0.0624339	-0.125446	-0.019497	0.0302941	0.0192939	0.0116391	-0.0817223	-0.0355516	-0.00795365	-0.0175102	0.000295889	0.00986274	0.0468954	0.0276377	-0.0563961	-0.0721601	0.0362009	0.0206467	-0.0337846	0.14046	0.0727975	0.0184602	-0.0259846	-0.034042	0.0053677	-0.0142401	0.006256	-0.0408271	-0.030959	-0.000360498	0.00151579	-0.0171178	-0.0363674	-0.00412569	-0.045279	0.143006	0.0118265	0.859441	0.219487	0.204237	0.227683	0.180372
2510046G10Rik	-0.0778649	0.0128961	0.0318387	-0.0535793	0.0456197	0.00104115	0.0438854	0.0622055	-0.0296965	0.0195407	0.008461	-0.0553114	-0.0570453	0.0133403	0.0538974	-0.0858335	0.00764874	-0.10527	-0.0805145	-0.0380531	-0.0196799	0.0889258	-0.0620346	0.0283781	0.00282155	-0.0105187	-0.0236065	0.0938489	-0.0468399	0.0270615	-0.112875	0.0540399	0.011049	0.0269936	-0.0921269	0.0107626	0.0996975	0.0641141	0.199906	0.556917	-0.138358	0.0423634	-0.138078	-0.00641727
2610001J05Rik	0.152096	-0.114549	-0.212056	0.112153	0.0158022	0.0492305	0.326836	0.29801	-0.0361184	-0.178435	-0.104056	-0.0467963	-0.147131	-0.0715334	-0.157715	-0.298965	-0.301845	-0.0493902	-0.202754	-0.158345	-0.156107	-0.0742392	-0.0753286	-0.243434	-0.275139	-0.282019	0.0375852	0.205725	0.122918	0.344637	-0.00991282	0.334116	0.0667206	0.3608	0.40262	0.207573	0.208335	0.214163	-0.0765374	0.110551	0.424823	0.642021	0.234821	0.646804
2610002J02Rik	0.220775	-0.066784	-0.172371	0.129541	-0.000807235	0.0482843	0.0987859	0.0213061	-0.103849	-0.115223	-0.0228817	-0.0260369	-0.00913873	0.0102105	0.135499	-0.0590451	-0.138991	-0.0696161	-0.0459129	0.00313878	0.0442451	0.099275	-0.133054	-0.111117	-0.113158	-0.0575795	0.0376507	0.162507	-0.048062	0.158589	0.109121	0.0684055	0.238201	0.147452	0.0313641	0.0134394	-0.0815972	0.228318	0.0150835	-0.380538	-0.189813	-0.1273	-0.115729	-0.114621
2610002M06Rik	0.0308987	0.256947	-0.0936516	0.0205854	0.0184274	-0.0646087	0.0729332	0.0292851	0.105847	0.176909	0.0654925	-0.0583348	0.0163177	-0.067119	-0.0622138	-0.0525144	-0.0373492	0.0943282	-0.0969403	0.0754882	0.207873	0.0688286	-0.0364014	0.0493489	-0.0525994	-0.07188	-0.0254392	0.0325097	0.0122642	-0.00662725	0.099166	0.0618778	-0.0190701	-0.0804202	0.0118948	-0.0484555	-0.0628262	0.628336	0.277538	-0.013113	-0.0751056	-0.0503842	-0.000776013	0.0813762
2610008E11Rik	0.0410241	0.0292469	-0.149958	-0.25325	-0.040928	0.0645089	-0.117107	-0.0642608	0.0984587	0.048424	0.152917	0.121814	0.0786212	0.0747664	0.0573164	0.234182	0.0154269	0.0838076	0.0948842	0.135319	-0.0545487	0.179827	-0.0956312	0.0214573	0.0421779	0.0661111	-0.0833055	-0.10533	-0.0301328	-0.130493	-0.190438	0.0293791	-0.190229	-0.12994	-0.112286	-0.110095	0.116271	-0.118066	-0.235717	-0.27069	-0.161486	-0.12558	-0.0774324	-0.205852
2610015P09Rik	0.186829	-0.0597009	-0.143619	-0.1243	-0.117877	-0.106758	-0.122905	-0.0610067	-0.000479417	-0.0946573	-0.0398689	-0.0590878	-0.025342	0.00999689	-0.00515105	-0.114708	-0.0688816	-0.114205	0.0164955	-0.0142057	-0.0539079	-0.106712	-0.150193	-0.0738705	-0.0915904	-0.0453295	0.0788643	0.106648	0.0549503	0.276352	-0.148177	0.3232	0.164321	0.135936	0.271453	0.097155	0.0687505	1.02796	2.11332	0.0480945	-0.199785	-0.0924255	0.0801308	-0.0469876
2610017I09Rik	-0.771461	-0.831631	-0.290034	0.176354	0.12994	0.747823	0.19998	-0.625919	-0.801236	-0.59185	-0.122608	-0.147781	0.458704	0.675115	-0.44366	-0.209334	-0.593894	-0.205682	-0.000939515	-0.626279	-0.530061	-0.48706	-0.203032	-0.333348	-0.325775	-0.406739	0.600581	0.406219	0.649527	0.627311	0.242644	0.413692	0.457082	0.654055	0.465991	0.0699354	-0.16355	-0.614561	-0.493964	-0.835098	-0.799264	-0.899224	-0.827428	-0.849624
2610018G03Rik	0.384254	0.211894	-0.082006	-0.0934404	-0.0362493	-0.0887187	-0.093609	-0.0641994	-0.0606525	-0.0385998	-0.039853	-0.0933718	-0.0808699	-0.0935807	-0.0319704	-0.0837383	-0.0767144	-0.0630673	-0.0682174	0.110645	0.0184852	-0.0192601	0.519842	0.740407	-0.0668374	-0.0530168	-0.0856783	-0.0321128	-0.0325204	0.0393346	0.0394337	0.107383	0.310098	-0.0595308	-0.0110599	-0.0781971	-0.0938785	0.283476	0.0913493	0.372341	-0.0939142	-0.0854655	0.0466871	-0.093706
2610019E17Rik	0.0555425	0.278308	-0.131517	-0.0959186	-0.0326149	0.0654849	-0.00885737	-0.0716206	-0.0169325	0.0494601	-0.018069	0.129024	0.119898	0.0143559	0.129929	-0.0753735	-0.0492198	-0.0451549	-0.0539717	-0.0792923	-0.123426	0.0042963	-0.0417385	-0.0112942	-0.103751	-0.0686806	-0.0158616	-0.0555496	-0.0622533	0.0690639	0.39607	0.125137	0.0912172	0.293804	0.0578277	0.0373565	-0.0115945	-0.031056	-0.181831	0.186512	-0.211946	-0.1251	-0.0193154	-0.107735
2610020C07Rik	-0.00682492	0.0369489	-0.0310461	-0.110965	-0.0118843	-0.0168844	-0.0287759	-0.0592715	0.0366792	-0.102002	-0.0382508	-0.0294458	-0.105173	0.0273053	0.0239888	-0.102761	-0.0217023	-0.0673369	0.122004	0.0958297	-0.0424874	-0.0152784	-0.0542177	-0.0482065	-0.0859144	0.0892122	0.1132	0.289056	0.163904	0.170492	0.39943	-0.0875934	0.120519	0.136961	-0.112136	-0.0964073	-0.0141966	0.171759	0.132629	-0.0349542	-0.113969	-0.0704413	-0.157675	-0.0927235
2610020H08Rik	-0.0826304	-0.116585	-0.0694616	-0.0561554	-0.0955753	-0.0540156	-0.0574336	-0.0296656	-0.0107238	0.0207619	-0.0831003	0.0861578	-0.0715705	-0.0764849	-0.0467255	-0.1022	-0.0818863	-0.11718	-0.0176951	-0.0371189	0.00798095	-0.103609	0.148161	-0.0435894	-0.114039	0.00467699	0.114569	0.462343	0.439707	0.498396	0.370443	-0.0337635	0.0733198	0.0449594	-0.0358432	0.0632131	0.0148912	-0.0410868	0.371074	0.0362838	-0.116521	0.329263	0.00408483	0.191111
2610021A01Rik	-0.0890938	0.0878231	-0.0172921	0.0150015	0.00437275	-0.00269283	-0.0104845	0.0525707	0.0511776	0.0538411	0.0857427	0.1135	0.0113634	0.0211498	-0.00229045	-0.0212899	-0.0169976	0.0230146	-0.0265717	-0.0364138	-0.0461207	-0.023407	-0.0246688	-0.0294899	-0.0414135	0.0339127	-0.0565779	-0.00725742	0.00697112	-0.023834	-0.159106	-0.00241041	0.0630237	-0.0193684	0.00403672	-0.0467833	-0.00781805	0.0660932	0.0194604	-0.154137	-0.129566	-0.0237022	-0.129208	0.0449889
2610028E06Rik	-0.0690021	NA	-0.0265882	NA	-0.0484978	NA	NA	-0.00263222	0.0773732	NA	-0.0554484	NA	-0.0691687	NA	NA	0.19436	NA	NA	NA	0.00980406	NA	-0.067793	-0.0698055	NA	0.155336	NA	0.0582311	NA	-0.0683933	-0.0535348	-0.068497	-0.0693003	-0.0679246	-0.0682645	NA	NA	NA	-0.0676851	NA	-0.0712758	NA	-0.0119433	NA	NA
2610034B18Rik	-0.106855	-0.137517	-0.0751878	-0.110336	-0.0441073	-0.0486482	-0.0660813	-0.0714211	-0.0547491	-0.0978119	-0.0711018	-0.029606	-0.0523676	-0.114086	-0.00591766	-0.0799807	0.0280887	-0.0304268	0.0295517	0.0130948	0.100771	0.0511544	-0.101423	-0.109137	-0.0235632	-0.0988192	0.15908	0.420665	-0.0697747	0.0800533	0.455215	-0.0440385	0.217296	0.0919405	0.0323109	0.00402542	0.231105	0.711786	0.0658474	-0.152941	-0.137294	1.03843	-0.0700885	0.322574
2610034M16Rik	-0.110167	-0.114683	-0.10129	-0.0439277	-0.0969933	-0.115775	-0.110296	-0.107247	-0.0649034	-0.0700778	-0.0901577	-0.116329	-0.0904886	-0.115897	-0.108232	-0.0672367	-0.11603	-0.115247	-0.114957	-0.0980528	-0.115461	-0.109531	-0.106502	-0.0866198	-0.0926408	-0.115313	-0.0388027	0.0214898	-0.0640136	0.533814	0.385341	-0.057755	0.32249	0.646095	1.26614	0.525066	-0.114512	-0.116394	-0.0694814	-0.101615	-0.114472	-0.109748	-0.0814537	-0.114871
2610035D17Rik	-0.0362888	0.0508235	-0.0709958	-0.0479346	0.100681	0.0051273	-0.112202	0.0766891	0.145651	0.0296969	0.0422262	0.0262298	0.309918	0.105799	0.117986	-0.0909256	-0.144327	0.0153181	-0.021553	-0.181052	-0.0333665	-0.223883	-0.235757	-0.0578765	-0.126502	-0.142498	-0.214472	-0.0276063	0.165553	0.0168578	-0.284639	0.197117	-0.0413716	-0.0869452	0.229159	0.0571806	0.286006	0.0435242	0.107551	-0.313048	-0.230168	-0.251057	-0.191048	-0.182753
2610035F20Rik	0.681955	0.0259903	-0.087159	-0.0728447	-0.0933183	-0.0638149	-0.0636111	-0.082227	-0.0775676	-0.0722371	-0.0863846	-0.0734982	-0.076154	-0.0424941	-0.0446356	-0.0905866	-0.0734018	-0.0742512	-0.0484372	0.0289364	-0.0736312	0.50519	-0.101454	-0.0734609	-0.0713764	-0.0406105	0.0256513	0.161424	-0.0931715	0.115166	1.19902	0.0470478	0.153929	0.234437	0.189422	0.0906075	-0.0294323	1.6008	0.774907	-0.097898	-0.0757821	-0.103312	1.35039	0.154763
2610037D02Rik	-0.0616182	0.152424	-0.0427544	-0.16533	0.00557455	0.00822564	-0.0124151	-0.0414753	0.0779117	-0.0156624	0.123664	0.102824	-0.021962	-0.0034464	0.0459406	-0.013265	0.0621374	0.10272	0.0618251	0.0819164	-0.108218	-0.141459	-0.0203762	0.0266946	-0.0313872	0.0786358	-0.0269147	-0.0330223	0.0299395	0.0416656	-0.0521194	0.0145069	0.00566685	-0.0209173	-0.119761	-0.0648012	-0.136605	0.0455203	-0.0627889	-0.175952	-0.0727374	-0.0314172	-0.168928	0.000690373
2610044O15Rik8	6.93e-05	NA	-0.0288456	NA	-0.00701263	NA	NA	-0.0303902	-0.012204	NA	-0.0088683	NA	0.0670141	NA	NA	0.00593935	NA	NA	NA	-0.054395	NA	-0.0325315	-0.0251159	NA	-0.0493158	NA	0.0417009	NA	-0.0548476	0.106603	-0.0688246	0.0755282	-0.00926498	-0.0328375	NA	NA	NA	-0.0762038	NA	-0.0701036	NA	0.139572	NA	NA
2610203C20Rik	-0.300375	-0.409333	-0.274537	-0.26136	0.158978	0.584191	-0.299814	-0.159373	-0.0109686	-0.39842	0.177017	0.465642	0.241643	0.89155	-0.138895	-0.134134	-0.101297	0.018162	-0.161602	-0.103764	-0.400952	0.0841329	-0.356336	-0.267383	-0.0211733	0.0697925	-0.254096	-0.229164	-0.0757857	0.129372	-0.265353	0.10086	0.11537	0.563505	0.198517	-0.284559	-0.50673	0.15153	-0.505565	-0.495362	-0.684968	-0.635659	-0.63832	-0.681661
2610204G22Rik	-0.0518755	0.0539823	-0.105141	-0.0836648	0.00446417	0.0129891	0.028819	-0.0434787	0.0736143	-0.0543578	0.0404236	-0.00793982	0.0447107	0.00177869	-0.0278868	0.0158372	-0.0121174	-0.0998971	0.02257	-0.0727811	-0.0956126	-0.120032	0.16442	0.0134644	0.0262981	0.087819	-0.0604629	-0.0267911	0.0979766	-0.0669747	-0.15417	0.0976166	-0.0265677	0.0426108	-0.0338952	0.0327903	0.184166	-0.153509	0.0243353	-0.155667	-0.026618	-0.0819476	-0.0551716	-0.0765967
2610207O16Rik	-0.127295	-0.122021	-0.0672893	-0.12303	-0.112067	0.0307289	-0.0518638	-0.10402	-0.110601	-0.0759215	-0.0878227	-0.0628492	0.0633357	0.16232	-0.0699708	-0.0679279	-0.0646299	-0.0960234	-0.0827356	-0.107951	-0.122214	-0.0622726	-0.125307	-0.122523	-0.125399	-0.0982453	0.0852697	0.137783	0.110001	0.202678	-0.0571084	0.153504	0.114048	0.458088	0.302348	0.283331	0.132981	-0.126182	-0.121916	-0.120982	-0.122152	-0.126312	-0.121679	-0.122601
2610301B20Rik	0.121465	-0.0881805	-0.167176	-0.09185	-0.0817661	-0.0833104	0.0235703	0.0484327	0.0868667	0.0545915	-0.0995389	-0.108531	-0.0034768	-0.0899292	-0.00253982	-0.139875	-0.127342	-0.205919	-0.125588	0.124696	0.00507838	0.00292363	-0.0628094	-0.0790604	-0.100186	-0.0403455	-0.0292791	0.109027	-0.0156432	0.170204	0.341863	0.212729	0.107296	0.199899	0.41502	0.289721	-0.0183158	0.987674	1.55901	-0.294546	-0.26341	-0.0934464	-0.0164138	-0.0222494
2610305D13Rik	NA	-0.0720555	NA	-0.0726269	NA	-0.0347198	-0.072454	NA	NA	-0.0729658	NA	-0.0729615	NA	-0.0725299	0.0328124	NA	-0.0725012	-0.0213268	-0.0725406	NA	0.040789	NA	NA	-0.0722318	NA	-0.0720066	NA	-0.0556056	NA	NA	NA	NA	NA	NA	0.252782	-0.00820545	-0.0724483	NA	-0.026719	NA	-0.0723512	NA	-0.0715982	1.96774
2610307P16Rik	-0.0949808	-0.105552	-0.163687	-0.148078	0.0354856	-0.0685864	-0.0656331	-0.0963935	-0.0531439	-0.124437	0.0342294	0.127065	0.373822	0.149715	-0.0324975	-0.0305843	-0.115972	-0.110499	0.510321	-0.232237	-0.152947	-0.0567502	-0.158268	-0.0805444	0.187447	0.27172	0.040468	-0.0144912	0.156957	-0.167729	-0.215205	0.256259	-0.135502	-0.17494	-0.108303	-0.00165715	-0.11575	-0.280607	-0.101304	-0.272232	-0.234381	0.0363241	0.00772927	-0.161376
2610316D01Rik	-0.0369529	-0.105636	-0.0839308	-0.147297	-0.0842163	-0.103116	-0.0789916	-0.172807	-0.0824401	-0.0940706	0.0493245	0.00651453	-0.0522959	-0.0825979	-0.0201553	-0.150248	-0.0445386	0.146651	-0.0821519	-0.0959188	0.070943	-0.14317	0.156363	0.0622918	-0.0282826	0.111613	0.143304	0.227262	0.273701	0.299453	-0.156199	-0.0663002	0.273878	0.274427	0.0763634	0.0670766	0.159365	-0.0400112	0.190016	-0.202629	-0.14791	-0.180367	-0.146811	-0.118867
2610318N02Rik	-0.177385	-0.112692	-0.175418	-0.046061	-0.0788075	-0.0625848	-0.0585283	-0.0651976	-0.0548647	-0.121337	-0.136306	0.151027	-0.0893009	-0.0825059	-0.056591	-0.0357551	0.0221284	-0.00865218	0.10327	-0.106785	0.0066586	-0.183011	-0.0848458	-0.0351502	0.221636	0.166111	0.456209	0.265677	0.155425	0.28981	-0.0591491	-0.101177	-0.0412548	0.202897	-0.101908	-0.0278327	0.0543025	-0.215845	-0.0973005	-0.241555	0.0911729	0.00611133	-0.0754217	-0.106406
2610507B11Rik	0.0710127	-0.0221011	-0.157881	-0.024991	-0.0116107	-0.0930359	-0.0911694	0.0283626	-0.0536399	-0.0595105	-0.0932486	-0.173559	0.0107993	-0.12663	-0.110999	-0.122305	-0.124195	-0.00773979	-0.0827226	0.0223515	-0.0675479	-0.106404	-0.0193353	-0.0759057	-0.00924817	-0.0997858	0.0406735	0.238582	-0.0256472	0.160961	0.396733	-0.0403923	0.214604	0.213992	0.368208	0.52786	0.358042	0.0315617	0.0941687	-0.138216	0.124213	0.160066	0.209234	0.137837
2610507I01Rik	0.0741353	-0.0686121	0.0105028	-0.076294	-0.0435706	-0.028198	-0.00186561	0.00645185	0.126482	-0.142926	-0.0114429	-0.00597263	0.0377845	-0.0134178	-0.0125931	-0.0204804	-0.0103673	0.0382181	-0.0304049	-0.00376374	-0.123316	0.0237282	-0.0406987	-0.0882098	-0.0794735	-0.0211889	-0.0873217	-0.0129191	-0.106757	0.0235434	0.0344453	0.051383	0.0344071	0.0831937	0.331285	0.154602	-0.0528996	0.14531	0.343419	-0.199364	0.00424935	0.0240431	-0.12016	0.0493701
2610524H06Rik	0.29401	0.263762	-0.159216	-0.051539	0.0313228	0.104838	0.0709667	0.157532	0.0790218	-0.119195	-0.0436068	-0.116294	-0.0434518	0.00120171	0.0660388	-0.0411639	0.00806946	-0.0294309	-0.0666358	0.0524266	0.0147694	0.0355705	0.0162292	0.090805	-0.0810388	-0.00924524	-0.0675706	-0.0871153	-0.0333041	-0.050349	-0.22927	-0.140198	0.233075	0.0943369	0.00252765	-0.076246	-0.0179811	0.588886	-0.0854335	-0.382827	-0.272792	-0.106985	-0.180969	-0.319665
2700012I20Rik	0.15286	NA	-0.073034	NA	0.0146103	NA	NA	-0.0516537	-0.0313607	NA	-0.0487338	NA	0.0183465	NA	NA	0.0525298	NA	NA	NA	-0.0432523	NA	-0.0695481	-0.0470398	NA	-0.0230957	NA	0.106304	NA	-0.0286348	0.0714852	-0.0714371	0.0239155	0.000199839	0.00924968	NA	NA	NA	-0.0753292	NA	-0.0749629	NA	-0.0372302	NA	NA
2700016F22Rik	0.0216709	0.0575776	-0.0284577	-0.104361	-0.00525715	-0.0285674	-0.0126152	0.00506631	-0.00840831	-0.0341895	0.0173774	0.0380888	-0.0351917	-0.00994461	0.0531644	0.0104539	0.00773558	-0.022598	-0.00149608	-0.0432453	0.0397194	0.0654402	-0.0652946	-0.0376551	-0.0644522	-0.0460247	0.0110847	-0.00906302	0.0308482	0.0534267	-0.0128193	-0.0479306	0.0181196	0.13434	0.104672	-0.015733	0.0987464	-0.112634	-0.029676	-0.104984	0.049062	0.122593	0.188073	-0.0862521
2700029M09Rik	0.0439436	0.00548754	-0.256075	-0.0897008	-0.0537275	0.060803	0.163262	0.0946672	0.0848256	0.164805	-0.0147424	0.0292192	-0.230654	-0.0742559	0.0116542	-0.150631	0.00342557	0.00234539	-0.154384	-0.0237929	-0.0988921	-0.0262624	0.0429574	0.010338	-0.0935297	-0.072667	0.192836	0.402337	0.279202	0.193793	-0.272779	-0.152857	0.537298	0.0860698	-0.128014	-0.0818268	-0.0256635	-0.0513951	-0.279401	0.195888	-0.186565	-0.0267715	-0.326575	-0.281906
2700033N17Rik	-0.20604	-0.212649	-0.109633	-0.0973327	-0.059573	-0.0661249	-0.171088	-0.124956	-0.135907	-0.178929	-0.0944505	0.166857	0.201816	0.345578	-0.144115	-0.180828	-0.209388	-0.214325	0.0892963	-0.0924526	-0.16322	-0.181995	0.312691	0.412631	0.503916	0.292889	0.00671151	0.0232217	0.0978461	0.00430379	-0.245422	0.0283966	0.036156	0.14249	-0.12284	-0.0805542	-0.120661	-0.245991	0.0762973	-0.242852	-0.211857	-0.238167	-0.212636	-0.200449
2700038G22Rik	-0.0348272	0.0544215	-0.092608	-0.104345	-0.0943252	0.0690426	0.127022	-0.0781056	-0.0771733	0.0269317	-0.0823841	0.129631	-0.0819918	0.0239983	-0.00578664	-0.047789	-0.0442755	-0.0291284	-0.0822509	-0.0486627	0.000864035	-0.0200126	-0.0131621	-0.0402049	-0.055681	-0.058195	0.0702881	0.0222146	0.0562134	0.194008	0.183232	-0.0604626	0.229516	0.490309	-0.0950287	-0.0405666	-0.0366441	0.0316958	-0.0108985	-0.145269	0.120416	-0.154441	-0.106708	-0.0240431
2700046A07Rik	0.14012	NA	-0.0781116	NA	0.00384334	NA	NA	-0.0693413	-0.0821353	NA	-0.0830951	NA	0.0955525	NA	NA	-0.0818007	NA	NA	NA	-0.082165	NA	0.378619	-0.081899	NA	-0.0820897	NA	-0.0391072	NA	0.00673767	-0.0548479	0.463157	0.372045	0.125213	-0.0500705	NA	NA	NA	-0.0867999	NA	-0.0783729	NA	0.184151	NA	NA
2700046G09Rik	-0.109252	-0.113857	-0.0412816	0.0691519	-0.0355568	-0.0518926	-0.0944122	-0.0244698	-0.0204918	-0.111146	0.00200671	0.0938659	-0.0325905	-0.0495383	-0.00416576	-0.00312409	-0.0228185	-0.0789236	-0.0727572	0.0163427	0.0394631	-0.106556	-0.00870661	-0.104451	-0.0149972	-0.0224394	0.0459377	-0.0827549	-0.109741	-0.0262692	0.317222	0.0578145	0.0644192	0.0654357	0.17791	0.113258	0.109493	1.05027	1.87171	0.251908	-0.114342	0.16956	0.0326151	0.0253568
2700049A03Rik	-0.0105098	0.103189	-0.169117	-0.203397	0.086717	0.0407661	-0.0520902	-0.0160338	0.027786	-0.0503078	0.00679211	0.117344	0.12489	0.205471	0.0529928	-0.045132	0.0743575	-0.0459269	0.0640268	-0.160267	-0.144727	-0.231419	-0.0730203	-0.037887	-0.039344	-0.0074888	0.116794	0.131699	0.242424	0.156486	0.410646	0.0358272	-0.0469002	-0.116257	-0.173999	-0.207714	-0.0892239	0.451196	0.0964745	-0.167236	-0.282906	-0.157782	-0.244161	-0.0318885
2700050L05Rik	-0.0421728	-0.0175343	-0.0900162	-0.0212717	-0.00400551	0.0300072	-0.0086056	0.0297861	-0.0689136	-0.00758291	-0.00370173	0.0557466	0.0119384	0.02238	0.0240323	0.0816737	-0.0789492	0.0124355	0.0697416	0.0101974	-0.0746278	0.116053	-0.000719762	0.00519513	0.012663	0.0101832	0.0181206	-0.0230004	0.0299126	-0.0348335	-0.181322	-0.00590882	-0.0114371	0.0252009	-0.0187809	-0.0776688	0.104064	-0.0806971	-0.12941	-0.282411	-0.0906558	-0.174594	0.0600934	-0.063469
2700060E02Rik	-0.265173	-0.197386	-0.275418	-0.113573	-0.215027	-0.108219	0.0684907	-0.0689196	0.160714	-0.0977128	-0.187119	-0.174063	-0.0712441	-0.175775	-0.0105049	0.346418	0.283122	0.111052	0.402439	-0.219453	-0.144048	-0.125152	0.0241204	0.06309	-0.0503354	-0.0881112	0.356666	0.253567	0.101205	0.0412858	0.118525	0.0607881	0.188828	0.0208975	-0.177242	-0.27405	-0.00630887	-0.343717	-0.292519	-0.0548502	0.0190151	-0.124511	0.134268	0.161811
2700062C07Rik	0.0682762	0.0600774	-0.137231	-0.0579802	-0.0337564	0.034536	0.0568263	-0.0100247	-0.0512429	-0.0781146	-0.0311512	-0.0496059	0.0289142	0.019967	0.00130129	-0.0291095	0.0505298	-0.00864156	-0.111259	0.064152	0.0194735	-0.0363832	0.0718736	0.0680605	0.0328884	0.0305715	0.0766567	0.0654781	0.0614459	-0.0693744	0.144345	0.077806	0.0395926	0.0365562	-0.0693593	-0.158107	0.0657373	-0.214036	0.0435495	-0.0717578	-0.205421	-0.0115554	-0.0111256	-0.223443
2700069I18Rik	-0.0221164	0.0877158	-0.0370018	-0.0659309	-0.047824	0.13474	0.0150942	-0.107461	-0.10936	-0.116074	0.0751072	0.0319243	0.0387269	0.276419	-0.0924816	-0.114366	-0.105544	-0.109726	-0.0628483	0.387354	-0.00768375	0.519939	0.0216641	-0.0481457	0.332811	0.130214	-0.0901511	-0.1102	-0.0300521	-0.0826745	-0.111864	-0.0711496	-0.0518383	-0.0124313	-0.0660977	-0.0972302	-0.107868	-0.111546	-0.0665308	-0.114406	0.0330559	-0.113606	-0.107225	-0.109313
2700073G19Rik	0.0368926	-0.0932792	-0.0537218	-0.143929	-0.0397016	-0.0030498	-0.0560041	-0.0255696	-0.111395	0.0438071	-0.00882745	0.192952	-0.0257814	0.0241437	-0.0823422	0.0115987	-0.0272182	-0.00488439	-0.0146643	-0.0650102	0.0318884	-0.0804346	-0.0211188	0.0145608	0.0670816	-0.0203917	0.0743008	0.0619128	0.162212	-0.0353727	-0.1598	0.0375746	0.0109334	0.139621	-0.0434522	0.013061	0.156883	-0.198618	0.00929766	0.0468315	0.0769587	-0.146495	-0.168887	0.0697315
2700081L22Rik	-0.00193769	NA	-0.0224453	NA	-0.0628776	NA	NA	-0.0024518	0.117397	NA	0.0559566	NA	-0.0147718	NA	NA	0.0293459	NA	NA	NA	0.148515	NA	0.146932	-0.0412421	NA	0.0531772	NA	-0.0306242	NA	-0.0483096	-0.0610834	-0.00700605	-0.0260261	-0.025016	-0.0646658	NA	NA	NA	-0.0832458	NA	-0.0837743	NA	-0.0607333	NA	NA
2700081O15Rik	0.0107927	-0.210731	-0.0339067	0.351621	0.0954351	0.126177	0.193753	0.136944	0.128336	0.146521	0.0380622	0.0879583	0.223701	0.0159264	0.228933	0.0575821	0.0909691	-0.0898056	0.0493731	-0.0692627	-0.120209	-0.164984	-0.014702	0.0339909	0.0151924	-0.142122	-0.0450407	-0.220232	-0.0626749	-0.188903	-0.152074	-0.0700461	-0.201695	-0.228419	-0.260628	-0.235938	-0.175927	-0.332696	-0.208499	-0.38417	-0.306266	-0.223277	-0.239554	-0.262344
2700089E24Rik	0.23897	0.0148737	-0.154088	-0.00174366	-0.0556943	-0.0303942	0.0485234	-0.0539024	-0.00415726	0.0641367	0.0339136	-0.0207776	-0.0248496	-0.110264	0.0246487	0.0237372	0.0646576	-0.0544735	-0.0166233	0.263369	0.178305	0.064764	-0.0241919	-0.122136	-0.107137	-0.13626	0.0464174	-0.0714182	-0.0673203	-0.100449	-0.371285	0.0305639	0.017572	0.198744	0.183048	0.00576542	0.29072	-0.21214	-0.243733	-0.0591137	-0.304523	0.152641	0.0964664	0.337275
2700094K13Rik	-0.105137	-0.00743741	-0.332807	0.023438	-0.253335	0.087988	0.121923	-0.245038	-0.335035	-0.0734809	-0.342094	-0.0389093	-0.248366	-0.132639	0.0289884	-0.321699	-0.160678	-0.0557008	0.117245	-0.290252	-0.0894676	-0.176428	-0.270682	-0.231394	-0.333711	-0.262692	0.8613	1.36082	1.0839	1.15351	0.840959	-0.187649	0.783536	0.621636	-0.300747	-0.261704	-0.128215	-0.42246	-0.234364	-0.0936643	-0.119837	0.091522	-0.465002	-0.226775
2700097O09Rik	-0.074768	0.127528	-0.101364	-0.294421	-0.0120675	-0.0222449	-0.0234577	-0.022538	0.0418122	0.0410443	-0.00722926	0.156601	-0.04571	0.0347327	0.0252507	0.0220369	0.0736949	0.0270712	-0.0814984	-0.0373248	-0.0664843	-0.00602347	0.000608333	0.100167	0.0368129	0.0581077	-0.00984041	0.0200497	-0.08127	0.0978469	-0.0645655	0.0668513	0.0979151	0.0630362	-0.0659056	0.0774172	-0.0471597	-0.0720125	-0.176945	0.00682922	-0.210505	-0.0561177	-0.15898	-0.178848
2810001G20Rik	0.173336	-0.11987	-0.133928	0.107602	-0.0679765	-0.0666445	-0.0631905	-0.00736635	0.0881078	0.121018	0.0241521	0.0370665	-0.000729599	-0.107571	0.107752	-0.0742265	-0.0934578	0.103344	0.11359	0.0160635	0.0225561	-0.0400764	-0.183961	-0.0809171	-0.0791135	-0.048809	-0.0053624	0.0392512	0.133957	-0.0110715	0.24604	0.119831	0.100736	0.206753	0.134262	0.248813	0.0113232	0.0165669	-0.080545	-0.348997	-0.295848	-0.0895775	0.07132	-0.230044
2810002D19Rik	-0.0319218	-0.109139	-0.111416	-0.0702733	-0.0411169	-0.0536459	-0.00834351	-0.0626425	0.0232382	-0.0257548	-4.77e-05	-0.0669383	0.0807946	0.0297522	0.0654966	-0.0439018	0.12082	0.015293	0.0284201	-0.0248122	0.0147509	0.243903	-0.122869	-0.134089	-0.0674826	-0.045552	-0.0246412	0.0154548	0.0217215	0.0657623	-0.0831645	0.138221	0.0476945	0.168807	0.0814537	-0.00269543	0.0310907	-0.0678737	-0.0693148	-0.0715017	0.134967	-0.0296596	-0.0497945	0.164437
2810004N23Rik	0.00766107	-0.159449	-0.212897	-0.192443	0.0353944	0.0282109	-0.0420135	-0.042259	-0.245363	-0.0408268	-0.121061	-0.141889	-0.0496902	0.0926968	0.0491387	-0.178634	-0.0182909	-0.0722561	0.0299641	-0.224299	-0.151909	-0.210024	-0.0611799	-0.00972825	-0.13773	-0.0371607	0.0330668	0.241397	0.183232	0.226133	0.192159	0.3801	0.477105	0.284654	0.00959574	-0.0129128	0.097269	0.0330665	0.0559235	-0.241693	-0.134654	0.0347448	0.0139813	-0.138645
2810006K23Rik	-0.00414187	0.00454425	-0.189013	-0.0671552	-0.0554005	-0.0767175	-0.0838323	-0.00544671	-0.0109332	-0.097307	-0.198901	-0.127111	0.252377	0.0245109	0.0739162	-0.219844	-0.112414	-0.115387	0.0318932	-0.151788	-0.0683989	-0.109345	-0.175133	-0.131469	-0.215107	-0.104173	0.0759401	0.491431	0.746678	0.332999	0.216999	0.247954	0.104541	0.040494	0.1159	0.231548	0.0412128	-0.00425709	0.135882	-0.16492	0.02353	0.0637956	-0.0161672	0.0827664
2810008D09Rik	0.126331	-0.0829764	-0.205869	-0.363644	-0.0835469	0.0709433	0.00515177	-0.10879	0.0469614	-0.198789	-0.0427745	0.124393	-0.0153295	0.165353	0.105928	-0.029993	0.0797651	0.0836528	0.0139197	0.23317	-0.0770918	0.070798	-0.0974358	0.0238602	-0.0702958	-0.0588861	0.0102276	-0.211923	0.149218	-0.0707299	-0.213769	0.0898616	0.103756	0.36065	0.0586446	-0.0889015	-0.00106352	0.874123	0.0991259	-0.478627	-0.400401	-0.299799	-0.208833	-0.28051
2810011L19Rik	-0.052794	0.0272834	-0.0124046	0.00912739	-0.0264659	-0.0119105	0.110528	-0.0234728	-0.0538261	-0.0737155	0.127136	-0.0791452	-0.10421	-0.135207	-0.0617108	0.0294011	0.209292	-0.0924157	-0.0968086	0.295265	0.232957	-0.03735	0.682402	0.255881	0.0998325	-0.019993	-0.0792375	-0.109857	-0.0952106	-0.101227	-0.102221	-0.084952	-0.088001	-0.101423	-0.123693	-0.115688	0.0426525	-0.10017	0.0812237	-0.108857	-0.0271105	-0.10422	-0.133026	-0.133945
2810021J22Rik	-0.00470953	-0.0558095	-0.0476915	-0.15053	-0.027142	-0.0197397	0.026945	-0.0063181	-0.0145897	0.014699	0.0995922	-0.0123871	0.031068	-0.00345371	-0.0201941	0.0704052	-0.0218316	0.0511874	0.0439506	-0.00628602	0.0299831	-0.131362	0.0958585	0.0328936	0.0571959	0.0348998	-0.0452144	-0.0135388	-0.0184788	-0.0165693	-0.155368	-0.010107	-0.0350572	-0.039993	0.0473379	-0.0710497	0.058634	-0.143711	-0.0879228	-0.19737	-0.000699116	-0.0318759	-0.0135211	-0.136204
2810025M15Rik	-0.233638	-0.0670291	-0.346963	-0.139261	-0.261337	-0.162349	-0.205189	-0.300092	-0.344887	-0.299234	-0.37474	-0.222224	-0.116908	-0.117536	-0.121292	-0.0225751	0.140723	0.0611472	0.199737	-0.238755	-0.0412621	-0.173928	-0.426258	-0.237597	-0.27944	-0.14626	0.255442	0.644453	0.384686	1.06872	0.457854	0.17968	0.766394	0.868703	0.277612	0.0836468	0.12427	-0.198956	0.00263367	0.704968	0.162344	0.24918	0.00716195	0.946627
2810029C07Rik	0.121437	-0.0680757	-0.0828238	-0.0709934	-0.028173	0.0367733	-0.0185453	0.214745	0.222992	0.0338345	0.0250972	0.0542741	-0.0047049	-0.0431717	0.0108436	-0.0389791	-0.0207528	-0.130882	-0.105527	0.147366	0.148179	-0.00111371	0.15982	0.0305763	0.00791182	0.163627	-0.141107	-0.122289	-0.143596	-0.104856	-0.157442	-0.0432522	-0.0441583	-0.0283481	0.0451982	-0.0420443	-0.105996	-0.156829	0.339574	-0.20444	-0.130503	-0.153589	0.0263531	0.0838095
2810032G03Rik	-0.0414155	-0.0867581	0.024035	0.142961	0.0903642	0.108082	0.0378611	0.215203	0.14057	-0.0245608	0.0779422	0.0305472	-0.0742636	-0.00162697	-0.0781787	-0.0772403	-0.0268683	-0.0744246	-0.046785	0.112643	0.185956	-0.0148128	0.317284	0.0103575	-0.0731579	-0.045776	-0.111046	-0.0540035	-0.0662063	-0.118718	-0.0819083	-0.11436	-0.100719	-0.0978775	-0.00764721	-0.058996	-0.0869363	-0.086339	-0.0406523	-0.12114	-0.0402356	-0.124683	-0.0866023	-0.0870017
2810055G20Rik	-0.177989	-0.333011	-0.103428	-0.31066	-0.00508475	0.00212959	-0.211711	-0.273263	-0.267182	-0.307155	0.0823146	0.333938	0.485318	0.801065	0.163644	-0.209327	-0.192728	-0.152843	-0.124344	-0.273522	-0.20232	-0.20474	-0.229047	-0.309478	-0.226132	-0.174404	-0.0510146	0.0302607	0.387752	0.257824	-0.137673	0.456846	0.0570613	0.257971	0.44824	0.199372	-0.210694	-0.133813	0.00825176	-0.326552	-0.272649	-0.233752	0.029194	-0.35871
2810403A07Rik	0.224506	-0.0747869	-0.20096	-0.288766	-0.00315899	0.0591726	0.0583899	-0.0475584	0.00431795	-0.0121141	-0.0723545	0.0860821	0.161607	0.066057	0.0127974	-0.0516027	0.084909	0.000954796	0.00102359	0.0807121	-0.159928	-0.0724223	-0.0453607	-0.0700416	0.0566215	0.121723	0.00798099	-0.0980902	0.0958765	-0.0340907	-0.263068	0.173298	0.069673	-0.0567745	-0.0430184	-0.0339111	0.0777011	-0.119062	-0.209982	-0.443204	-0.306825	-0.0950532	-0.222591	0.0397751
2810403D21Rik	-0.0825555	-0.116072	-0.0649386	0.0382023	-0.0732189	-0.105883	-0.0382854	-0.0724678	-0.0466148	-0.0643139	-0.0878463	0.0253854	0.0329315	-0.00666672	0.00979914	-0.0824927	-0.0543573	-0.0821442	-0.0727488	-0.0574228	-0.0889825	0.0960304	-0.0699884	-0.140647	-0.0540774	-0.0796594	-0.00359917	0.130188	0.0446155	0.182964	-0.0309528	0.227499	0.1494	0.158136	0.336828	0.0266641	0.105883	0.135809	0.502607	-0.112504	0.413134	0.175859	0.293555	0.233032
2810408A11Rik	0.0638174	-0.00256218	-0.121544	-0.144643	0.0332172	0.0897181	-0.0746385	0.0369852	0.06681	-0.114703	0.0456768	-0.0431389	0.106811	0.303607	0.171299	0.0100528	-0.134862	-0.0730406	0.189926	-0.122596	-0.19096	-0.153656	-0.088525	-0.0402744	0.0631866	0.0164318	0.133598	0.227072	0.140304	-0.0223892	-0.26475	-0.0351933	-0.0490742	-0.190712	-0.189258	-0.175918	-0.221235	-0.286963	-0.142874	-0.0648442	-0.26488	-0.170976	-0.235701	-0.232709
2810408I11Rik	0.062532	-0.0806094	-0.139225	-0.0795558	-0.0914003	-0.0349289	-0.0555835	-0.0847492	-0.0269273	-0.0793145	-0.14422	-0.0800018	-0.134952	-0.0182244	-0.0597964	-0.103909	-0.0798264	0.0302387	-0.0351732	-0.0925099	-0.0308358	-0.154872	-0.115776	-0.0797868	-0.133952	-0.0799947	0.289259	0.689474	0.446003	0.345507	0.0627293	-0.100018	0.554636	-0.0076369	-0.00351392	-0.049568	-0.00206042	-0.0859732	0.410924	0.0572894	-0.0810857	0.386256	-0.0192315	-0.0426945
2810408M09Rik	0.0511888	0.037785	-0.142524	-0.108478	0.049568	0.0326865	0.00743145	0.00452657	-0.0339361	-0.00975669	-0.0475956	-0.11521	-0.0369341	0.0196209	0.0598294	-0.0613163	-0.0167672	-0.0759674	-0.0299985	0.0761082	-0.0123313	0.0031081	0.0143248	-0.0297866	-0.110609	-0.0794775	0.067689	-0.0280614	0.0798418	0.0228448	-0.0419015	0.0250762	0.0881331	0.126117	0.216032	-0.022562	0.0997555	-0.137006	-0.00753889	-0.0842587	-0.0541729	0.147466	0.074411	-0.127726
2810410L24Rik	-0.0188815	0.0113084	-0.11764	-0.142327	-0.00549562	-0.000405151	0.0180752	-0.0244833	-0.104374	-0.150761	0.0363042	-0.103005	0.0191944	0.117318	0.0628693	0.0958658	-0.0123369	-0.0581593	0.122756	0.0567343	-0.121333	0.252106	0.159927	0.0131884	0.0847248	0.0529638	0.0236451	-0.0390731	0.00964025	-0.060805	-0.162296	-0.0658716	-0.0251574	-0.0798051	-0.0969982	-0.0219672	0.150834	0.244779	0.00401326	-0.0293971	-0.147537	-0.0831193	-0.0865815	-0.0575388
2810417H13Rik	-0.37889	-0.165808	-0.268231	-0.191745	-0.369626	-0.218927	-0.222205	-0.38776	-0.364217	-0.233234	-0.365211	-0.229514	-0.364022	-0.198553	-0.224494	-0.332043	-0.227631	-0.192869	0.0747394	-0.362573	-0.222447	-0.356983	-0.324921	-0.228938	-0.350926	-0.209521	1.50636	2.86821	1.64344	0.647461	0.671232	-0.319218	1.45608	-0.0624986	-0.189028	0.0604262	0.0298627	-0.352488	-0.185781	0.276718	0.0593907	0.286214	0.0103751	-0.146266
2810428I15Rik	0.00846807	0.00789403	-0.119243	0.151516	-0.0125107	0.0373761	-0.0213382	0.0889113	0.0263185	-0.151681	-0.0739466	-0.0933222	-0.0428277	-0.0927194	-0.00787171	0.0732779	0.0716013	0.25431	0.0829811	0.0321598	-0.0376834	0.0678158	0.151118	0.0700981	0.0675328	-0.00505436	-0.0126262	0.0498111	-0.0525207	0.127836	-0.0937807	-0.152216	-0.0229984	0.0345489	-0.108709	0.00849478	-0.078063	-0.140083	-0.15865	-0.16444	-0.302628	0.197303	-0.107315	-0.275643
2810429I04Rik	0.0399938	-0.07124	-0.0651607	-0.0152495	-0.0936073	-0.0306742	0.0174154	-0.057343	-0.0759823	0.0453342	-0.0598132	0.0257723	-0.117106	-0.0261882	0.000226946	-0.0763858	-0.0575067	0.00212476	-0.0490722	0.0899763	0.000229627	0.115573	0.0246309	0.176733	-0.083835	0.00205123	0.0533773	0.139149	0.0312367	0.0500484	-0.133349	-0.0628875	0.4616	0.239897	-0.0483026	-0.0724415	-0.0497076	-0.13657	-0.0978238	0.0372248	-0.00377421	-0.133814	-0.097434	-0.0977375
2810442I21Rik	-0.0885897	-0.10585	-0.117776	-0.108434	-0.121142	-0.0995866	-0.0852858	-0.146152	-0.111288	-0.00375772	-0.0923234	-0.038083	-0.119534	-0.090074	-0.0801239	-0.103048	-0.0889044	-0.106568	-0.000809999	-0.0835137	-0.106533	-0.0931041	-0.0966597	-0.0473263	-0.1261	-0.106452	0.340167	1.1859	0.829998	0.359318	0.336308	-0.11688	0.400191	0.0418426	-0.10627	-0.0715188	0.0912224	-0.169889	-0.105724	-0.157664	0.107851	-0.0140123	0.039904	-0.0493069
2810459M11Rik	-0.0794043	-0.13775	-0.0585305	-0.135272	-0.103637	-0.146274	-0.16905	-0.0932798	-0.112162	-0.175185	-0.112427	-0.112594	-0.0810729	-0.110774	-0.139806	-0.089456	-0.141112	-0.141304	-0.137967	-0.030698	-0.117249	-0.109347	-0.100974	-0.154684	-0.0885855	-0.133084	-0.068268	0.329541	-0.0475328	0.459906	0.345885	-0.0253827	0.600365	0.334635	1.14748	0.636798	0.0922071	0.311398	0.471816	-0.110181	-0.175536	-0.112496	-0.174687	-0.138927
2810468N07Rik	-0.0598841	-0.165749	-0.0369934	-0.109253	-0.100776	-0.114744	-0.124163	-0.111447	-0.101907	-0.127645	-0.115729	-0.0923014	-0.12452	-0.107066	-0.131488	-0.104026	-0.161981	-0.100344	-0.0303993	-0.109979	-0.0642027	-0.0992287	0.519667	0.135591	-0.0650803	-0.117685	0.134262	0.120397	-0.127111	0.382238	0.179312	-0.0347934	0.0900037	0.553032	0.211676	0.169842	1.66447	-0.127972	-0.153116	-0.117374	-0.166127	-0.116428	-0.166218	-0.164825
2810474O19Rik	0.00558247	0.0962561	-0.190759	-0.225197	0.110745	-0.0248526	-0.116369	-0.0501212	-0.0875119	-0.142512	-0.0625131	0.158626	0.171204	0.13061	-0.0167517	0.0510707	0.0290857	0.0362989	0.230016	-0.083057	-0.107235	-0.140247	-0.119898	-0.180592	-0.0124813	-0.0170011	-0.0170195	0.150936	0.254835	0.0884309	-0.315102	0.105019	-0.035512	-0.100283	0.0212898	-0.161499	-0.105397	0.0454318	0.134079	0.198109	0.262382	0.119308	0.243563	-0.0371045
2900002K06Rik	-0.0786415	NA	-0.0791732	NA	-0.0193195	NA	NA	0.0181713	-0.0371619	NA	-0.00448632	NA	0.114163	NA	NA	-0.0370922	NA	NA	NA	0.0532676	NA	0.0760028	0.0612624	NA	-0.0360067	NA	-0.000416749	NA	-0.0244527	-0.0574462	-0.0770315	0.0207135	0.11829	-0.037765	NA	NA	NA	-0.0793909	NA	-0.0780238	NA	-0.0641247	NA	NA
2900008C10Rik	-0.0311634	-0.00977324	-0.0492206	0.142006	0.0621051	-0.0371874	0.118124	0.143057	0.134308	0.11638	0.0964295	0.0757015	0.00725169	0.0655234	-0.0198266	-0.0794748	-0.079934	-0.0672518	-0.00251352	0.106212	0.0705927	-0.00350204	-0.0745297	0.000656878	-0.00530523	-0.0329244	-0.046806	-0.0517839	0.00328647	-0.0786381	-0.0597267	-0.0529599	-0.0950487	-0.10775	-0.0913337	-0.0768595	-0.0720067	0.141784	-0.00608127	0.0935854	0.399442	-0.038518	-0.042928	-0.0367042
2900011O08Rik	0.305738	0.520099	0.0191629	0.112645	-0.042365	0.113445	0.438989	0.512879	0.764776	0.742727	0.474461	0.256904	-0.266974	-0.216985	0.30007	0.270527	0.201698	0.0742031	-0.394595	0.545004	0.494815	0.211377	0.36276	0.0556269	0.0600625	-0.0678217	-0.467426	-0.506626	-0.523939	-0.520124	-0.581926	-0.459422	-0.44283	-0.433064	-0.361763	-0.48045	-0.0898282	-0.415616	-0.531449	-0.498548	-0.611322	-0.5799	-0.526881	-0.589967
2900026A02Rik	-0.0729917	0.172334	-0.0635962	-0.0741161	-0.123618	-0.11672	-0.0420574	-0.0150786	0.0742051	0.176861	-0.0938335	-0.0603004	-0.12869	-0.0785209	-0.011521	-0.144005	-0.16216	-0.119281	-0.139535	-0.096716	-0.104309	-0.156167	-0.0801776	-0.0570285	-0.1445	-0.152328	-0.0698529	0.073949	-0.0514897	0.317843	-0.159642	0.176033	0.369405	0.370602	0.204934	-0.0534186	-0.162206	0.0639328	0.568817	0.248473	0.394309	0.855636	0.0303308	2.64614
2900052L18Rik	-0.0423295	-0.0102724	-0.140952	-0.209149	0.00677548	-0.0236793	-0.0982419	0.00262591	0.0685925	-0.19191	-0.0264441	0.0148322	0.0767104	0.0860698	0.0822144	0.159342	-0.0699446	0.0577808	0.190286	0.00126663	-0.0669384	-0.109961	0.0174031	-0.0715385	0.0662987	0.246295	-0.00893136	-0.080129	-0.0429454	-0.0384649	0.0959849	0.0116147	-0.0805987	-0.0902902	0.014023	-0.0558231	0.0609529	-0.0363108	0.0739226	-0.252179	-0.277985	-0.18546	-0.171315	-0.0120265
2900055J20Rik	NA	-0.0582662	NA	0.0153325	NA	-0.0685352	0.0720735	NA	NA	-0.04988	NA	0.0649328	NA	0.0110659	0.0279267	NA	-0.0672424	0.0832259	0.0251294	NA	0.0616843	NA	NA	0.0179218	NA	0.104163	NA	-0.0763423	NA	NA	NA	NA	NA	NA	-0.0852689	-0.0853536	0.184078	NA	-0.085368	NA	-0.0847733	NA	-0.0852881	-0.0848963
2900056M20Rik	0.127961	-0.106634	-0.0231321	-0.107331	-0.0254034	0.0739106	-0.026324	0.00912849	0.0311788	-0.0445297	0.130838	-0.0202165	-0.0295769	-0.0873182	0.0510747	-0.0497709	-0.0361163	0.0238963	-0.0152224	0.0712114	0.0899345	-0.0793456	-0.0496068	0.000595142	-0.0548801	0.0670897	-0.0155691	0.00235474	0.0598416	0.000748637	-0.0188016	0.0613441	-0.0216307	0.00499051	-0.00281754	-0.0098652	0.0834245	-0.0845488	-0.0792931	-0.0820082	-0.107172	-0.0831115	-0.105866	-0.0728208
2900060B14Rik	-0.0613047	NA	-0.0428384	NA	0.0235753	NA	NA	-0.00341183	-0.0157022	NA	0.0570951	NA	-0.00957053	NA	NA	-0.0227765	NA	NA	NA	-0.00838547	NA	0.112654	-0.0357315	NA	-0.0149631	NA	0.0701872	NA	0.02266	-0.0113695	-0.0602187	-0.00307183	-0.0422242	0.00981825	NA	NA	NA	-0.0693701	NA	-0.065347	NA	0.0518457	NA	NA
2900076A07Rik	0.192456	0.0474267	0.0222592	-0.0681349	-0.0765485	0.0261415	0.037596	-0.0830911	0.0545335	0.0759055	0.0255113	0.0508482	0.0408569	0.00179702	0.0287247	-0.0454842	0.0121624	0.0501854	-0.105874	0.159696	0.0325383	0.015688	-0.0467524	0.0229208	-0.0264328	-0.0242943	-0.0264144	-0.0339571	-0.00829134	-0.0398352	0.063245	0.0613446	-0.0191954	0.0428872	-0.089876	-0.0951983	0.119057	0.147871	0.0940869	-0.0804922	-0.175364	-0.0169517	0.213887	-0.168107
2900079G21Rik	-0.180408	-0.271593	0.0278139	0.14436	0.0766658	0.376468	0.464802	0.415668	0.570467	0.0803863	0.250985	0.186329	-0.187709	0.0753605	0.0118516	-0.209373	-0.311221	-0.254511	-0.198017	0.0848427	-0.220855	0.388918	0.268813	0.203243	0.0176399	0.095081	-0.215538	-0.316666	-0.17588	-0.210611	-0.223551	-0.198397	-0.185702	-0.191238	-0.305798	-0.27188	-0.239965	-0.0509684	-0.311981	-0.234181	-0.244901	-0.220585	-0.320072	-0.291869
2900089D17Rik	NA	0.175675	NA	0.180701	NA	-0.0370234	0.0823065	NA	NA	-0.0194356	NA	-0.0556315	NA	-0.0162634	0.130469	NA	-0.0631103	0.054236	-0.0658946	NA	-0.00788748	NA	NA	-0.0473281	NA	-0.0438389	NA	-0.0639604	NA	NA	NA	NA	NA	NA	0.0546551	0.00552568	-0.0458341	NA	0.372948	NA	-0.098095	NA	-0.0269267	-0.0974666
3010001F23Rik	0.0433547	-0.0104332	0.0102444	-0.0674022	0.00305154	0.0821205	0.0345399	0.0456376	0.0808494	-0.0680631	-0.0112674	0.0615638	-0.0478641	0.0202757	-0.0172991	0.0791579	0.0257876	0.150325	-0.0532964	0.038325	0.00814948	-0.066239	0.0602666	-0.0811752	-0.0293959	-0.0908837	-0.0791491	-0.00259891	-0.0846184	-0.0467509	-0.146411	0.0176301	-0.0518477	0.0131095	0.105703	-0.0963498	-0.0829276	-0.0643467	-0.0224985	-0.149488	-0.118876	-0.0785232	-0.118568	-0.119421
3010003L10Rik	0.775171	0.699895	-0.11646	-0.088304	-0.150075	-0.0793074	-0.0890301	-0.139555	-0.148048	-0.0878766	-0.135954	-0.0892639	-0.0389689	0.0311671	-0.0344222	-0.147331	-0.0888282	-0.0895172	-0.0546113	-0.120241	-0.0886843	-0.128498	-0.124128	-0.0887006	-0.144769	-0.0890806	-0.142805	0.106492	0.136747	0.333312	0.155951	0.483828	0.370394	0.417144	0.566588	0.21141	-0.0914782	0.238891	0.293612	-0.154251	-0.091345	-0.164545	-0.089499	-0.091581
3010003L21Rik	-0.0259185	-0.142454	-0.0791883	-0.0672403	0.038763	-0.0142309	0.012479	-0.0619297	-0.0880384	-0.0714226	-0.090278	-0.0478882	0.0183488	0.142397	0.163749	-0.0276076	-0.0138976	-0.0689899	0.0694628	-0.0626432	-0.133488	-0.00843211	-0.156353	-0.0496558	-0.00974039	-0.0337884	0.142451	0.0994301	0.0976325	0.0294916	-0.0321499	0.135109	-0.0170998	0.091667	-0.00603815	-0.0411108	-0.0862238	-0.115107	-0.0969471	0.141024	-0.0914543	0.0542256	-0.14194	-0.0293496
3010026O09Rik	0.0541828	0.243082	-0.0680354	-0.0791024	-0.0215278	0.0858493	0.113002	0.00604528	0.0600709	0.0850517	0.0768991	0.0742656	-0.117369	-0.0279216	-0.0309662	0.0548469	-0.0439954	0.0260695	-0.0453402	0.172523	0.114078	0.136493	-0.0625261	-0.0880687	-0.0374566	-0.0611707	0.0563078	0.0910255	0.0618587	-0.04544	-0.0867194	-0.0735863	0.0309889	-0.0632889	-0.0394816	-0.192798	0.0556931	-0.0577755	-0.0790512	-0.159964	-0.245485	-0.0431165	-0.196379	-0.135244
3110001I22Rik	0.116294	-0.0814719	-0.0232988	-0.0820346	0.0317856	0.0390243	0.00704588	-0.021206	-0.00528892	-0.0134656	-0.00904462	-0.0168155	-0.0135626	-0.0265304	0.0911429	-0.0127336	0.047109	-0.0602984	0.0190024	0.0166439	0.085877	0.0732108	-0.0371503	0.0587034	0.0242174	-0.060178	-0.0348584	-0.0327653	0.00471221	-0.0109615	0.0365997	0.0192101	0.000331654	0.0159005	-0.0667347	-0.0623192	-0.0815029	-0.121167	-0.0814663	0.361625	-0.0814742	-0.0740817	0.121363	0.055728
3110002H16Rik	0.366228	0.387912	-0.0974419	-0.0918225	0.0475773	-0.0534853	-0.00897138	0.21699	0.1211	0.105578	0.0236454	0.00133299	0.0602962	0.0764681	0.32443	0.00591005	-0.00734142	-0.0540863	-0.0913475	0.0592892	0.0272537	0.00231818	-0.0520529	-0.0446991	-0.0674102	-0.00534625	-0.127788	-0.0924535	-0.10508	-0.0980131	-0.0746585	-0.045179	-0.0915825	-0.0624828	-0.12919	0.0838021	-0.0753623	-0.250229	-0.151669	0.152055	0.168064	-0.109879	-0.0340462	-0.0303956
3110007F17Rik	0.076227	-0.128659	-0.0942484	-0.0896462	0.049441	-0.0462178	-0.00224747	0.0579112	-0.00306364	-0.0513719	0.0731987	0.0813864	0.0450706	0.0375199	0.0592922	-0.0151534	-0.0249499	-0.0476442	-0.018869	0.0626853	-0.0792086	0.0466085	0.0828516	0.0677123	0.0405838	0.064953	-0.0641406	-0.0129476	-0.0764134	-0.0764424	-0.119292	-0.0644746	-0.00573817	-0.0296816	-0.00986718	-0.053453	0.143917	0.0753763	-0.0813897	-0.151541	-0.128559	-0.141614	-0.0626409	0.136356
3110009E18Rik	-0.0149298	-0.12321	-0.132044	0.0120798	0.0606355	0.100997	0.00851143	0.0709866	-0.0551818	0.126938	-0.0504598	-0.0393492	0.03559	0.0760498	-0.0597931	-0.0283033	-0.10882	-0.0170814	0.0517673	-0.106145	-0.0274587	-0.0389269	0.120703	0.0887636	-0.00618841	-0.0671322	0.070827	0.0181978	-0.039649	0.138885	0.187227	-0.0387613	0.0437651	-0.0241838	-0.103606	-0.0907701	-0.0359984	0.298136	0.129114	-0.157832	-0.134493	-0.0074171	-0.165119	-0.116236
3110021A11Rik	0.0382106	NA	-0.0292346	NA	-0.00597102	NA	NA	0.00647606	0.0212913	NA	0.0151878	NA	-0.0348714	NA	NA	0.0263138	NA	NA	NA	0.005947	NA	-0.0656856	-0.0645907	NA	0.0454515	NA	-0.0441258	NA	-0.065463	0.102681	-0.0606929	-0.0097323	0.0189553	0.0249729	NA	NA	NA	-0.0639473	NA	-0.0665956	NA	0.053944	NA	NA
3110021N24Rik	-0.0667285	NA	-0.0270211	NA	0.0171688	NA	NA	0.0361779	0.0318226	NA	0.0223859	NA	-0.0545815	NA	NA	-0.0117477	NA	NA	NA	0.0695504	NA	-0.0320731	-0.0043482	NA	-0.0174661	NA	-0.0119685	NA	-0.0203069	0.0167424	0.0646879	-0.0125843	0.00856399	0.0160274	NA	NA	NA	0.130826	NA	-0.0647921	NA	-0.0428342	NA	NA
3110035E14Rik	-0.130944	-0.219066	-0.00866848	-0.00294085	0.164439	0.108553	0.000429241	0.0360587	0.0285462	0.222417	0.480218	0.139411	0.122846	-0.0278785	0.0359376	-0.173327	-0.183494	-0.147974	-0.197461	0.125623	-0.0618744	0.00575411	-0.110533	-0.0905555	-0.115258	-0.0707732	-0.193703	-0.184447	0.187144	-0.214651	-0.223153	0.0944953	-0.202803	-0.201289	-0.188285	-0.169045	1.96213	-0.222046	-0.195045	-0.228522	-0.172111	-0.229034	-0.205657	-0.207888
3110039M20Rik	-0.458644	-0.356115	-0.184578	0.0453819	0.163918	0.0751718	0.29222	0.63694	0.658799	0.0920297	-0.310549	-0.162284	-0.0262512	0.121354	0.170708	-0.2781	-0.103544	-0.0189127	0.117941	-0.389046	-0.229239	-0.46861	-0.308951	-0.0831159	-0.206552	-0.0334638	0.21577	0.121157	-0.0560747	-0.00189192	-0.465356	0.153274	-0.0788119	0.165968	-0.0877023	-0.163742	-0.262516	-0.563032	-0.242913	-0.51483	-0.33524	-0.502772	-0.32474	-0.35133
3110040N11Rik	-0.162588	-0.0914025	-0.0420396	0.0233843	0.00176571	-0.00520687	0.0163202	0.0942577	0.183929	0.0514691	0.00754146	-0.0758222	-0.000313752	-0.044647	0.0259676	-0.0426761	-0.0521131	-0.0363153	-0.0996465	0.0945533	0.0250165	-0.0507337	0.208068	0.297251	0.0370005	0.0585154	-0.105649	-0.0318213	-0.0261072	-0.0740859	-0.102857	0.0273405	-0.053367	-0.0551218	-0.0845906	-0.0647715	-0.140566	-0.215146	0.0850229	-0.19197	-0.0383038	-0.0624709	-0.00772481	0.0270653
3110043O21Rik	0.32013	0.404248	-0.120318	-0.142308	0.0403968	0.0478708	0.0586979	0.124173	0.155887	-0.0308769	0.0980572	-0.0475718	0.0394857	0.0767323	0.142804	-0.0616804	-0.0253879	0.100846	-0.0729948	0.169025	0.206914	-0.10915	-0.0718547	-0.080812	-0.00695025	-0.00646608	-0.0683577	-0.060284	-0.0123369	-0.164469	-0.229474	0.121324	-0.17944	-0.0934681	-0.111159	-0.0741865	-0.132733	-0.146267	-0.199899	0.0869248	0.154575	-0.227632	-0.0802549	-0.296829
3110045C21Rik	-0.00654696	NA	-0.0773318	NA	0.0305752	NA	NA	0.0616309	-0.0345456	NA	-0.0691684	NA	0.0135852	NA	NA	-0.0739524	NA	NA	NA	0.0193162	NA	0.0398272	-0.0240846	NA	-0.0770759	NA	0.0603833	NA	0.204069	0.0100912	0.0578371	0.0516226	-0.0227842	0.0506239	NA	NA	NA	-0.143551	NA	0.142405	NA	-0.0999302	NA	NA
3110047P20Rik	-0.0666394	-0.092575	-0.0676062	0.251713	-0.0672828	-0.154438	1.02854	-0.0218378	0.0629329	0.265419	0.0368043	0.0578213	-0.0667469	-0.0552678	-0.106672	-0.0616169	-0.113516	-0.131327	-0.12798	0.548396	0.136905	0.646835	0.0398648	-0.125337	-0.00272675	-0.124595	-0.0657214	-0.148853	-0.0173581	-0.0222176	-0.0684728	-0.031269	-0.0250988	-0.055757	-0.165358	-0.0839516	-0.106645	-0.0649376	-0.0686411	-0.0688205	-0.172424	-0.0653705	-0.142553	-0.165591
3110052M02Rik	0.172853	0.0305448	-0.0597998	0.0207564	-0.0195223	0.00502658	0.0353061	0.131574	-0.0244586	-0.0236165	-0.0134545	0.0311302	0.0437178	-0.0302377	0.0230264	0.0217067	0.017388	-0.0426388	0.00797643	0.0731282	0.0725468	0.148351	0.0553882	0.000897921	-0.029117	-0.0390857	-0.0642283	-0.0669496	-0.0250513	-0.054711	-0.0287835	0.0271691	-0.018973	-0.0973151	-0.0280268	0.0121125	0.0695998	-0.112754	-0.0644608	-0.152448	-0.0536536	-0.112126	-0.147381	0.0965864
3110056K07Rik	-0.0191784	0.00213427	-0.0840236	-0.0780919	-0.0205702	0.058078	0.0351903	-0.0214479	-0.033632	-0.0669583	-0.0216829	-0.0978056	0.0249774	-0.00656338	0.0858773	-0.0534576	0.0268308	0.0735125	-0.0553177	0.0765134	-0.0926444	-0.119966	0.0322541	-0.0291031	0.0128254	-0.0264062	-0.0716623	-0.0245413	0.143932	0.0493834	0.0280433	-0.00835543	-0.0420125	0.264107	0.0840736	-0.0694897	0.0466518	0.15288	-0.0631061	-0.185693	-0.134323	0.144743	-0.0809842	-0.0340446
3110057O12Rik	-0.104668	-0.0752107	-0.0570011	-0.173602	-0.0089153	0.0460067	0.0145052	-0.0229476	0.119672	-0.0691904	0.039653	0.172704	0.110474	0.100424	-0.0799479	0.0129305	0.054066	0.101245	-0.0332127	0.0922111	0.0232108	-0.0682037	0.0874377	-0.00934202	0.0403968	-0.0264471	-0.02666	-0.0922655	-0.134955	-0.1457	-0.0311228	0.00668606	-0.0636734	-0.0359607	-0.0374065	-0.0322333	0.0186394	-0.176121	-0.140355	-0.198173	-0.0863866	0.00120736	-0.0963185	-0.0856633
3110062M04Rik	0.193897	-0.181461	-0.0647365	-0.048799	-0.0729053	-0.0313631	-0.0581164	-0.00162884	-0.03782	0.0674285	-0.0423065	0.00241333	0.118703	0.0278161	0.13057	-0.00106981	-0.0340325	-0.104233	-0.0149809	0.0324838	-0.0606831	-0.096207	-0.0943419	0.00629199	-0.100237	-0.0067448	0.00247207	-0.0341414	0.0200636	0.0215791	-0.00429193	0.212473	0.0216431	-0.0450312	-0.0170891	0.0104137	0.0202983	-0.159495	0.285343	0.13092	0.271761	0.155722	0.0819031	0.294246
3110070M22Rik	0.0528195	NA	-0.0354201	NA	0.0538973	NA	NA	0.0984965	-0.00659988	NA	0.0413413	NA	0.0217079	NA	NA	-0.0241127	NA	NA	NA	0.0372778	NA	-0.0444855	0.108928	NA	-0.0172878	NA	-0.0560542	NA	-0.0253966	-0.0328528	-0.0802448	-0.052491	-0.046169	-0.0368278	NA	NA	NA	-0.0813337	NA	-0.0825252	NA	-0.0807091	NA	NA
3110082I17Rik	0.0169186	-0.0191985	-0.126131	-0.131317	-0.0602871	-0.0495645	0.0804259	-0.0177226	-0.0636072	0.0636668	-0.0520698	-0.0965505	-0.140015	-0.058931	0.017865	-0.134744	0.0336295	0.00678963	-0.075387	-0.0765812	-0.105251	-0.121165	-0.108966	-0.00761239	-0.141699	-0.126467	0.110732	0.188331	0.0128454	0.246144	0.199461	0.0771156	0.389043	0.295913	0.0720499	-0.0121411	0.0548926	0.495444	0.209532	-0.170259	0.329835	0.355875	-0.0226987	0.120842
3110083C13Rik	0.182938	NA	-0.0528892	NA	-0.0353559	NA	NA	0.0465721	0.0764344	NA	-0.00752179	NA	-0.0688213	NA	NA	0.0523196	NA	NA	NA	0.0481538	NA	0.0623166	-0.0133412	NA	-0.0683896	NA	0.0274399	NA	-0.0690089	-0.0338932	-0.0694697	0.0157662	-0.0143346	0.0486654	NA	NA	NA	-0.0695369	NA	-0.0674624	NA	-0.0687544	NA	NA
3110099E03Rik	-0.0665942	0.0712743	-0.0680553	0.0681634	-0.0672495	-0.0784557	-0.0787631	-0.0595348	-0.0678598	-0.0429461	-0.0411549	0.797541	0.182595	-0.00497343	-0.0768732	-0.067469	-0.0792065	-0.0770446	-0.0765454	-0.0481019	-0.0630697	-0.0670249	-0.0673638	-0.0486055	-0.0383247	-0.0382828	-0.0662986	0.0155951	0.349976	0.0558973	-0.0656045	0.0774088	0.00510153	0.210076	0.234871	0.0829535	-0.0753786	-0.0624388	-0.00390452	-0.066838	-0.0752205	-0.0661752	-0.0751114	-0.0764848
3222401L13Rik	-0.0508977	-0.124773	-0.0506995	-0.036883	-0.0137424	-0.0242626	-0.0155429	-0.0154868	0.0181282	-0.0517728	-0.0309114	0.0593861	0.0712248	0.0922526	0.0300354	0.0283273	-0.0189993	-0.0086327	0.115196	0.0811985	-0.0197885	-0.0850482	0.0321179	-0.105007	0.0364254	-0.0130703	0.0264011	0.10755	-0.0026119	-0.0504218	-0.123512	-0.0244043	-0.0603737	-0.00950073	-0.0535178	0.0295273	-0.0104757	0.00695433	-0.0477526	0.196026	-0.124519	-0.00672424	-0.124617	0.000775626
3300002A11Rik	NA	-0.0621531	NA	-0.0574204	NA	-0.0447139	-0.0590165	NA	NA	-0.0557395	NA	-0.0577695	NA	-0.0589261	-0.0607928	NA	-0.0585753	0.00211387	-0.0614135	NA	-0.0600999	NA	NA	-0.0592321	NA	-0.0604887	NA	-0.0482	NA	NA	NA	NA	NA	NA	-0.00129431	-0.0617449	-0.0625931	NA	4.503	NA	-0.062703	NA	-0.0623737	-0.0616326
3300002I08Rik	-0.070928	0.0113333	-0.0595323	-0.110473	-0.0324604	0.0168388	0.0279834	0.00820047	0.0976047	0.0406108	0.0223183	0.0214596	0.0760747	0.0545921	0.0514271	-0.00759527	0.0426107	-0.0939341	-0.105965	0.0145773	-0.00347597	-0.0649286	0.00474213	-0.0209274	0.0338718	-0.0342914	0.0138276	0.0257091	-0.0643889	-0.0362175	-0.135744	0.014535	-0.0231676	-0.01661	-0.00645584	0.0295701	-0.00160391	0.20935	0.00580536	-0.135585	0.117286	-0.0681503	-0.0403273	-0.1365
3632451O06Rik	0.200274	0.0262837	0.000645896	-0.0520162	0.000269096	-0.103703	-0.0288642	0.0725407	0.386937	0.258923	0.0148485	0.00467741	-0.0481862	-0.104651	-0.0186855	-0.0702074	-0.0791165	0.162426	-0.0899387	0.118491	-0.0331884	0.0479641	0.364483	0.0951134	-0.124615	0.0301775	-0.124735	-0.0695289	-0.122385	-0.0185781	-0.203049	-0.131171	-0.017046	-0.0432812	-0.0739739	-0.0593587	0.910253	0.619453	0.00998033	-0.198334	-0.111622	-0.15158	0.104425	-0.15755
3830406C13Rik	0.0284582	0.25	-0.142931	-0.0872148	0.0836367	-0.0834268	0.00394573	0.300961	0.30027	0.28001	-0.036598	0.154193	-0.0414339	-0.0484447	0.20271	-0.0978241	-0.0890803	-0.0119927	-0.0454977	-0.0790082	0.0190527	-0.141005	0.0263032	0.0262502	-0.0750044	-0.169477	-0.0946347	0.0400712	-0.119529	0.00415978	-0.231548	0.0215611	-0.0669005	0.0523602	0.0117449	-0.0593269	-0.0724175	-0.0197776	0.320942	-0.184305	0.0680394	0.227028	0.21792	-0.00018829
3830408C21Rik	NA	-0.049772	NA	-0.0116702	NA	0.0939667	0.0266058	NA	NA	-0.0527872	NA	0.0294777	NA	-0.0299329	-0.0204621	NA	0.00620215	-0.00105483	0.0222786	NA	-0.039779	NA	NA	0.0592325	NA	-0.00133177	NA	-0.0543359	NA	NA	NA	NA	NA	NA	-0.0563115	-0.0681519	-0.0483618	NA	-0.0276427	NA	-0.0895285	NA	-0.0886923	-0.0504365
3930402G23Rik	NA	-0.069993	NA	-0.0699162	NA	-0.0699764	-0.0629104	NA	NA	-0.0698459	NA	-0.0698028	NA	-0.0699138	-0.0581806	NA	-0.0699306	-0.0699942	-0.0698559	NA	-0.0700724	NA	NA	-0.0251688	NA	-0.070045	NA	0.03358	NA	NA	NA	NA	NA	NA	0.101304	0.387676	0.0721423	NA	2.47746	NA	-0.0698875	NA	-0.0701327	-0.0697681
4430402I18Rik	-0.0873835	-0.0704406	-0.0716515	-0.00106619	-0.0504061	-0.0540698	-0.0424587	-0.0333317	-0.0348191	0.0413976	-0.0241999	-0.00745151	0.440147	0.319381	-0.00209395	-0.0767585	-0.0654691	-0.0507833	-0.0542946	-0.0863994	-0.0757799	-0.0851228	-0.0694772	-0.111191	-0.0543305	-0.0773464	-0.051124	-0.0947563	0.283663	-0.056355	-0.0834935	0.0806562	-0.0757214	-0.0707598	0.0989813	-0.0850216	0.129492	0.990036	0.764853	-0.0903205	-0.0576932	-0.068375	-0.00709965	0.084405
4632404H12Rik	0.148129	0.253053	-0.0767381	0.0448924	0.0611439	-0.00427362	0.0432407	0.0307656	0.0105759	0.0356117	-0.0169269	0.135907	0.0112617	-0.0740719	-0.0180742	-0.032675	0.0579727	0.00569698	-0.0901953	0.0160474	0.00413974	-0.0934904	-0.08336	-0.0163449	-0.0584624	0.00601701	-0.0354441	0.0503593	0.0720607	0.0189444	0.161125	0.0057559	0.0241676	0.0704013	-0.00561348	-0.104619	-0.08716	-0.0500825	0.0861067	-0.142473	-0.0359728	-0.140079	0.0583313	-0.0698356
4632415L05Rik	0.0412426	-0.119398	-0.11701	0.0511055	0.0578656	0.0212904	0.0216758	0.104849	0.103787	0.0842798	0.0571734	0.0419034	0.0373467	0.00446653	0.0171152	-0.0349697	-0.0256165	0.049014	-0.00229739	-0.0134528	-0.0970166	-0.208815	-0.0222823	0.0361336	-0.0143536	-0.0359856	0.0319434	0.0408209	0.0514543	-0.0189815	-0.222266	-0.0348346	-0.0368534	-0.0591784	-0.0234286	-0.0536011	0.0883318	-0.0945563	-0.0756561	-0.364663	-0.259368	-0.129116	-0.174528	-0.162105
4632419I22Rik	0.145782	-0.0909038	-0.164119	-0.0467717	-0.0557249	0.0511968	0.00425148	-0.0942358	0.128578	-0.126327	-0.0335565	-0.0411386	-0.015655	-0.0376997	-0.0604557	-0.0476401	-0.136135	-0.183378	-0.0151615	-0.0493066	-0.193896	0.0179145	-0.145747	-0.102548	-0.111846	-0.113294	0.176002	0.360071	0.341315	0.0917369	-0.00544669	-0.0786662	0.288509	-0.0146455	0.315471	0.198705	-0.0472707	0.0194304	-0.189004	0.249673	0.351811	0.0542952	0.0883288	0.00912828
4632427E13Rik	0.0780655	0.00173814	-0.0590141	-0.18038	-0.0524208	-0.0279657	-0.110942	-0.0943714	-0.0569803	-0.073715	0.0212454	0.124844	-0.00934503	0.00508846	0.0284015	0.108145	0.0612804	-0.0299072	0.0757397	-0.00579934	-0.151759	-0.0124039	-0.10495	-0.112242	0.00621386	0.0325224	0.00523561	0.0664611	0.00792289	0.0610498	0.0538127	0.148201	-0.00862338	0.00437289	0.125513	0.0665739	0.00355222	0.27587	0.411505	-0.249801	0.0815294	-0.0119234	-0.212928	-0.0171038
4632428N05Rik	NA	-0.110827	NA	-0.108158	NA	-0.101852	-0.109087	NA	NA	-0.107405	NA	-0.108894	NA	-0.109129	-0.101925	NA	-0.0713894	-0.0932364	-0.0902397	NA	-0.10916	NA	NA	-0.0937272	NA	-0.0720202	NA	-0.101146	NA	NA	NA	NA	NA	NA	-0.0806859	0.000928872	-0.111713	NA	0.140406	NA	6.32374	NA	-0.110337	1.58672
4632434I11Rik	-0.00215707	0.178374	-0.121449	-0.110954	-0.0574262	-0.00435578	-0.0549209	-0.0630582	-0.0826087	0.108342	-0.0288116	-0.0248921	-0.110546	-0.0973624	0.0342737	-0.0528813	-0.0923377	-0.0291649	-0.032736	-0.0803643	-0.0198343	-0.0483556	-0.0660817	0.00721959	-0.112966	-0.00969436	0.202239	0.382355	0.314301	0.487718	0.0952028	-0.0896235	0.321979	-0.0219464	-0.0346697	-0.00798235	0.0624232	-0.0510894	-0.0515377	0.040828	-0.110074	0.116471	-0.0523416	0.010609
4732491K20Rik	0.347341	0.0456078	-0.0480148	0.0398299	-0.0194432	-0.00420107	-0.0436786	-0.0261349	0.0607673	0.0141066	-0.00827669	0.045468	-0.0129901	-0.0866281	-0.0748534	-0.0111582	-0.0159242	0.0253647	0.000208983	0.0676679	0.0188648	-0.0203986	-0.0138453	0.0974787	0.0225428	-0.0198572	-0.00889664	-0.00642324	-0.0106213	-0.0521317	0.100284	0.00287912	-0.00638909	0.0481295	0.00752093	0.0302718	0.160968	-0.121144	-0.0408929	-0.117785	-0.00806304	-0.0722401	-0.122732	0.0294943
4831440E17Rik	0.00356759	0.0159762	-0.0425271	0.0266581	0.00122503	0.0348981	-0.0664295	0.134889	0.138129	0.120039	-0.0190307	0.0419917	-0.032977	0.00783571	0.0971793	-0.046854	-0.083477	-0.0482769	-0.077311	-0.0515246	-0.0648541	-0.0329716	0.230341	0.0649828	-0.0717195	-0.017462	-0.0709062	-0.0952951	0.0161264	-0.0387701	0.0108952	0.0422642	-0.0372203	0.047521	0.0606277	-0.0148455	-0.00912007	-0.0681249	0.0615972	-0.0725705	-0.0972465	-0.0703279	0.0541093	0.139785
4833418N02Rik	-0.0317835	0.0670075	0.0103985	0.0868544	0.094075	-0.023785	-0.017635	0.222054	0.369239	-0.0278065	0.123819	0.283598	-0.0603452	-0.0687557	0.0915555	0.00754416	0.0111156	0.134766	-0.0368391	-0.0782104	0.0208859	-0.106906	-0.0481565	-0.0757295	-0.127443	-0.0873228	-0.0621366	-0.0541847	-0.0635591	-0.136743	-0.164552	-0.0993081	-0.148324	-0.136929	0.0974549	-0.0544712	-0.0897994	-0.163977	-0.0413879	-0.16006	0.0669012	-0.0151002	-0.0885902	0.0624879
4833420G17Rik	-0.0243764	-0.215354	-0.206672	-0.435109	0.0818334	0.176811	-0.148351	0.0233613	0.118114	-0.118119	0.186556	0.409079	0.1332	0.184346	0.258486	0.293858	0.101032	0.0793283	0.247478	-0.0216625	-0.259469	-0.0223815	-0.16377	-0.234533	-0.0540628	-0.0742763	-0.0436457	-0.0876428	-0.0218644	-0.178281	-0.542029	0.0103623	-0.193652	-0.210917	-0.0975315	-0.255154	0.0288518	-0.402158	-0.145633	-0.414726	-0.351791	-0.394591	-0.304212	-0.199147
4833422C13Rik	-0.0258895	-0.0452696	-0.0607938	-0.0669295	-0.0402963	-0.0634658	0.0519448	-0.00406864	0.116765	0.333193	0.015867	-0.122017	-0.0811598	-0.0925355	-0.0238072	0.00393917	-0.070834	-0.0779835	-0.109087	0.105458	0.00366186	-0.0125581	0.140797	0.000130561	-0.0300614	-0.10509	-0.0386578	-0.106731	-0.0298454	-0.0583594	0.281945	-0.0287279	-0.0186123	0.0202741	0.0251056	0.433903	0.506808	-0.0969057	-0.0906955	-0.0999432	-0.0960651	1.12055	0.813123	-0.103994
4833424O15Rik	-0.124685	-0.234555	-0.00501245	0.0700007	-0.120538	-0.103337	0.301886	0.0240143	0.577737	0.192258	0.309546	0.05581	-0.150999	-0.239377	0.066424	0.0165212	0.160998	0.0723301	-0.188177	0.10961	0.242933	0.0750873	0.0363805	-0.00108014	0.0517098	-0.0818821	-0.0962675	-0.146902	-0.146906	-0.14694	-0.102776	-0.0775274	-0.107263	-0.100199	-0.217805	0.0441004	0.780742	-0.144927	-0.270192	-0.155102	-0.203919	-0.0653297	-0.282586	-0.251726
4833427G06Rik	NA	-0.0754957	NA	-0.0714875	NA	-0.058893	-0.0728498	NA	NA	-0.0701365	NA	-0.0719843	NA	-0.0728079	-0.0742673	NA	-0.0537343	-0.0741864	-0.0750805	NA	-0.0184585	NA	NA	-0.0729277	NA	-0.0435768	NA	-0.0739037	NA	NA	NA	NA	NA	NA	-0.0601922	-0.075028	-0.0761063	NA	5.76383	NA	-0.0761546	NA	-0.0754526	-0.0754204
4833439L19Rik	0.0665262	-0.144828	-0.140059	-0.140487	0.147653	-0.125575	-0.0321234	0.0881925	-0.0860099	-0.0473733	-0.0433017	-0.166443	0.190243	0.0562826	0.0210314	-0.0702592	-0.0395239	-0.117369	-0.0347299	-0.0976095	-0.0100283	-0.104509	-0.0912736	-0.0197173	-0.011334	-0.0483708	-0.0119455	0.219908	0.105139	-0.0264525	-0.0661438	0.257101	-0.199444	-0.0434982	0.272643	0.336927	0.0774544	-0.112923	0.0182994	-0.504722	-0.349518	-0.359794	0.110511	-0.0817649
4921504A21Rik	NA	-0.049366	NA	0.0373182	NA	-0.023605	0.00135872	NA	NA	-0.0791522	NA	-0.0219772	NA	-0.00753915	0.0612898	NA	0.0309492	-0.00386974	-0.0504165	NA	-0.00144329	NA	NA	-0.0789238	NA	-0.0788293	NA	0.0928745	NA	NA	NA	NA	NA	NA	0.096534	0.00647799	0.0577775	NA	0.210176	NA	0.121189	NA	-0.0787099	-0.0784248
4921507P07Rik	NA	-0.07812	NA	0.0144249	NA	0.0672679	-0.0123799	NA	NA	-0.0208082	NA	0.162935	NA	-0.036338	0.0121763	NA	0.0149207	0.00599332	0.0184675	NA	0.172102	NA	NA	-0.0461619	NA	-0.0131009	NA	-0.052368	NA	NA	NA	NA	NA	NA	-0.0782335	-0.0778025	-0.0787586	NA	0.0223691	NA	-0.0786287	NA	-0.0774698	-0.0102451
4921524J17Rik	-0.0660017	-0.100993	-0.0986805	-0.113601	0.134565	0.127722	0.191916	0.276034	0.473368	0.27467	0.142429	0.111472	0.0453855	0.085055	0.175287	-0.0916252	-0.0862251	-0.0872069	-0.188553	-0.0646191	-0.0760318	-0.0876339	-0.0796621	0.148542	-0.0939597	-0.00115046	-0.160321	-0.139078	-0.0165111	-0.0932293	-0.378248	-0.0299928	-0.193739	-0.193232	-0.243061	-0.369612	-0.246756	-0.00222543	-0.0613637	-0.452498	-0.286659	0.234916	0.208867	0.175652
4921530L18Rik	0.0330596	NA	-0.0642526	NA	-0.0321116	NA	NA	-0.0500762	-0.0483321	NA	-0.0051008	NA	-0.0156343	NA	NA	0.0124041	NA	NA	NA	0.00257362	NA	0.171431	0.174563	NA	-0.0301481	NA	0.0274661	NA	0.0184631	0.187243	-0.0628646	0.0311972	-0.0477638	0.0215366	NA	NA	NA	-0.00711743	NA	-0.0637314	NA	0.159386	NA	NA
4921531C22Rik	-0.0660311	0.0408248	-0.0485785	0.0268574	0.00165302	-0.0335952	-0.0519003	0.00231244	-0.0198176	-0.0660278	-0.0273791	0.0116653	0.0483935	-0.0425891	0.100429	0.0191024	0.0994417	-0.0420713	0.0100702	-0.115423	-0.132564	-0.0137647	-0.0440651	-0.0284205	0.0211066	-0.0432786	0.0754732	0.163388	0.0203632	0.0907907	-0.133705	0.0595428	-0.041871	-0.0118327	0.0219855	0.0226168	-0.0984167	-0.115923	-0.00326754	-0.161064	0.105426	-0.106293	0.00307257	0.0158603
4922501C03Rik	0.200766	0.124457	-0.0178077	-0.18104	-0.0705743	-0.106994	0.00630604	-0.0335638	-0.00194534	0.0318644	-0.0568968	-0.0860399	0.00617208	-0.0545165	-0.0462943	-0.0939283	-0.177356	-0.0493475	-0.102193	-0.0193442	-0.00280758	0.079237	0.00709235	0.022729	-0.04261	-0.116438	0.055455	0.205067	0.139453	0.0340496	-0.210932	-0.0247574	0.29787	-0.0301324	0.368378	0.133332	0.0442615	0.143225	0.582435	-0.197917	-0.0462424	0.0277525	0.354418	0.148064
4922501L14Rik	NA	-0.0203129	NA	-0.0846664	NA	-0.0529306	-0.071956	NA	NA	-0.052577	NA	0.0864477	NA	-0.0854239	0.026139	NA	-0.0428229	-0.0582962	-0.0867175	NA	0.0404272	NA	NA	0.104337	NA	-0.0550408	NA	-0.0667939	NA	NA	NA	NA	NA	NA	0.00497003	-0.0867255	-6.92e-05	NA	2.7833	NA	-0.08734	NA	-0.0869831	-0.0292516
4922502B01Rik	-0.368275	-0.284392	0.000762424	-0.0299355	0.258092	-0.0936493	-0.128618	0.501131	0.647649	0.179608	0.499329	0.409306	-0.347615	-0.0687479	-0.0215095	-0.316798	-0.32351	0.149724	-0.0969513	0.00378717	0.00254347	-0.167329	0.245122	1.00847	0.912337	0.411456	-0.326765	-0.256629	-0.381568	-0.379478	-0.326898	-0.397096	-0.391436	-0.376388	-0.348159	-0.243597	-0.195081	-0.28548	-0.284297	-0.221968	-0.357343	-0.426711	-0.375135	-0.37057
4930402H24Rik	0.122389	0.117695	-0.0810866	-0.258	0.062529	-0.00407971	-0.0612567	0.0843673	0.204085	0.119871	0.228079	0.0934096	0.0833586	0.114193	0.117842	0.299654	-0.0154733	0.153251	0.161267	0.17636	-0.0103807	0.0888997	0.16841	-0.0773543	0.188261	0.145015	-0.171696	-0.241091	-0.301371	-0.274872	-0.385002	-0.26956	-0.385294	-0.344052	-0.00305594	0.0599505	-0.133892	-0.218332	-0.142924	-0.492082	-0.427835	-0.0956121	-0.33847	-0.301411
4930404I05Rik	-0.0674146	NA	0.00569159	NA	-0.012649	NA	NA	0.0727419	0.0334763	NA	0.00508927	NA	-0.0301316	NA	NA	-0.0660381	NA	NA	NA	0.0951563	NA	-0.0642281	-0.066477	NA	0.0345087	NA	-0.00643858	NA	0.0543576	0.00625579	-0.0649272	-0.0365027	0.0358492	-0.0128096	NA	NA	NA	-0.0689028	NA	-0.0682045	NA	-0.0694911	NA	NA
4930422G04Rik	-0.0614735	0.0798158	-0.0795541	-0.132574	-0.160501	-0.0802762	-0.121363	-0.125003	-0.0981351	0.0852312	-0.105395	-0.0318809	-0.140083	-0.0153589	0.0166161	-0.112016	-0.0622093	-0.0914055	0.0777166	-0.105126	-0.13706	-0.113789	-0.148118	-0.0946376	-0.133226	0.0453724	0.339315	0.589137	0.505494	0.0768426	0.235911	-0.0336808	0.686058	0.0809877	0.0855832	-0.0229388	0.0370636	-0.0612409	-0.114531	-0.0361255	-0.136452	-0.106275	-0.1614	-0.063937
4930427A07Rik	-0.0183687	0.221016	-0.109747	0.125667	-0.0882747	0.000436946	-0.0140501	-0.0531006	-0.0868589	-0.124033	-0.0405324	0.0193957	-0.113707	-0.114478	-0.0803233	-0.123375	-0.108332	-0.0687877	-0.0560042	-0.0960617	-0.0756498	-0.0605243	-0.0386493	0.00413793	-0.075645	-0.0990968	0.362454	0.687103	0.427411	0.422412	0.664563	-0.109787	0.349095	-0.102561	-0.0651122	0.00617369	-0.0397821	-0.179679	0.169969	-0.169247	-0.0497043	-0.174922	-0.0754409	-0.0998925
4930430F08Rik	0.182228	0.215734	-0.11606	-0.161869	0.0141306	-0.0501377	0.0788595	0.0850933	0.10407	0.0978278	0.02694	-0.0385996	-0.0169159	-0.0703143	0.097204	-0.0777542	-0.0846715	-0.0544906	-0.10491	-0.107848	0.0816412	-0.156486	0.0227996	-0.016813	-0.0720899	0.0419914	-0.0101835	0.0168209	0.0158807	0.0286024	-0.180886	0.0517371	0.0331303	0.16008	0.096511	0.113452	-0.0625127	-0.182214	0.0359055	-0.215674	-0.022368	-0.0527396	0.00490634	0.0735412
4930432K21Rik	-0.0227744	-0.0538754	-0.0751567	-0.0277326	-0.00541209	-0.00387822	0.0661239	0.0685255	0.0766934	-0.038611	-0.0210503	0.214699	-0.0339855	-0.0660547	0.00358393	-0.0436038	0.0313477	-0.0751819	-0.0219217	0.00794569	-0.0568537	0.141102	0.0101154	-0.00439771	-0.0392195	-0.0337853	0.0589064	0.0739455	-0.0280824	0.0981313	0.0799853	-0.058015	0.00130444	0.0653646	-0.000743712	0.0623691	-0.0931015	-0.0768823	0.163434	-0.0743739	-0.0929535	-0.0765397	-0.0916707	-0.0935802
4930441O14Rik	-0.0603041	NA	-0.0201769	NA	-0.0298768	NA	NA	0.0147245	0.0726971	NA	0.026879	NA	0.00269296	NA	NA	-0.013122	NA	NA	NA	0.13095	NA	0.0288075	0.217887	NA	0.00187478	NA	-0.0536157	NA	-0.0708112	-0.0285104	-0.0826917	0.0358987	-0.0511114	-0.0421079	NA	NA	NA	-0.0101814	NA	-0.0788564	NA	-0.0828974	NA	NA
4930444P10Rik	0.121256	-0.0133838	0.0404608	0.00917486	-0.0225008	-0.000500343	0.0302926	-0.0622529	-0.0339971	-0.0162565	0.120811	0.0202294	0.012333	-0.0409088	-0.0465981	0.0423211	-0.0119913	-0.0364966	-0.0546593	0.322935	0.160092	0.26008	0.00793168	0.0676925	-0.00737025	0.0913396	-0.0747216	-0.0446714	-0.0872863	-0.0943861	-0.112382	-0.0845359	-0.111226	-0.0973701	-0.064721	-0.10448	-0.104235	0.621719	0.836305	0.014127	-0.104204	-0.0623689	-0.104304	-0.104505
4930447C04Rik	-0.00621016	-0.0667014	-0.0421241	-0.0577306	-0.0902538	0.0575012	0.134958	0.0318063	0.298176	0.579384	-0.0107519	0.0163934	-0.0750479	-0.0718128	-0.046155	-0.0714194	-0.0340319	-0.040652	-0.0822843	0.2444	0.265253	0.107495	0.296861	-0.00654658	-0.0884615	-0.0637345	-0.0570515	-0.0789424	-0.047622	-0.0378055	-0.00481778	-0.0330063	0.00182041	-0.0777482	-0.0915669	-0.0616057	-0.109076	1.3801	-0.0999524	-0.105756	-0.0211408	0.53271	-0.0176637	-0.113902
4930451C15Rik	NA	-0.0848926	NA	-0.0768833	NA	-0.0800796	-0.0795659	NA	NA	-0.0739119	NA	-0.0384794	NA	-0.0612089	-0.0827238	NA	-0.0604159	-0.0824373	-0.053045	NA	-0.0817506	NA	NA	-0.0801138	NA	-0.0542203	NA	-0.0818087	NA	NA	NA	NA	NA	NA	0.206391	-0.0844147	-0.0852213	NA	4.99178	NA	-0.0854853	NA	-0.0856676	-0.0833728
4930451G09Rik	0.122478	NA	-0.0149783	NA	-0.0408894	NA	NA	0.00582206	0.0610431	NA	0.062609	NA	-0.00530684	NA	NA	0.0714337	NA	NA	NA	0.0517498	NA	0.0814886	-0.000979974	NA	0.106583	NA	-0.09066	NA	-0.0374922	-0.053402	-0.0921983	0.000561558	-0.0640739	-0.0901358	NA	NA	NA	-0.0907897	NA	-0.0932066	NA	-0.0900664	NA	NA
4930452B06Rik	0.0465419	0.224947	-0.00602318	0.00369145	-0.0166468	-0.0754012	-0.00926148	-0.109868	-0.0479342	0.0712745	-0.0233434	0.126099	0.315326	-0.0542426	0.00567166	-0.126269	-0.0720699	-0.0513843	-0.110795	0.0239816	0.0975969	-0.0358175	-0.119306	-0.00749597	-0.0996297	-0.0914513	-0.0377881	0.0624267	0.219047	0.0307582	0.313546	-0.0648468	0.176293	-0.0427177	0.130717	-0.0118281	0.135395	0.00390363	0.787177	-0.137346	-0.111453	-0.112852	-0.111066	-0.0291127
4930453N24Rik	-0.148129	-0.0318973	-0.190046	-0.0842098	0.0523538	-0.025751	-0.0163409	0.0377665	-0.028082	-0.100007	0.00749393	-0.0566588	0.0521431	-0.0370383	-0.0458808	-0.0753377	0.00183369	0.0285551	0.0144363	-0.12343	-0.0805209	-0.1024	-0.039518	-0.0285063	-0.0667363	0.029054	0.1159	0.120647	0.164552	0.157642	-0.149802	0.0926159	0.0475641	0.0396686	0.0613766	0.0700121	0.0795687	-0.140702	0.0317784	0.052014	-0.00952683	-0.193256	0.0690618	0.131956
4930480K23Rik	0.124413	NA	0.00816043	NA	-0.0231978	NA	NA	0.00609891	0.152622	NA	0.0264619	NA	-0.00904438	NA	NA	-0.016324	NA	NA	NA	-0.0172706	NA	-0.0910627	0.00678155	NA	0.00202827	NA	-0.0205649	NA	-0.0548317	-0.0236791	-0.0897749	-0.0142335	-0.0100887	0.0243417	NA	NA	NA	-0.0898714	NA	-0.093054	NA	-0.0897921	NA	NA
4930481A15Rik	0.309016	0.165358	-0.0694271	-0.0932777	-0.0291983	-0.0842113	-0.0472399	-0.0785945	0.034473	-0.0142121	-0.0155069	-0.0768099	0.0361593	0.0103759	-0.0770543	-0.0610297	-0.0339374	-0.0220666	-0.0502222	-0.0245159	-0.0183248	-0.00160505	0.0167125	-0.0398189	0.00630051	-0.0650292	0.0131591	0.114519	0.0358213	-0.0310173	-0.037747	0.165903	0.027873	0.0156892	0.304976	0.129485	0.0774323	0.402456	0.468864	-0.0860512	-0.0970116	-0.0535283	-0.0343932	0.00529805
4930500J02Rik	-0.0545264	NA	-0.0368043	NA	-0.00478467	NA	NA	0.00497796	-0.0190187	NA	0.272458	NA	-0.0704792	NA	NA	0.0133516	NA	NA	NA	0.181818	NA	0.0761551	0.414863	NA	-0.0080451	NA	-0.0908949	NA	-0.0705591	-0.0441071	-0.0998852	-0.0820047	-0.0848592	-0.0978281	NA	NA	NA	-0.0962324	NA	-0.0957293	NA	-0.0960029	NA	NA
4930503L19Rik	-0.0965827	-0.0330669	-0.144246	-0.156215	-0.0727662	-0.0802783	-0.0397798	-0.051848	-0.0400608	-0.102796	-0.0879821	-0.0223921	-0.173993	-0.0931736	-0.0744028	0.0282424	-0.0665984	-0.0127533	0.0545421	-0.0154635	-0.129232	-0.0343024	-0.146236	-0.049309	0.0421317	0.0875356	0.158969	0.369643	0.307415	0.369666	-0.154336	-0.0920776	0.246002	0.0671208	0.0270561	0.0204007	0.198422	0.201969	0.289381	-0.243624	-0.158392	0.170517	0.46037	0.111879
4930506M07Rik	-0.29354	-0.435776	0.0491645	0.264035	0.311172	0.553459	0.377675	0.746764	0.995783	0.529571	0.206926	0.00822407	-0.443129	-0.309872	0.0464968	-0.0229215	0.00579341	0.0470254	0.477498	0.0353791	0.0365427	-0.155255	-0.069829	0.0436423	-0.117034	0.00122062	0.331944	-0.393353	-0.503067	-0.497604	-0.396877	-0.553553	-0.540067	-0.434947	-0.616923	-0.605619	-0.613578	-0.161139	-0.600997	-0.486498	-0.47388	-0.483563	-0.52754	-0.683394
4930513N10Rik	-0.00735897	NA	0.0226872	NA	-0.0369076	NA	NA	0.0127255	-0.0192553	NA	-0.017621	NA	-0.0406051	NA	NA	0.0340833	NA	NA	NA	-0.0184318	NA	0.0131928	-0.0473265	NA	2.13e-05	NA	0.0199213	NA	0.0334638	-0.0376039	-0.0131557	-0.0506122	0.0716803	0.0581296	NA	NA	NA	-0.0809546	NA	-0.0765135	NA	-0.0780075	NA	NA
4930515G01Rik	-0.0776064	NA	-0.059771	NA	0.00015969	NA	NA	-0.0293956	-0.0582564	NA	-0.0276509	NA	0.0570065	NA	NA	0.0281139	NA	NA	NA	0.0251139	NA	-0.0731373	-0.0323522	NA	0.0442243	NA	-0.00173957	NA	0.0218593	-0.0486323	-0.0764502	0.042879	0.0714641	-0.0422251	NA	NA	NA	0.629668	NA	-0.0749071	NA	-0.0531598	NA	NA
4930518I15Rik	0.263361	NA	-0.0282384	NA	-0.029128	NA	NA	-0.00406359	0.0976917	NA	0.0663365	NA	0.00823348	NA	NA	-0.00538997	NA	NA	NA	-0.02695	NA	-0.0393702	-0.0211423	NA	-0.00425279	NA	-0.0542611	NA	-0.0138026	-0.000752352	-0.0168377	0.0105305	0.0153533	-0.0211485	NA	NA	NA	0.183046	NA	-0.0751774	NA	-0.0768636	NA	NA
4930520O04Rik	-0.0581634	0.00597988	0.10063	0.103063	0.0233212	-0.00982999	0.0776733	0.0847368	0.0690111	-0.00251672	-0.00355032	-0.072504	-0.078512	0.0243151	0.00770859	-0.0665565	-0.0467864	0.109221	0.0254033	-0.0781186	-0.0364311	-0.115203	-0.0903473	-0.0316994	-0.113458	-0.0571374	-0.0549542	0.118341	-0.00308886	0.13521	-0.114465	0.0103844	0.0663666	0.0592024	-0.100065	-0.0995851	0.0412989	0.329726	0.182019	-0.110718	-0.10006	-0.105799	-0.0990749	-0.100898
4930522L14Rik	-0.0779359	-0.0875475	-0.0256561	-0.0856618	-0.0386616	-0.0393546	-0.062435	-0.047184	0.0346242	0.0162216	-0.0678808	-0.0860698	-0.0171846	0.0193452	-0.043732	-0.0643981	-0.0397851	-0.0868943	0.0609307	-0.0527756	-0.0318166	-0.0099575	-0.0764429	-0.0633485	-0.0627535	-0.0585771	0.0347511	0.100876	0.00109251	0.145004	-0.0774609	-0.022036	0.211737	0.117203	0.123275	0.0230463	-0.0557434	-0.081544	0.899009	0.456064	0.348887	0.387205	-0.087328	0.242222
4930523C07Rik	NA	-0.125383	NA	-0.0875233	NA	-0.0935075	-0.104323	NA	NA	-0.120538	NA	-0.081609	NA	-0.110706	-0.124237	NA	-0.111381	-0.124176	-0.112751	NA	-0.123557	NA	NA	-0.123013	NA	-0.105281	NA	-0.0812209	NA	NA	NA	NA	NA	NA	0.460572	0.056598	-0.0604288	NA	1.19036	NA	0.109219	NA	1.86373	1.83381
4930524J08Rik	-0.0551704	0.0860523	-0.0724255	0.0176031	-0.091306	-0.0146295	-0.00739674	0.0481899	0.00372332	-0.0263249	-0.0192539	0.0129227	-0.0547454	0.0353294	-0.00647845	-0.0502983	-0.0310887	-0.02374	0.0571874	-0.0381192	0.0347484	-0.0351731	-0.0577165	0.005538	-0.0481272	-0.0382531	0.149178	0.107622	0.107966	0.123085	0.198305	-0.0154111	0.171944	0.0381348	-0.0405097	-0.0214031	0.00270601	-0.0866721	-0.0721587	-0.124685	-0.13615	-0.0209811	-0.135951	-0.0450265
4930524O07Rik	0.178471	-0.0527024	-0.0593385	-0.0160642	-0.00198936	0.0314029	-0.0584298	0.0580199	0.0182123	0.0109784	-0.022733	-0.0844647	-0.0189845	0.00711857	0.00631367	-0.0395527	0.0449263	-0.0462484	0.0439043	-0.0689399	-0.0651345	-0.0904894	-0.0492949	0.0243267	0.0377652	0.0892426	0.0510423	-0.00166518	-0.0709479	0.0192615	0.103649	-0.0126676	0.0395937	0.0744853	-0.0146825	-0.0680926	0.00194279	-0.094682	0.105268	0.063472	-0.0825195	-0.091577	-0.082793	-0.0828836
4930538E20Rik	-0.0885346	0.155954	-0.0469951	0.0306731	0.0724623	0.113256	0.0859339	0.163696	0.061309	-0.00538455	0.0295202	0.0352202	0.116247	0.056906	-0.0332114	-0.0146652	-0.0479455	-0.071923	-0.0591974	-0.00583745	0.0761758	-0.0528438	0.073214	0.0257172	0.0136812	0.0587742	-0.0867627	-0.12098	-0.043357	-0.067422	-0.139642	-0.0842049	-0.0949935	-0.113691	-0.0878825	-0.118238	-0.117009	-0.136759	-0.118162	-0.138518	-0.116766	-0.112258	-0.11698	-0.118896
4930539J05Rik	0.0122138	0.00795014	-0.0418426	0.0052033	-0.0358988	0.0207273	0.0568968	-0.016344	0.0246443	-0.00506227	-0.0127837	-0.0623959	0.0264403	0.000130688	0.093501	0.0106737	0.00116246	0.165905	-0.0551283	-0.0125658	-0.0815226	-0.0593994	-0.07342	-0.0859867	-0.00300992	-0.076524	0.0388386	-0.00282923	0.0152436	-0.0103881	0.0187349	-0.0101701	0.0256244	0.0613581	0.00741859	-0.0176816	0.0614119	0.364165	0.0811706	0.186015	-0.117808	-0.0918099	-0.117547	0.0149174
4930546H06Rik	-0.00511231	0.179819	-0.103914	-0.220973	-0.0347567	0.0802518	-0.000518114	-0.0187713	0.0807558	-0.029489	0.00685077	0.123575	0.0534693	0.0607907	-0.0268123	-0.0411995	0.0369517	0.0298826	0.00679343	-0.0156725	-0.0391439	-0.0507037	-0.0553814	-0.0323681	-0.0474062	0.139292	-0.0741166	-0.122311	0.02403	0.0652505	0.0666764	0.040557	0.0178857	0.20592	-0.0763227	-0.178523	-0.114606	0.375504	-0.0217764	-0.193721	-0.16483	0.195969	-0.0929106	0.14279
4930550G17Rik	0.311666	NA	-0.00522338	NA	0.0129845	NA	NA	-0.00707256	0.00978478	NA	-0.0658969	NA	0.0606384	NA	NA	-0.0376977	NA	NA	NA	0.00699403	NA	-0.0617416	-0.0233103	NA	-0.0291518	NA	0.013776	NA	0.0283798	-0.0085654	0.219321	0.0198569	-0.00715155	-0.0448422	NA	NA	NA	0.342539	NA	-0.0907988	NA	-0.0796598	NA	NA
4930556M19Rik	-0.0779207	NA	-0.0770843	NA	-0.00153794	NA	NA	-0.0648877	0.0333882	NA	0.0161508	NA	0.0236846	NA	NA	-0.0780754	NA	NA	NA	-0.0570164	NA	-0.0269094	-0.0787139	NA	-0.0779647	NA	-0.0549179	NA	-0.00963224	0.0977932	-0.0149875	0.111726	0.0156617	0.328518	NA	NA	NA	0.423018	NA	-0.0775342	NA	-0.0351129	NA	NA
4930558J18Rik	-0.0690692	NA	-0.0393775	NA	-0.0358327	NA	NA	-0.0291739	-0.0466646	NA	-0.0682251	NA	-0.0688651	NA	NA	-0.0572204	NA	NA	NA	-0.0691497	NA	-0.0689763	-0.0390288	NA	-0.0503356	NA	0.102274	NA	0.174473	0.549194	0.390565	-0.0693603	0.191489	-0.0372177	NA	NA	NA	-0.0729795	NA	-0.0666017	NA	-0.0699109	NA	NA
4930563E22Rik	0.134973	0.311492	-0.0433638	-0.0103826	-0.0316141	0.0359955	0.0571043	0.0315917	0.0456621	-0.0202274	-0.00913353	0.0217179	-0.0246603	0.00713095	0.0943653	0.0831527	0.0359462	0.0815116	-0.0409399	0.131993	0.0895492	0.264011	-0.0404749	-0.0379123	-0.0549112	-0.0271175	-0.0592966	-0.136908	-0.0801837	-0.00826818	-0.160717	-0.0288788	-0.0442425	0.0541335	-0.0789877	-0.0677272	0.0410007	-0.0995403	-0.17174	-0.159955	-0.173414	-0.13844	-0.103547	-0.165459
4930570G19Rik	-0.0304545	0.200892	-0.029294	-0.0874648	-0.0436539	-0.0959688	-0.0665068	-0.049924	-0.0831957	-0.081077	0.0508092	-0.11503	0.159742	0.0491963	-0.023094	0.0160143	0.059507	0.0454725	0.102906	0.156426	0.180932	0.0496139	-0.0236721	-0.105005	-0.00356455	0.0351803	-0.0750454	-0.0284048	-0.0171156	-0.0852179	-0.0570016	-0.0168413	-0.0248626	0.043919	0.0582335	0.0102395	0.32657	0.106009	-0.0237927	-0.0990952	-0.149689	-0.0634218	-0.148691	-0.10137
4930578M01Rik	0.262046	NA	-0.0828857	NA	0.0976634	NA	NA	0.0980984	0.111539	NA	-0.0387714	NA	0.150447	NA	NA	-0.0784657	NA	NA	NA	0.0432678	NA	-0.0515277	-0.0639756	NA	-0.060547	NA	-0.0823262	NA	-0.00839119	-0.0925959	-0.115657	0.0622623	-0.0635674	-0.104874	NA	NA	NA	-0.115634	NA	-0.116575	NA	-0.115735	NA	NA
4930579G18Rik	-0.0147435	-0.108158	-0.0535018	-0.0877305	0.0703847	0.0117805	0.00890861	-0.0326365	-0.0721063	-0.0493152	-0.0244649	-0.0463976	-0.00444735	-0.0243404	-0.0521325	-0.0304929	-0.0160156	0.0126748	0.167688	0.0477932	0.0371968	-0.00427268	0.0662814	-0.00682189	0.0449343	-0.0800168	0.0482056	-0.0419167	0.0614745	-0.00538638	-0.0874156	-0.0198921	-0.0302304	-0.0039109	0.00231328	0.0416568	0.0529644	0.137078	-0.0923052	0.162844	-0.134161	-0.0505931	0.231961	0.189754
4930579G24Rik	0.14247	-0.132895	-0.114718	-0.128646	-0.063153	-0.0841331	-0.0664179	-0.113019	-0.0857667	-0.0507822	-0.142698	0.0163433	-0.0203516	-0.0311931	-0.0422616	-0.0668264	0.00746285	-0.0308746	0.056188	-0.0497179	-0.0673368	-0.124722	-0.0712429	-0.0719054	-0.0792541	-0.113629	0.252584	0.619672	0.447949	0.0407326	0.381717	0.0747198	0.282133	-0.0186736	0.0740195	-0.0923645	-0.0024962	-0.0663985	0.223705	-0.156734	-0.0901978	0.099857	0.161345	-0.0316636
4930579K19Rik	0.00034722	-0.0662313	-0.0578272	-0.0843295	-0.0239201	-0.0258393	-0.0271917	0.0109899	0.0773763	0.0770676	-0.0675173	-0.0380881	0.0175536	-0.0425349	0.0132113	-0.0252401	-0.0623401	-0.0767145	-0.0376134	-0.0447411	0.0510648	0.0764555	-0.00807983	0.0184193	0.03136	-0.0783482	-0.0704593	0.0262114	-0.0692921	-0.0340147	-0.109639	0.0694751	0.0667025	0.131946	0.142584	0.0975108	0.0374643	-0.111119	0.840052	-0.109073	-0.119655	0.148113	-0.118482	-0.0025862
4930581F22Rik	-0.0525433	-0.127721	-0.0644603	-0.123928	-0.0140689	-0.0773747	-0.0856087	-0.00837788	0.00255085	-0.022039	0.000223357	-0.0324433	-0.0615153	-0.0183718	0.144028	-0.0045143	-0.077351	0.0201674	-0.0130137	0.0208159	-0.0231197	-0.0036272	-0.020373	-0.0988871	-0.0640605	-0.0606526	-0.00534653	-0.00956422	-0.0320502	-0.0521724	-0.0621248	0.111878	0.150352	0.0186534	0.330597	-0.0973739	0.200629	0.880509	0.585625	-0.00609347	-0.128604	0.205695	0.307542	0.224935
4931406C07Rik	0.143156	0.32826	-0.0446307	-0.0733273	-0.00971567	0.0210802	-0.0251225	0.217215	0.200219	0.00815945	-0.0350627	-0.175827	0.0221556	-0.0588905	0.11651	-0.104592	-0.144334	0.0117793	-0.190056	0.0854865	0.0541279	0.0452003	-0.0411845	-0.0881903	-0.0942279	-0.169838	-0.129846	-0.0811923	-0.0500651	-0.0386256	0.0790567	-0.0289519	-0.0419372	0.0265985	0.465861	0.132764	0.0405308	0.416184	0.144311	0.077565	0.181316	0.268257	0.452806	0.0542479
4931406P16Rik	-0.01711	-0.063024	-0.121451	-0.109635	0.0535739	-0.0677862	-0.0466626	0.0311794	-0.0536787	-0.142491	0.0437725	-0.023447	0.0205096	-0.118831	-0.0392837	0.00191768	-0.17164	0.0270559	-0.0259357	0.0138233	-0.025015	-0.0156411	-0.0396507	-0.0816285	0.0255517	-0.00594986	-0.00985931	0.00547081	-0.0271627	-0.0308983	-0.118608	0.0231838	-0.0254672	-0.00280814	-0.0468914	0.0907927	0.162094	-0.166116	0.0488365	-0.00414165	-0.016185	0.436083	0.475166	2.4223
4931409K22Rik	-0.022527	NA	-0.0815053	NA	0.0859063	NA	NA	-0.0357506	0.163997	NA	-0.0502489	NA	-0.0215348	NA	NA	-0.0826613	NA	NA	NA	-0.0272326	NA	-0.0826957	-0.0250309	NA	-0.0829063	NA	-0.0461711	NA	-0.0228127	0.157706	-0.0831689	0.0355842	0.175003	0.0428063	NA	NA	NA	-0.0825478	NA	-0.0812711	NA	-0.0835986	NA	NA
4931414P19Rik	-0.0294428	-0.0111176	-0.110411	-0.0351413	0.0276382	-0.00508053	-0.0292993	-0.00729454	-0.0612707	0.0286843	-0.036857	-0.0173057	0.104742	0.114442	-0.0665822	0.00215795	0.0311699	-0.0311473	-0.0256304	-0.0656987	-0.0160231	0.0239219	-0.0890616	-0.0639818	-0.0203308	0.00426164	0.070022	0.0822874	0.182791	0.0992948	-0.03096	0.0625725	-0.059137	-0.061457	-0.00834701	-0.0786954	-0.0208824	-0.0156514	0.0445084	-0.0850219	0.16374	0.0588488	0.188957	-0.00444833
4931428F04Rik	0.124955	0.0941271	-0.0467845	-0.0579759	0.0991414	0.060138	0.371165	0.188215	0.0910569	0.137857	0.328483	0.227456	-0.151872	-0.0845185	0.0217745	0.0569792	0.0281389	0.039015	-0.0233062	0.469826	0.283588	0.314888	0.30077	0.24402	0.261192	0.136544	-0.183756	-0.255137	-0.227836	-0.281913	-0.448454	-0.284166	-0.309733	-0.329488	-0.419722	-0.35614	-0.252167	-0.474332	-0.49771	-0.273703	-0.459564	-0.357896	-0.461797	-0.407872
4931440P22Rik	0.0982122	-0.0351109	-0.0763182	-0.00640579	-0.0291473	0.0163026	-0.0289352	-0.019363	0.000247244	-0.0956122	0.0325053	-0.0847695	0.0607194	-0.0216319	0.00766295	-0.0120981	-0.0177342	-0.0278494	0.0765098	-0.0472125	-0.055566	-0.116397	-0.0677232	-0.0962111	-0.0782269	0.0116128	-0.0160996	0.00145966	0.0490779	0.0561701	0.47572	0.0807924	0.0248832	0.0698847	0.11506	0.0756987	0.0014573	-0.0597583	0.668479	-0.160131	-0.0949371	0.0488025	-0.0200791	-0.131484
4932438A13Rik	-0.114588	0.0338874	-0.0288574	0.0285364	0.0450678	-0.00946656	-0.0165382	0.0723856	0.147525	0.245266	0.221911	0.135433	-0.0585091	-0.066285	-0.069217	0.0356097	0.00348866	0.0243576	-0.117628	0.0976327	0.203405	-0.0825651	0.0616204	0.129677	-0.0023257	-0.0260877	-0.0764555	-0.073017	-0.135796	-0.0916715	-0.199782	-0.172979	-0.037827	-0.112075	-0.0386195	-0.0534699	-0.0401648	-0.0897357	-0.0986643	-0.169121	-0.127967	0.242619	0.0675211	0.0625651
4932438H23Rik	NA	-0.089678	NA	-0.0863215	NA	-0.087512	-0.0797263	NA	NA	-0.0852869	NA	-0.0434675	NA	-0.0105021	-0.0712516	NA	-0.0405161	-0.0885244	-0.0713633	NA	-0.0878091	NA	NA	-0.0874023	NA	-0.0882084	NA	-0.0336171	NA	NA	NA	NA	NA	NA	0.375767	0.511368	-0.0516869	NA	1.73954	NA	-0.0904871	NA	-0.089336	0.00404633
4933400F03Rik	0.0779041	-0.0901961	-0.0361473	0.0866518	-0.0496573	0.017446	0.0570489	0.0864196	0.0575762	0.150258	0.0526869	0.0123821	-0.00519277	-0.0401198	0.0579642	-0.0233293	-0.0764873	-0.0633501	-0.0553582	0.0796051	-0.0406085	0.0185782	-0.0488904	0.0293157	0.0942524	-0.0149603	-0.0323379	0.0115093	-0.045588	-0.00272904	-0.0896051	-0.0238183	-0.0131981	-0.06242	-0.093238	0.0239163	0.27259	-0.0899246	-0.096043	-0.091819	-0.121506	-0.0905439	-0.121828	-0.122318
4933404O12Rik	-0.0258804	-0.0856639	-0.0453567	-0.103562	-0.0681829	-0.0235172	0.0652992	-0.0210969	0.0735534	-0.00189969	-0.0531187	0.0493371	-0.071826	0.0441185	-0.0455423	-0.045758	-0.047797	-0.0126335	-0.0250333	-0.0318842	0.0921718	-0.0504268	-0.109792	0.0237087	-0.110837	-0.105515	0.0483337	0.0390446	0.167202	0.232279	-0.114137	-0.0201888	0.28377	0.0533769	0.0596837	-0.0032626	0.0498	-0.117864	0.0312907	-0.106858	-0.107914	0.100041	0.147806	-0.107527
4933406C10Rik	-0.0531357	0.0865387	-0.00713058	-0.0819941	0.0032721	-0.032416	-0.0509251	0.0698615	0.130535	0.00901961	0.122108	0.102079	-0.0535858	0.064704	0.0216072	0.0183512	-0.0404033	0.100095	-0.0498687	-0.0277109	0.15752	0.188358	-0.0542018	-0.0149741	-0.0808637	-0.0806033	-0.0189228	0.00664762	-0.0777575	-0.00455101	-0.0801863	-0.0667571	-0.0395496	0.00271168	-0.0358446	-0.0542386	0.0565998	-0.0095554	0.320871	-0.0817822	0.0343938	-0.0789088	-0.0797669	-0.0361947
4933406P04Rik	-0.0152526	NA	0.00342911	NA	-0.00986724	NA	NA	-0.0229084	-0.0192214	NA	-0.0424324	NA	-0.0279097	NA	NA	0.0280981	NA	NA	NA	-0.0705285	NA	-0.0692484	0.115437	NA	-0.016531	NA	-0.000388891	NA	0.0812929	0.0211903	0.0864209	0.0106609	0.0337038	0.0265872	NA	NA	NA	0.5102	NA	-0.0723228	NA	-0.0742724	NA	NA
4933407K13Rik	-0.0567781	0.010057	-0.0783897	-0.0970857	0.0397548	0.00735981	0.0114633	0.000912721	-0.00490532	0.0382889	0.0286225	-0.051781	-0.0176595	0.00823172	-0.0414007	0.0853868	0.14924	-0.112756	0.119581	-0.00161856	-0.131933	-0.0432663	-0.0138828	-0.020249	-0.0599203	0.0715657	-0.0215358	-0.00490438	0.0341435	0.0279555	-0.150296	-0.0161227	-0.0224748	0.0729606	-0.0416391	-0.00669111	-0.084932	-0.155537	-0.0434024	-0.149562	-0.102825	-0.153856	-0.00715511	-0.023873
4933407L21Rik	0.0631108	-0.0299121	-0.0510084	-0.0513757	-0.0762336	-0.114224	-0.0834485	0.00952638	0.0871821	-0.035281	-0.0535652	-0.050927	-0.0491671	-0.0886023	-0.0743713	-0.0317182	0.024967	-0.130001	-0.0277494	0.27787	-0.0760312	-0.0428492	0.125843	0.109793	0.104167	0.0737983	-0.0957445	-0.0340554	-0.0749246	0.0706507	-0.103645	-0.0442345	0.0196502	0.096601	0.353781	0.0206475	-0.0362221	-0.102439	1.61701	-0.102786	-0.130309	-0.100161	-0.130202	-0.113267
4933408B17Rik	0.0129516	-0.0491677	-0.0763066	-0.0617984	-0.0158913	-0.0494858	-0.0356118	-0.0243372	-0.0624925	-0.0176073	-0.0121566	0.128153	-0.00161916	0.0225604	0.0192883	0.0276117	-0.0654174	0.0158809	0.0425774	-0.0329383	-0.0807921	0.0567425	0.0160123	-0.0736803	0.0117805	0.0936906	0.0011533	-0.0248902	0.171313	0.0577903	-0.0400921	0.00673657	-0.0140835	0.0758866	0.0535347	0.0794379	-0.03258	-0.00999904	0.264976	-0.0907799	-0.106381	0.0141806	0.147759	0.0477024
4933411K20Rik	0.110816	0.0641238	-0.162926	-0.0809603	0.00965279	-0.042153	-0.103347	-0.0495891	0.0333315	0.0425495	0.0943312	0.0252177	0.0215752	0.0964986	-0.002244	-0.0492915	-0.0426055	0.0317305	-0.106631	0.032569	0.077326	0.162909	-0.0574208	0.172537	0.0956699	-0.0193012	0.0988533	-0.00500053	0.0871836	-0.0250812	-0.171041	-0.0163262	-0.0489827	-0.035215	0.0269755	-0.0855421	-0.0941826	0.0567864	0.0240745	-0.168645	0.063299	0.0721716	0.167825	0.043778
4933415A04Rik	0.0447612	NA	-0.0551542	NA	-0.0220648	NA	NA	-0.0436717	-0.061701	NA	-0.0545645	NA	-0.0401767	NA	NA	0.0103167	NA	NA	NA	-0.0309774	NA	-0.0109832	-0.0437996	NA	0.12932	NA	0.00280836	NA	0.0528262	-0.0432654	-0.0733584	0.0969571	-0.0423959	0.0943465	NA	NA	NA	0.45244	NA	-0.0718545	NA	0.454661	NA	NA
4933421O10Rik	0.0842068	0.0545999	-0.057169	-0.0363716	0.0559401	0.0297478	-0.0309283	0.00673991	0.0804867	-0.0713118	0.0187965	-0.00439414	0.076717	-0.0149596	0.0347095	-0.0276197	-0.0141883	0.0468103	0.022996	0.0405886	-0.0753387	-0.0529176	-0.121894	-0.0288681	-0.0160154	0.00579394	-0.0425545	-0.0456777	-0.0819229	-0.0203325	-0.121615	-0.0418874	0.0278438	-0.0277847	0.0118972	0.0542573	0.041429	0.430674	0.205288	-0.122126	0.0717998	0.020925	-0.0620078	-0.0889899
4933426M11Rik	0.288821	0.182835	-0.0807985	-0.181012	0.0176578	-0.0389548	-0.0710437	0.0397433	-0.0722411	-0.00854028	-0.0120288	0.0239552	0.0689078	-0.0208053	0.0383239	-0.0971665	-0.127058	-0.126114	-0.0300195	-0.0906007	-0.161454	-0.0872631	-0.028648	-0.0645103	-0.104247	-0.133062	0.0312009	0.010615	0.0123561	-0.0763384	-0.192035	0.151895	0.0263029	0.0362333	0.15215	0.141785	-0.105627	0.111372	0.282323	-0.0105049	0.391466	0.757585	1.35098	0.848813
4933427D14Rik	0.18946	0.133711	-0.13075	-0.235923	-0.00250834	0.12724	0.0663184	-0.00623052	0.0538629	0.0072641	0.0859201	-0.0355733	-0.0210063	-0.0269923	-0.0555112	0.0875057	0.0347634	0.188952	-0.0398246	0.126613	-0.0340248	0.0318822	0.0877314	0.0973748	0.0309582	-0.114384	-0.0486985	-0.0859656	-0.052319	-0.00567635	-0.267892	-0.0446439	-0.0496845	-0.0508363	-0.0162625	-0.08128	-0.0499912	-0.180457	0.0920166	-0.18734	-0.245477	-0.0113885	-0.19234	-0.142167
4933431E20Rik	0.189121	0.0967196	-0.0836412	-0.0795325	-0.106025	-0.0730404	-0.0340485	-0.0386477	-0.11009	-0.0657378	-0.00603045	-0.0627462	-0.029784	-0.0424221	0.0159487	-0.0672338	-0.0883698	0.0644507	-0.0501552	0.11543	-0.00749324	0.0910562	-0.101377	-0.200594	-0.12398	-0.170384	0.0512337	0.0710509	-0.0897412	0.118794	-0.154266	0.129014	0.169038	0.234164	0.466984	0.538881	0.0542672	-0.0322103	-0.151603	-0.0581473	-0.245175	0.184156	-0.216874	0.300056
4933434E20Rik	-0.052349	-0.131767	-0.115286	-0.118597	0.0525646	0.0245622	-0.0642585	0.0344393	0.0382045	0.0459636	-0.0686514	0.109723	0.0884746	-0.0382238	-0.0578094	0.0390793	0.0506878	0.014482	-0.00361622	-0.0118114	-0.0913175	-0.0925863	-0.0619129	-0.00911695	0.00395965	0.0593352	-0.0382952	0.00681599	0.0441399	-0.126833	-0.0717531	0.101165	-0.0366018	0.00369686	0.090375	0.000287966	0.0379735	0.347654	0.00444355	0.127822	-0.0884865	-0.225156	-0.0652371	-0.0237776
4933436C20Rik	0.156271	NA	-0.0462343	NA	-0.0226506	NA	NA	0.00182445	-0.0624287	NA	0.0126731	NA	-0.0539473	NA	NA	-0.0159597	NA	NA	NA	-0.00404384	NA	0.328948	-0.0707596	NA	-0.0367797	NA	-0.0152387	NA	-0.0470981	0.272488	-0.0708832	-0.0132095	-0.0408146	0.104041	NA	NA	NA	0.534407	NA	-0.0709015	NA	0.187594	NA	NA
4933439C10Rik	-0.0385779	0.233143	-0.141851	-0.356586	0.00089819	0.204482	0.0493632	0.00700632	0.279617	0.106799	0.214652	0.289047	-0.0427301	-0.0109668	0.200557	0.178783	0.0370657	-0.0342184	-0.18037	0.157815	0.0351982	-0.0523906	-0.00312818	-0.00855267	0.0278261	0.00199456	-0.0923698	-0.249821	-0.0920825	-0.231229	-0.273294	-0.113716	-0.118888	-0.0776737	-0.0727986	-0.178715	-0.201945	0.0993884	-0.0339025	-0.124959	-0.218257	-0.115161	-0.0927291	-0.150171
5031425E22Rik	0.22507	0.205424	-0.10367	-0.1203	0.029542	-0.00182497	0.0720552	0.0327875	0.11547	0.0268962	-0.0604022	0.153425	0.104502	-0.0069083	0.0430818	0.0193487	-0.0358541	0.0713836	0.146246	-0.0782526	-0.0884281	-0.0226649	-0.0877413	-0.0247095	-0.00316784	0.00355729	0.0132386	-0.125313	-0.0340225	-0.120439	0.0122565	0.0685695	-0.125475	0.0259849	-0.0805043	-0.0101481	-0.160726	0.304522	-0.249892	-0.0660804	0.0484153	-0.0509228	0.0948736	0.0503601
5031434O11Rik	0.00203919	-0.00756014	-0.0297109	-0.0372525	-0.0320086	-0.0130933	-0.0625796	0.0979098	0.116631	0.0213496	0.0697835	0.0815655	0.0145263	0.162105	0.0344223	-0.000883159	-0.0579091	-0.0728064	-0.00287034	-0.000300094	0.00665882	0.00179165	0.0231431	-0.0437761	-0.0449033	-0.101872	-0.0637088	-0.0976634	0.0321899	-0.00899023	-0.111102	-0.0468101	-0.0264466	-0.0694205	0.228006	0.0638879	-0.0674995	0.705305	0.0543344	-0.110814	-0.115666	0.0400816	-0.148283	-0.0093921
5031439G07Rik	0.125999	0.0617222	-0.0124934	0.0892781	0.0708427	0.0608011	0.103766	0.174808	0.392968	0.112068	0.109955	0.0938724	-0.0390081	-0.0652401	0.0895824	-0.0999564	0.0105503	-0.0355908	0.0513263	0.114618	0.0306972	0.254435	0.114846	-0.0195638	-0.0105427	-0.151076	-0.0926501	-0.0630625	-0.152388	-0.182263	-0.178031	-0.153809	-0.170753	-0.169416	-0.116671	-0.133587	-0.0167423	-0.168407	-0.266873	0.185943	0.311548	0.0873023	0.045088	-0.152735
5033430I15Rik	-0.137025	-0.155041	-0.0364471	0.054856	-0.0694432	5.16e-06	0.0197195	0.0207762	0.0231138	0.0802745	-0.0582577	-0.0221886	-0.103655	-0.112367	-0.142961	-0.0766532	-0.00324067	-0.12898	-0.132259	0.0140923	0.0976937	0.265053	0.251597	0.258017	0.095187	0.0251687	0.0317603	0.0483011	-0.0920506	-0.0274238	-0.138758	0.00567478	0.0302887	0.244445	0.231306	-0.0886788	-0.122758	-0.135224	-0.080407	-0.139011	-0.0624598	-0.11085	-0.0974414	-0.112058
5330416C01Rik	-0.100508	NA	0.0259404	NA	0.0586429	NA	NA	-0.0868854	-0.0904526	NA	0.0738872	NA	0.346146	NA	NA	-0.0809403	NA	NA	NA	-0.0597411	NA	-0.101372	-0.0317707	NA	-0.101023	NA	-0.0481003	NA	0.118099	-0.0821594	-0.101587	-0.0166262	-0.0594269	-0.0294445	NA	NA	NA	0.345729	NA	-0.103406	NA	-0.101463	NA	NA
5330417C22Rik	1.5775	1.53299	-0.0233889	-0.0111837	-0.0698362	-0.0252727	0.00408642	-0.078936	-0.0271672	0.0132825	-0.0683691	0.00685372	-0.036461	-0.0324247	0.026859	-0.00720311	-0.0779415	-0.0447371	-0.0356963	0.0792483	-0.0197324	0.38516	0.182434	0.198289	0.0501136	0.00605524	-0.070175	-0.100321	-0.00441539	-0.0703001	0.033372	0.0159481	-0.0579195	-0.0633528	-0.0871979	-0.114885	-0.0808114	-0.102926	-0.114869	-0.0996701	-0.114659	-0.10232	-0.114657	-0.0411895
5330426P16Rik	0.466498	0.324703	0.0172505	0.0117318	0.044493	-0.0751208	-0.00666858	-0.0179021	-0.0632869	-0.0640473	-0.048143	-0.0363911	0.355134	0.152011	-0.0666107	-0.133086	-0.092597	-0.093355	0.0458635	-0.12207	0.0071278	-0.0742955	-0.017815	0.00458256	-0.120601	-0.0618061	-0.128954	-0.00496363	0.245918	-0.0184609	-0.118138	-0.00482716	-0.0411124	-0.000538401	0.220355	0.0671692	-0.0941551	-0.15899	-0.0937398	-0.148094	-0.0498447	-0.00165112	0.128728	-0.0623455
5330430P22Rik	0.211553	0.109885	0.0285077	-0.082521	-0.0260044	-0.0109499	0.0369746	0.0396209	0.0483226	0.064715	0.00748193	-0.000573958	-0.0407857	-0.0642159	0.0400226	-0.002543	0.0563031	-0.0836101	-0.026254	-0.0334073	-0.0306441	0.028978	-0.0233024	-0.0980001	-0.0465773	-0.0843497	-0.0460543	-0.0220711	-0.100052	-0.0280534	-0.101223	0.00622812	-0.0254597	0.136785	0.275635	0.0532866	-0.106312	0.294087	0.563875	-0.106707	-0.154344	-0.0215192	-0.0322095	-0.145009
5330434G04Rik	0.0128869	0.141575	-0.0204416	-0.102982	-0.108104	-0.0850498	-0.134479	-0.0450368	0.114946	0.028521	0.110065	-0.0278786	0.0342705	0.0087259	0.181471	0.124749	0.199366	0.0556406	-0.0255347	0.192783	0.113504	0.169998	-0.0334274	-0.0274138	0.0180176	0.0229908	-0.0796717	-0.058869	-0.145548	-0.0402566	-0.108181	-0.0405781	-0.0930645	-0.0259392	-0.0535453	-0.0205442	0.229564	0.161292	-0.0149221	-0.190635	-0.190698	-0.180625	-0.189861	-0.191319
5430400D12Rik	-0.0272051	0.0412682	-0.0549431	-0.0852519	0.0016488	0.0450331	0.0440797	0.0177417	-0.0688341	-0.0368356	0.0884872	0.0531482	-0.0345072	0.0639682	-0.0108164	0.0453283	-0.0296423	0.0404896	-0.0449768	0.00468103	-0.0412707	-0.0337018	-0.020981	0.00359967	0.0259556	0.00463767	-0.01636	0.0551566	0.0606591	-0.0734661	-0.0690251	-0.0180034	-0.0381008	0.0768655	-0.0691594	-0.0843659	-0.084375	0.270017	-0.0843494	-0.0752465	-0.0843327	-0.0749855	0.00694	-0.00944886
5430403G16Rik	0.0176344	-0.00161061	-0.0464979	-0.0813339	-0.0429993	-0.0181101	-0.0269963	0.0209252	0.00378502	-0.0143008	0.0519004	0.0211546	-0.0131523	-0.0148849	0.140688	-0.0495722	-0.0439057	-0.0801652	-0.051029	0.051065	-0.0164013	-0.00359077	-0.0876959	-0.0501617	-0.0296211	-0.00291773	0.00671976	-0.0203289	0.0417388	0.0273242	0.170454	0.0442805	0.0385424	0.0240868	0.0243969	0.0413957	0.0528325	0.273792	0.447634	0.134206	0.261762	0.00716031	0.0268886	0.0868265
5430405H02Rik	-0.0205899	-0.0266442	-0.09654	0.0366177	0.0273647	-0.00814945	0.0638308	-0.0161428	0.131104	0.073848	0.0806585	0.168288	0.0532932	0.0026412	0.0427557	0.0425733	0.0452046	0.0157181	-0.0229751	-0.0167928	-0.0409321	-0.0123202	-0.0274614	0.0106147	-0.0578895	0.0365568	0.0731259	-0.137029	-0.00814333	-0.0683979	-0.154399	-0.0706595	-0.0883182	0.0103114	-0.0895834	-0.0700228	0.0303718	-0.0282129	-0.102234	-0.210246	-0.17725	-0.0879848	-0.0649504	-0.0544633
5430416N02Rik	-0.0321467	-0.0974241	-0.197049	-0.112558	0.104064	0.0672131	0.14441	0.142117	0.100216	0.0714479	0.0297548	0.21857	-0.0115262	0.0579935	0.141239	-0.00931393	0.0687106	0.0287927	-0.0566428	-0.010202	-0.106221	-0.0427323	0.00541136	0.015516	-0.0922451	0.0183165	0.0427869	0.112482	0.204884	-0.09971	-0.180093	-0.0372774	0.0129983	-0.0466272	-0.268387	-0.238932	-0.204298	-0.443563	-0.32168	-0.218452	-0.336248	-0.245799	-0.279201	-0.27276
5430417L22Rik	0.0229655	0.0197164	-0.112893	-0.108999	0.00664744	-0.0707848	0.020421	0.12758	0.110057	0.0760073	-0.0474147	-0.119629	-0.00830154	-0.0371554	-0.14505	-0.100583	0.0452927	-0.0232486	-0.100612	-0.0478994	0.00738438	-0.108304	0.0961354	0.0418934	-0.01128	0.0538904	-0.0307991	0.187133	0.0391466	0.00706677	-0.0738699	0.0304101	0.0385293	0.074659	-0.0244646	0.0303653	-0.0490654	0.299607	-0.102005	-0.206978	-0.0221418	0.203068	0.542248	0.484097
5530401N12Rik	-0.0111349	NA	-0.030242	NA	0.0487101	NA	NA	0.0790253	-0.0268056	NA	0.0440163	NA	-0.00866224	NA	NA	-0.00722152	NA	NA	NA	-0.0584251	NA	-0.067577	0.00210541	NA	-0.0681635	NA	0.014943	NA	0.0132317	-0.000755124	-0.0689309	-0.0516143	0.0656445	-0.042357	NA	NA	NA	-0.0717127	NA	-0.067814	NA	0.00112904	NA	NA
5530601H04Rik	-0.0316814	-0.0427745	-0.0641514	-0.0694126	0.0728142	-0.00812861	-0.0206238	0.0412964	0.0384384	-0.00290625	-0.0865591	-0.0742062	0.0320745	0.0684378	0.0923338	-0.017101	0.0119268	-0.0219983	-0.0279008	-0.108305	-0.0845902	0.0910121	0.0399846	-0.00346154	0.0451616	0.076985	-0.00475401	0.015379	0.0916949	-0.0486923	-0.0513752	0.00585445	-0.0246079	-0.0206675	0.125678	-0.110159	-0.00451941	0.68317	0.0859981	-0.301412	-0.267869	-0.138231	-0.204803	-0.166565
5730409E04Rik	0.142724	0.105017	-0.0514119	0.186795	-0.0834367	0.0840205	0.315615	-0.0305589	0.0237539	0.173589	0.123908	-0.108632	-0.0411879	-0.0794132	-0.0195643	0.0916219	0.0276635	0.0933016	-0.108099	0.42349	0.497933	0.207135	0.15226	-0.0860085	0.00538111	-0.161782	-0.0766544	-0.180747	-0.106869	-0.125007	-0.157344	-0.0746733	-0.121572	-0.100404	-0.130036	-0.207698	-0.19136	-0.153546	-0.111018	0.757308	-0.00313102	0.108596	-0.0849715	-0.0996223
5730455P16Rik	0.113704	0.199188	-0.015441	0.157008	-0.0323018	0.116753	0.177064	0.0329438	-0.0649745	0.0776494	-0.0123148	-0.000522041	-0.0261397	0.0752325	0.0657175	-0.0374617	0.064843	-0.125424	-0.0873793	0.133028	0.113164	0.106439	-0.0730384	-0.1146	-0.0947242	-0.0404718	0.0218828	-0.149982	0.122238	-0.0631482	-0.0484649	0.0651854	0.0350213	0.0638941	-0.117816	-0.0717361	-0.115802	-0.0402749	-0.229483	-0.322542	-0.288958	-0.157569	-0.167823	-0.298491
5730480H06Rik	0.0763328	0.0233307	0.0366428	-0.101	-0.0528596	-0.00595774	-0.041717	0.0145093	0.0225839	-0.017193	0.0190049	-0.0686924	-0.0665565	0.0646733	-0.0647424	-0.024811	-0.05513	0.000380235	-0.0403859	0.0253095	0.0163472	-0.0618284	-0.0273528	0.0579085	-0.0645152	-0.0601106	0.0229282	-0.0301918	0.0084095	0.0988944	0.0796093	-0.0154131	0.0845739	0.0214709	0.0658689	0.0888	0.33608	-0.0754346	-0.0505911	-0.0620903	-0.105687	-0.0694773	-0.00602	-0.0571543
5730507C01Rik	-0.0759533	NA	0.0149968	NA	-0.0300528	NA	NA	0.0283821	0.0179015	NA	0.0170585	NA	-0.00540074	NA	NA	-0.0339734	NA	NA	NA	0.0463656	NA	0.0392414	-0.0187552	NA	0.0118584	NA	-0.0117806	NA	-0.046811	0.017776	-0.0760216	-0.0160417	0.0553522	-0.0205287	NA	NA	NA	-0.076276	NA	0.243076	NA	-0.00942625	NA	NA
5730508B09Rik	-0.0652755	-0.0992412	-0.0424363	0.102783	0.151374	-0.00983001	0.0704111	0.115534	-0.0740183	0.0781243	0.000112963	-0.101238	0.0553913	-0.0849089	0.0423812	-0.151286	-0.153808	-0.120711	-0.135164	-0.109658	-0.090119	0.0781024	0.184862	-0.0560551	-0.114647	-0.0938645	-0.16697	-0.0701185	-0.0836747	0.0809965	-0.0483678	0.0338574	-0.00700433	0.120539	0.206512	0.210464	0.25882	-0.0951759	-0.122828	-0.193644	-0.15873	0.569274	0.651841	0.600961
5730522E02Rik	0.355323	0.0774001	-0.0548162	-0.157028	0.0994742	0.161982	0.075342	0.056843	0.300343	0.0862843	0.260137	0.16412	-0.0446374	0.133773	0.0787067	-0.0653868	-0.0591334	0.00614826	-0.132698	0.0694471	-0.00394387	-0.00521541	0.0253921	0.0812185	0.155763	0.0498574	-0.135395	-0.164341	-0.141543	-0.0881688	-0.212588	-0.147603	-0.157441	-0.208457	-0.190079	-0.173749	-0.219062	-0.0382463	-0.210012	0.191327	-0.218924	-0.209549	-0.176444	-0.197767
5730559C18Rik	-0.0113477	-0.0954726	-0.10162	-0.0219403	-0.00410372	0.0529067	-0.0646753	-0.0118683	-0.037104	-0.0930194	-0.0402887	0.154352	-0.0257411	-0.0225062	-0.00435499	-0.0870088	-0.0940813	0.0275499	-0.0522509	-0.0949782	-0.0945405	-0.0425171	-0.137273	-0.052418	-0.107468	-0.0653305	0.0163908	-0.0580101	0.327941	0.0786437	-0.103621	0.242619	0.0769618	0.172068	-0.00731441	-0.0203066	0.815374	0.0380291	0.203527	-0.136994	-0.09582	-0.135757	-0.0954008	-0.0955206
5730577I03Rik	0.0367605	0.0838591	0.0194302	0.0885849	0.0348425	0.0235814	-0.0200557	0.017097	0.0193326	0.0359056	0.0707295	0.0935026	0.0207355	0.000648343	-0.023862	0.0268932	0.0244543	0.00493575	0.0363161	-0.0397625	0.0923598	-0.0405166	-0.0687993	-0.0216619	-0.0335826	-0.0501496	-0.0215767	-0.0315973	0.051732	-0.0467627	-0.0406051	-0.00627964	-0.0930418	-0.0279149	0.00954372	-0.0602917	-0.0327445	-0.137293	-0.12405	-0.135324	-0.124086	-0.0873412	-0.123867	-0.124426
5830415F09Rik	-0.0587167	0.170677	-0.0675441	0.00256354	0.0271039	0.00621544	0.00096898	0.0299022	-0.0534821	-0.11929	0.0229473	0.113949	-0.0423704	0.011466	0.0577816	-0.010188	-0.00752299	0.0217663	-0.10595	-0.0584714	0.0120103	-0.0318123	-0.110104	-0.0381894	-0.00190379	-0.0283082	0.100012	-0.0153473	0.0961692	-0.0145157	-0.137221	0.0253995	0.0321799	-0.0252515	0.0869821	-0.105871	0.0210593	0.0977706	0.102642	0.140836	0.324482	0.173767	-0.119524	-0.120596
5830416P10Rik	0.790353	NA	-0.0232528	NA	-0.0532809	NA	NA	0.054086	0.0699267	NA	0.39146	NA	-0.0770709	NA	NA	-0.0730178	NA	NA	NA	0.121858	NA	0.308581	-0.0159779	NA	-0.0883604	NA	-0.0902496	NA	-0.0502326	-0.0915596	-0.0910583	-0.0803114	-0.0922227	-0.0916417	NA	NA	NA	-0.0919879	NA	0.181396	NA	-0.0892772	NA	NA
5830418K08Rik	0.000446066	0.0715898	-0.113034	-0.0639809	-0.0207795	0.108313	-0.054051	-0.0245153	0.0201102	0.0620109	-0.0204726	0.0798664	-0.114138	0.00768585	-0.0738393	-0.0567555	0.0480874	-0.000660432	-0.157469	-0.0600043	0.032011	-0.0723095	-0.00484481	-0.0150849	0.0338586	0.0124204	0.254873	0.21758	0.293153	0.384942	0.0707036	-0.124224	0.0926029	-0.120157	-0.151335	-0.14378	-0.0826169	-0.0480542	0.460085	-0.0104226	-0.129567	-0.0718109	0.00483065	-0.195537
5830428H23Rik	0.296203	0.122791	-0.105211	-0.166503	0.0505179	-0.014016	0.126528	0.152667	0.112935	-0.056562	0.123693	0.146872	0.0706509	-0.0660754	0.149562	-0.0642655	-0.128373	-0.139955	-0.0632301	0.000507835	0.0656839	0.0642725	-0.11937	-0.012494	-0.108139	-0.146572	-0.203705	0.0235251	-0.0281995	-0.0714936	-0.288352	0.137409	-0.0298179	-0.0448894	0.106391	-0.00133154	0.102704	-0.266308	-0.137381	-0.188472	-0.0672681	0.0760848	0.314203	0.125655
5830454E08Rik	0.126262	0.186033	-0.065122	-0.0447894	-0.0169579	0.00425128	-0.0183148	0.00338755	-0.0280189	-0.0690278	0.00416753	-0.0327796	0.106884	-0.0382416	-0.080234	-0.0728624	0.0332648	0.151547	0.0254161	0.0639563	-0.0697317	-0.0956436	-0.100456	-0.0700876	0.066506	0.0861611	-0.0411294	0.0168296	-0.0435158	0.0636599	-0.0997092	0.0146717	0.0434617	0.0300893	0.0402376	0.00778806	-0.0438704	-0.0980652	0.303257	-0.102556	-0.110199	0.00713462	-0.109306	-0.0341645
5930403N24Rik	-0.0861458	NA	-0.0532391	NA	0.0069387	NA	NA	-0.010212	-0.0317306	NA	0.0316856	NA	0.00227146	NA	NA	-0.00966041	NA	NA	NA	0.119445	NA	-0.000162942	-0.083997	NA	0.0278124	NA	0.00918944	NA	-0.0223528	-0.0199648	-0.0862684	0.0213416	0.00969152	0.0293871	NA	NA	NA	-0.0885128	NA	-0.0817305	NA	-0.086087	NA	NA
6030419C18Rik	0.171398	0.137647	-0.0511086	-0.13171	0.0527284	-0.00181729	0.0686496	0.039223	0.106577	-0.0828397	-0.0407172	-0.0277743	-0.0336037	0.0062933	0.00963972	0.0191668	-0.0179763	0.133235	-0.0631562	0.0739683	0.0169752	0.188897	-0.064076	0.0050959	0.00775865	0.0784056	-0.0824202	-0.0713163	-0.0955737	0.00188736	0.592156	-0.0218863	0.00727481	-0.0772961	0.0504855	0.0832026	-0.101555	-0.0575768	-0.130319	-0.116945	-0.130741	-0.120135	-0.13	-0.13135
6030442K20Rik	0.148927	-0.0787399	-0.0887725	-0.00394146	-0.0478946	0.027321	0.0347608	0.043936	-0.0331353	-0.0385395	0.0317235	-0.0818055	-0.00148908	-0.00714523	-0.0179638	0.0112885	0.122906	0.0551324	-0.0617616	-0.052976	0.0804326	-0.0696627	0.00700668	0.00413406	0.0217693	-0.079894	-0.0205833	0.0529976	-0.019404	0.0602433	-0.105519	0.0141626	0.0102334	0.0999983	-0.0340902	-0.041197	-0.00306788	0.581374	-0.0789968	-0.104475	-0.0783658	-0.0213976	-0.0785753	-0.0791201
6030458C11Rik	0.276473	-0.0807089	-0.133606	-0.0256379	0.0194989	0.0478987	-0.024485	0.0694434	0.0989463	0.0230217	-0.0388103	0.131505	0.0624488	-0.0102331	0.0160199	-0.0167535	0.0137872	-0.00559646	-0.0739447	0.0151642	-0.0206282	0.0522576	0.132241	-0.0490387	-0.0634323	-0.0130179	-0.033476	-0.0205194	0.0644086	-0.033548	-0.0636476	-0.0781388	-0.0540524	0.0223585	-0.0482635	-0.000726862	0.0179459	0.303097	-0.133264	-0.0894275	0.115003	0.123698	0.095789	0.253153
6230400D17Rik	-0.103865	-0.00669454	-0.0708448	-0.0848832	0.0121542	-0.0155476	-0.0113964	0.00527718	0.0463626	-0.044655	0.0245301	-0.0177542	-0.0346705	-0.0426984	-0.0429228	-0.0389937	0.118649	-0.0840889	0.0271373	0.00572841	-0.0277317	0.0332947	0.0174976	-0.0311597	0.0825435	0.118147	-0.0414491	0.0369235	-0.0413768	0.0812881	-0.105169	-0.019468	0.0755871	0.0443151	0.0733484	-0.0413623	-0.0298945	0.0355096	0.0463502	-0.104812	-0.0844098	-0.103063	-0.0831556	0.00649308
6330403A02Rik	-0.0770702	-0.115125	-0.0354114	0.082279	-0.0614847	0.00522278	0.256649	-0.00110201	0.209141	0.823268	0.372299	0.223436	-0.062283	-0.127246	-0.084986	-0.0293503	-0.0779413	-0.10115	-0.079814	0.0349373	0.154552	0.000307263	0.264236	-0.0425061	-0.0370217	-0.0525012	-0.0641354	-0.0963898	-0.0738792	-0.0434218	-0.0780322	-0.0776009	-0.0649711	-0.0596838	-0.101314	-0.0362258	-0.087757	-0.0727699	-0.145748	-0.0839791	-0.145424	-0.0762828	0.0255986	-0.146996
6330403K07Rik	0.377211	-0.0822566	0.00950242	0.210785	0.462277	0.39642	0.319948	0.178309	0.613372	0.25792	0.114349	0.133821	0.603881	0.471775	0.117965	0.313649	0.102385	-0.0435272	0.290092	0.294133	0.260213	0.326684	0.0651984	0.0161792	0.0516232	0.12726	-0.43172	-0.693797	-0.541345	-0.837302	-0.897657	-0.521253	-0.744223	-0.692567	-0.715283	-0.833772	-0.402903	-0.527874	-0.916253	-1.16951	-1.10739	-1.13053	-1.08434	-1.17197
6330403L08Rik	NA	0.685731	NA	-0.0027053	NA	-0.0293874	0.0767329	NA	NA	0.0387796	NA	0.0771417	NA	-0.00714132	-0.0378633	NA	-0.0266501	0.0259652	-0.084119	NA	0.0591098	NA	NA	-0.0677101	NA	-0.0833951	NA	-0.0704857	NA	NA	NA	NA	NA	NA	-0.0320938	0.000553604	0.178342	NA	0.464787	NA	-0.085082	NA	-0.0847963	-0.0842973
6330408A02Rik	-0.0288267	-0.0496672	-0.10124	-0.0421573	0.0470466	0.0269738	-0.0236562	-0.015451	0.0654003	-0.0509629	0.0608821	0.027332	0.00819762	0.0555194	-0.0744984	0.0515961	0.0883574	0.00937833	0.00108836	0.106993	-0.0454183	-0.0365137	-0.0314421	-0.015901	0.0316276	0.0494768	0.0117917	0.030636	-0.0238625	0.00273189	-0.240732	-0.0495572	-0.0921046	-0.0351992	-0.0696019	-0.0273319	-0.0643344	0.133617	-0.030952	-0.242669	-0.146603	-0.139219	0.0189553	0.0550898
6330409D20Rik	0.0315809	-0.0409251	-0.0528333	0.0144273	0.0995169	0.106757	-0.00893726	0.0547672	-0.0261998	0.127701	0.216684	0.124583	-0.0930773	0.0423793	0.0808445	-0.0394494	-0.0632857	-0.0498297	0.0734136	0.12438	0.0378505	-0.00901661	0.0325507	-0.0675228	0.120085	0.00277766	-0.0286532	-0.098958	-0.0843699	-0.092605	-0.115118	-0.0876529	-0.0826814	-0.0898973	-0.114422	-0.12122	-0.120819	-0.112516	0.0450264	-0.118324	-0.0193554	-0.107912	-0.121071	-0.105011
6330416G13Rik	-0.114557	-0.106417	-0.013429	-0.0386198	-0.0335493	-0.0307103	-0.024206	-0.00490233	0.0437969	0.0149244	-0.0646855	0.0817819	-0.043639	-0.0366076	-0.0619379	0.0217581	0.0305555	-0.0160546	-0.0911405	-0.00926762	-0.0189016	-0.115149	0.264146	0.0963413	-0.050947	-0.0232169	0.0211096	0.00626603	-0.0496267	-0.0252247	0.386406	-0.0738166	0.0293232	0.0319157	-0.0553331	-0.0541356	-0.0458561	-0.06391	0.170744	2.88563	1.40405	-0.0623392	-0.0368446	0.0669416
6330418K02Rik	0.191789	0.157938	-0.0490355	0.0988063	-0.0378916	-0.0548947	0.0153532	0.0168641	-0.0616837	-0.0395881	-0.0224839	-0.116163	0.101109	0.0602626	0.0240505	-0.00928542	-0.0638062	0.0715346	0.0185381	0.0824034	-0.118717	-0.0470693	-0.073375	0.0044391	-0.114878	-0.000884515	-0.0314665	0.0163346	0.00871789	0.0266077	0.272841	0.0966461	0.0740718	-0.0497933	0.0401226	-0.0234514	-0.0553903	0.148959	0.511176	0.3033	-0.0418399	-0.176098	-0.000807018	-0.118732
6330419J24Rik	0.03243	0.311078	-0.0106097	0.0597052	-0.0602964	0.134062	0.0967019	-0.0447329	0.099598	0.213612	0.114023	0.168174	-0.100922	-0.0976168	0.0598631	-0.0691542	-0.0909848	-0.0350952	-0.207833	0.508567	0.427383	0.26726	0.470681	0.173242	-0.0848072	0.00299014	-0.15054	-0.211076	-0.138093	-0.134766	-0.114115	-0.0798934	0.0769145	0.0141434	-0.234813	-0.178368	-0.183233	-0.183138	-0.214294	0.0520534	0.0324383	-0.183112	-0.127179	-0.270856
6330562C20Rik	0.00912068	NA	-0.0683254	NA	-0.0159493	NA	NA	0.00489312	0.066117	NA	-0.0608259	NA	0.00557755	NA	NA	-0.0540711	NA	NA	NA	-0.0537305	NA	0.111021	0.028838	NA	-0.0197924	NA	-0.0110937	NA	0.0521803	0.102701	-0.0735559	0.0430515	0.12641	0.0189024	NA	NA	NA	-0.0705939	NA	-0.068987	NA	-0.0720431	NA	NA
6430548M08Rik	0.0570184	0.457181	0.0528274	-0.0360576	0.101206	-0.0480299	-0.0251723	0.12168	0.433919	0.563491	0.18054	0.100333	0.0877484	0.0836686	-0.0481592	-0.103984	-0.0847289	0.181453	-0.132236	0.17815	0.21664	0.112149	-0.0755313	-0.0355116	-0.108156	-0.120006	-0.17305	-0.0605436	-0.182365	-0.222517	0.000123747	-0.151317	-0.163802	-0.180539	-0.0592727	-0.168561	-0.0691315	-0.0877788	0.434261	-0.255699	-0.116732	-0.105289	-0.0565761	0.0632039
6430550D23Rik	-0.001022	NA	-0.029466	NA	-0.0343884	NA	NA	-0.00952398	0.0524079	NA	0.0490112	NA	0.0513141	NA	NA	-0.0181931	NA	NA	NA	0.0028961	NA	-0.0738846	-0.0754975	NA	-0.0282638	NA	0.0111685	NA	-0.064575	-0.00868817	-0.0781347	0.0496206	0.0799104	-0.0383255	NA	NA	NA	-0.0776033	NA	-0.0743926	NA	0.0125656	NA	NA
6430571L13Rik	0.245156	NA	0.0107808	NA	-0.0470176	NA	NA	0.0560446	-0.000283982	NA	-0.0107122	NA	-0.0400095	NA	NA	0.0542535	NA	NA	NA	0.0769954	NA	0.135984	0.0400201	NA	-0.0245569	NA	-0.0566537	NA	-0.045342	-0.0395005	-0.0849621	0.0132372	-0.0766583	-0.0379971	NA	NA	NA	1.43433	NA	-0.0866187	NA	-0.0838253	NA	NA
6430573F11Rik	0.0781764	-0.100927	0.054714	0.00742267	0.00261498	-0.03434	0.25862	0.257204	0.00119809	0.494165	-0.0114647	0.0299739	-0.0981999	-0.12441	0.017913	-0.0750215	-0.127294	-0.0606018	-0.122353	-0.0323162	-0.0333781	0.0890944	-0.100231	-0.0590946	-0.0747895	-0.0943391	-0.0606371	-0.11644	-0.0889252	-0.0375034	-0.0607865	-0.0124006	0.0494123	0.00556354	0.101101	-0.0273622	0.162611	0.850635	0.511575	-0.117816	-0.155474	0.178278	0.366293	-0.0451281
6430590A07Rik	0.0602213	0.195151	-0.0875353	-0.128849	-0.0402139	0.121554	0.0609198	-0.0120738	0.0866874	-0.0268091	0.00732208	0.0544049	0.0163936	0.00176284	-0.0623013	0.0781948	0.0520855	0.0136523	-0.021502	0.0540093	-0.0334003	-0.03327	-0.0208948	-0.0419343	0.0251693	0.0106658	0.0131387	-0.154439	0.0500512	-0.109704	-0.13172	0.0139111	-0.0487699	-0.0286315	-0.0808218	-0.0456952	0.132245	0.30248	-0.158448	0.110793	0.0202443	-0.0842703	-0.093116	-0.103825
6530402F18Rik	0.241155	0.188487	0.0166224	0.0390757	0.172099	0.148065	0.156284	0.245312	-0.0831068	-0.108247	0.296472	0.0242652	0.130979	0.104851	0.110108	-0.159072	-0.112738	-0.117688	-0.118019	-0.121798	-0.117441	-0.0851653	-0.158662	-0.0759361	-0.155066	-0.0905026	-0.140724	-0.0179983	0.0215552	-0.145692	-0.157246	0.0177325	-0.127	-0.14196	-0.0542426	-0.0812953	-0.0881775	0.0535589	0.119702	-0.0332124	-0.135024	-0.157795	-0.0544205	-0.0514748
6530403H02Rik	-0.0711552	-0.0856966	0.0119314	0.274947	-0.0193644	0.127745	-0.0183716	0.247111	0.272322	0.113314	0.201391	0.020163	-0.0473186	-0.0115271	0.216496	-0.0701117	-0.0868212	-0.0861908	-0.0532909	-0.068041	-0.0864444	-0.054161	-0.0703755	-0.0525957	-0.0711434	-0.0464444	-0.0702339	-0.00382491	-0.0723758	-0.0717274	-0.070996	-0.0713757	-0.0642886	-0.0624155	-0.0858859	-0.0858895	-0.0854326	-0.0739468	-0.085892	-0.0717302	0.0582603	-0.0715901	-0.085748	-0.0856683
6720401G13Rik	-0.0151774	-0.0110681	0.00500174	-0.0725183	-0.0216011	-0.0630268	-0.0843862	-0.0917091	-0.068998	-0.0640677	-0.0388167	0.0597825	0.126022	0.0493052	-0.0311659	-0.0114517	-0.0502607	-0.0742155	-0.00967494	0.00142701	-0.0070493	0.00937584	-0.00691472	-0.0629459	-0.0449823	0.0992102	-0.0407135	-0.0120605	-0.0113854	-0.0398372	0.242698	0.0818299	0.0913525	0.0232148	0.225265	0.0892125	0.0322448	-0.0762041	0.342427	-0.135119	0.0272628	0.136753	-0.107279	0.0061044
6720427I07Rik	-0.0328477	-0.0771487	-0.0653785	-0.136265	-0.0642339	-0.022739	-0.0389126	-0.051681	-0.0489527	-0.0256482	-0.0469466	-0.0240037	-0.0284431	0.00744032	-0.0343113	-0.0868701	-0.0387136	-0.00137024	0.0973948	0.00106058	-0.0777189	-0.0750656	-0.122048	-0.0597073	-0.0477198	-0.0220612	0.0753272	0.0513527	0.0462658	0.145747	0.0601993	-0.0442825	0.127319	0.37322	0.0771543	0.154628	0.211963	0.201341	-0.115835	0.0390409	0.0896112	0.0923953	-0.00615806	-0.0160967
6820408C15Rik	-0.021485	-0.0918852	-0.0369708	0.00798557	-0.0566632	-0.0696957	-0.0333039	0.0454273	0.0272368	-0.0546858	-0.0525504	-0.0673513	-0.00835502	-0.0821389	-0.0816825	-0.0456551	-0.0869275	-0.107492	-0.10802	0.0671174	-0.0127776	0.105439	0.0686529	0.0324296	-0.0646307	-0.107315	0.0428025	-0.0697843	-0.0658062	-0.0288691	-0.0662911	0.00517457	-0.017541	0.00362037	0.0189053	-0.107468	-0.0238489	4.58295	5.2124	-0.0641623	-0.0183261	-0.0650261	-0.107344	-0.108315
8030462N17Rik	-0.0200546	-0.0917665	-0.105539	-0.0211487	-0.0177863	-0.007276	0.0161279	-0.0203878	0.00459777	-0.0080314	-0.0130564	0.027142	0.0419833	-0.0197362	-0.0548871	0.0677093	0.129171	0.0752595	-0.0332164	-0.0631375	-0.0923335	0.120977	-0.00707661	-0.038756	-0.0446909	-0.0359687	0.0573986	0.0501552	-0.0213472	0.0235288	-0.11085	-0.0586937	0.0602296	0.065852	0.00189571	-0.0737418	0.0206048	-0.0573022	0.0206214	-0.106359	0.185512	-0.0134435	0.16341	-0.0130018
8430408G22Rik	NA	-0.07825	NA	-0.0669117	NA	-0.0617816	-0.0707219	NA	NA	-0.0627911	NA	-0.0212806	NA	-0.0704604	-0.0750894	NA	-0.0437973	-0.0747234	-0.0536883	NA	-0.026216	NA	NA	-0.0713736	NA	-0.0567172	NA	-0.061265	NA	NA	NA	NA	NA	NA	-0.0550862	-0.0774293	-0.0789966	NA	0.0838694	NA	-0.0793175	NA	-0.0790754	3.606
8430419L09Rik	0.0389336	-0.0299965	-0.12676	-0.170348	-0.0238887	-0.0526677	0.112186	0.0680398	0.163495	0.115326	0.312118	0.124081	-0.120979	-0.0971147	-0.09991	0.00411977	0.099664	-3.84e-05	-0.221658	0.25696	0.079011	0.0302671	0.084314	-0.0363902	0.0782698	0.0411783	-0.185897	-0.178241	-0.210951	-0.0712135	-0.195149	-0.121712	-0.0113107	0.052617	0.29876	0.562778	0.0597227	-0.041182	-0.202572	-0.0565135	-0.340835	-0.208082	-0.38417	-0.420881
8430427H17Rik	0.0610276	-0.0401639	0.00749073	-0.0240924	0.0925367	0.00147554	0.118823	0.102717	0.0607262	0.087815	0.126021	-0.00691814	0.0352744	0.0746941	0.108071	0.00110388	-0.0284363	-0.0432612	0.0182742	0.0957294	0.134853	0.0077912	0.170468	-0.0258434	0.106356	0.0153851	-0.185476	-0.0764885	-0.113696	-0.218166	-0.0951773	0.0550701	-0.203225	-0.209018	-0.201709	-0.148659	-0.00938163	-0.295035	-0.154692	-0.312657	-0.0832854	-0.0994784	0.0592832	-0.0212415
8430429K09Rik	0.0834369	0.147426	-0.0881362	-0.0685509	-0.0338511	-0.0184989	-0.00716687	0.00333096	0.086681	0.0498994	0.0558221	-0.0275059	-0.0154051	0.044127	0.0850865	-0.0324167	0.00445067	-0.00977762	-0.106388	-0.0700602	0.0638744	-0.00313167	0.0256177	0.0589974	0.0734981	-0.0983148	-0.0161178	-0.0333312	0.0400861	-0.0285046	0.111632	-0.0121677	0.00855183	0.102963	0.111606	-0.0368502	-0.0746117	0.336748	0.114837	-0.214776	-0.162195	-0.1252	-0.0820361	0.0109587
9030407P20Rik	0.136823	0.155729	0.0562714	0.0692613	-0.0624375	-0.0644304	0.0201716	0.0777256	0.070759	0.264905	0.0109407	-0.00103964	0.0488623	0.0196806	0.0529067	-0.0536436	-0.0210921	-0.0596692	-0.115799	0.00240952	0.0367211	-0.0432584	0.0707515	-0.00367637	0.00409722	-0.0480139	-0.0583193	-0.026371	-0.0700717	-0.061859	-0.0543426	0.0081328	-0.00996295	-0.0250553	0.0533083	-0.00570707	-0.0186441	0.225251	0.574182	-0.0411599	-0.0580344	-0.124825	-0.116166	-0.115826
9030612E09Rik	0.125693	0.0178055	0.000522498	-0.0895751	-0.040722	0.0074904	0.144578	-0.0193923	0.0882836	-0.00896322	0.0325675	-0.0465267	0.00254634	-0.00651118	-0.00670417	-0.0456811	-0.00203261	0.105106	0.0220556	0.0711972	-0.0505669	0.117328	-0.0237394	0.0155515	0.0246669	-0.0115112	0.0125675	-0.0232067	-0.080241	-0.0741774	-0.0224637	0.00492377	-0.0684267	0.0835518	-0.0690194	-0.0908876	0.0594253	-0.0802036	-0.0908268	-0.0847416	-0.0922762	-0.0821163	-0.0907889	-0.0857474
9030624J02Rik	0.0728042	0.163895	-0.080547	-0.196686	0.0788037	0.050159	0.102532	0.0758721	0.183095	0.0870849	0.109829	0.0278822	0.0579638	0.0655987	0.0220669	-0.00975181	-0.0037903	0.0060492	-0.112609	0.047107	0.000653071	0.0491185	-0.042615	0.00786992	-0.0742861	-0.0442514	-0.110772	-0.0945374	-0.135288	-0.0562628	0.0234801	-0.0334816	-0.0761611	-0.0611545	-0.0425476	-0.172235	0.000531412	-0.0340164	0.212718	-0.177532	0.051504	-0.0614493	0.168081	-0.117715
9130011E15Rik	0.0302754	-0.00573948	-0.0357651	-0.0663289	0.0347895	-0.0213706	0.0333933	-0.00884449	0.0199654	0.0489829	0.048315	0.0260851	0.02416	0.00870899	-0.0312174	-0.0733917	-0.0525416	-0.0240691	0.00126015	0.0194689	0.024583	-0.0734181	0.138948	0.0284135	-0.027535	0.06973	-0.000491315	-0.0511191	0.0598701	-0.0822771	-0.118236	0.047778	-0.0214647	-0.0212038	0.00574598	-0.00636749	-0.0647285	0.0858431	0.0578595	-0.117011	0.176052	0.0605463	-0.121796	0.0925458
9130019O22Rik	0.16803	NA	-0.0734886	NA	0.0239482	NA	NA	0.0116981	-0.0415963	NA	-0.0236734	NA	0.0735639	NA	NA	0.0433187	NA	NA	NA	-0.0323403	NA	-0.0046559	0.00253436	NA	-0.0162532	NA	0.0146693	NA	-0.0437965	0.0441679	-0.0677372	0.0069474	-0.0316735	-0.0528594	NA	NA	NA	-0.0632701	NA	-0.0721546	NA	0.0397762	NA	NA
9130020K20Rik	NA	0.0165997	NA	-0.0344264	NA	0.0734288	-0.0156824	NA	NA	-0.0658464	NA	0.136713	NA	-0.0677595	-0.0111314	NA	0.00854534	-0.0334901	-0.0369208	NA	-0.0552562	NA	NA	-0.0256118	NA	0.043002	NA	0.0676094	NA	NA	NA	NA	NA	NA	-0.0161191	-0.00931071	-0.016551	NA	0.141359	NA	-0.0954114	NA	-0.0925372	-0.0967252
9130023H24Rik	-0.0347138	0.00613311	-0.0512088	-0.0040154	0.0303701	-0.054434	0.0576318	0.016612	-0.0355692	-0.0845891	0.0104248	-0.0422351	-0.0127471	0.127021	-0.00754857	0.0215909	-0.0332541	0.0365147	-0.0458467	-0.0642125	-0.0477714	-0.00295903	-0.0147384	-0.050205	0.0333519	-0.0585526	-0.0737515	0.0209476	0.030651	0.0205784	-0.104342	0.0477682	0.0125657	0.0327793	0.0202488	0.111231	-0.0858567	-0.0129621	0.188491	-0.103142	-0.00902833	0.128771	0.0497041	0.156499
9130024F11Rik	-0.276685	-0.390912	0.0136762	0.335943	1.33159	1.37989	1.06306	0.184012	0.00393257	-0.139408	-0.168846	-0.308632	0.362702	0.115357	-0.315255	-0.319965	-0.398417	-0.40304	-0.41697	-0.295267	-0.415974	-0.30367	-0.311934	-0.413514	-0.311192	-0.39391	-0.294047	-0.415488	-0.110566	-0.306358	-0.214735	-0.268129	-0.303004	-0.306713	-0.389203	-0.404114	-0.377824	-0.322517	-0.369912	-0.132662	-0.373019	-0.325056	-0.356118	-0.395593
9130221H12Rik	-0.0470935	0.144515	-0.00185612	0.0310583	0.0160002	-0.014747	-0.0454958	-0.0087348	0.0126703	0.01632	0.0354639	0.0277501	0.0890055	0.0699354	-0.0154333	0.0107725	-0.0282527	0.0909036	-0.0590604	-0.0838757	-0.0250218	0.0309435	-0.0586588	-0.077178	0.0237653	-0.0133937	-0.0390219	0.0380679	0.0527302	0.0187855	-0.119364	-0.046068	-0.0536846	-0.0192653	0.0584659	-0.00279204	-0.0205524	-0.124534	0.0458194	0.39235	0.0586969	-0.0695798	0.0750537	-0.0465586
9130401M01Rik	0.158346	0.0713804	-0.154673	-0.18048	-0.0372981	-0.00935118	-0.0457571	-0.138152	-0.141014	-0.0147554	0.0859947	0.0268203	-0.0056598	0.0860329	0.129689	-0.0255769	-0.0444729	0.0417699	-0.0813732	0.155755	0.0848954	0.107738	0.0751273	0.118369	-0.0325028	0.0179458	-0.0478732	-0.0151913	-0.057055	0.0744517	-0.0826625	0.0179189	0.255959	0.139496	0.000839705	-0.150718	0.0497744	-0.0369764	-0.212563	-0.300119	-0.206858	0.139301	-0.0949004	-0.175555
9230110C19Rik	0.0379978	-0.0341449	-0.0788171	0.00294678	-0.0711599	-0.0126171	-0.0242044	0.0402975	0.0335225	0.0381908	-0.0945288	-0.0871688	-0.0375571	-0.0306746	0.0247994	-0.026807	0.0652047	-0.0853354	-0.0957726	0.0227047	-0.020023	-0.105032	0.0216854	-0.0890721	-0.0763919	-0.016611	0.00386217	0.116347	0.0271841	-0.0877723	-0.14644	0.192285	0.105429	0.154933	0.134269	0.00381879	-0.0289372	0.620525	0.744848	-0.148644	-0.130369	-0.0122691	0.172371	-0.130168
9230114K14Rik	0.583519	0.473422	-0.0329849	-0.0200699	-0.048814	-0.0750827	-0.0902667	-0.0496336	-0.034475	-0.0187695	-0.0793011	-0.0809352	-0.0385236	0.00540821	-0.0358054	-0.0560199	0.00724882	-0.0240804	-0.101661	0.0555431	-0.0738754	0.0423229	-0.0306122	-0.0846084	-0.0909653	-0.079618	0.00820838	0.0755409	0.00667346	-0.00553595	0.51958	-0.0177008	0.248248	0.0163264	-0.00271463	0.207358	0.135905	1.10648	1.45247	-0.0873995	0.105201	0.183711	0.140566	0.0680904
9330020H09Rik	0.133054	0.0542012	-0.130469	-0.102207	-0.01448	0.0509447	0.0263797	0.0351816	-0.0109482	0.036504	-0.0128254	-0.110255	-0.0109126	0.0382755	0.0118482	-0.0619883	-0.104335	-0.00127576	-0.00856595	0.00533232	0.00381278	-0.124314	-0.109259	-0.101297	-0.076577	-0.0651174	0.00488763	0.00349571	0.0985093	0.10644	0.00429926	0.174963	0.0554546	0.0567267	0.10899	0.037726	-0.0173312	0.439466	0.275458	0.0479189	0.0729846	0.0805644	-0.0102857	0.0615802
9330101J02Rik	NA	-0.0809152	NA	-0.00579699	NA	-0.0577478	-0.0740774	NA	NA	-0.0160516	NA	-0.0804917	NA	-0.0148333	-0.0470093	NA	0.0303123	0.0119019	-0.0811563	NA	-0.0356713	NA	NA	-0.00818902	NA	-0.0803847	NA	-0.0664714	NA	NA	NA	NA	NA	NA	-0.0051729	-0.0211897	-0.0814129	NA	3.57646	NA	-0.0813535	NA	-0.0805491	-0.0814674
9330104G04Rik	0.0901101	0.0730757	0.00195492	-0.0827214	0.0648131	0.102959	0.0295921	0.0549633	0.0612997	0.0362141	0.0825126	0.0620602	0.119974	0.0915445	0.015785	0.00747606	-0.0144718	-0.0432591	-0.0478038	0.00301312	-0.0543489	-0.115249	-0.12179	-0.0269654	-0.0669812	-0.0889005	-0.0857783	-0.0837364	-0.0141759	-0.124449	-0.158578	0.0329188	-0.111572	-0.0838071	-0.0103529	-0.0513945	0.0949218	0.0384287	-0.111044	-0.157972	-0.11109	-0.126803	-0.110289	-0.112491
9330151L19Rik	-0.0242575	0.0055172	-0.00730418	-0.0196386	-0.0425788	0.0891188	0.00608086	-0.005084	0.128869	0.121362	-0.00442303	-0.0182202	-0.015621	0.00627385	0.0426623	-0.0290371	-0.000987135	0.13916	-0.186582	0.0698003	0.0558191	-0.0133448	0.0808086	-0.00683685	-0.115191	-0.0234738	-0.0540163	-0.115447	0.0247221	0.0230489	0.109334	-0.0476868	0.0911105	0.107127	-0.0608144	0.0320478	0.182407	0.213897	-0.0603855	-0.081956	-0.253568	-0.180386	-0.06039	-0.224917
9330159F19Rik	0.26459	-0.185283	-0.04288	-0.0384531	0.160684	0.356058	0.358007	0.33417	0.363569	0.363119	0.418084	0.192776	-0.0446187	-0.0559084	0.313269	0.168219	-0.122249	0.0490359	-0.0764359	0.248712	-0.0595038	0.134741	0.265342	0.12242	0.16768	-0.0024738	-0.280304	-0.359129	-0.288597	-0.461375	-0.554577	-0.37776	-0.468771	-0.462165	-0.313739	-0.411741	-0.398604	-0.482533	-0.556748	-0.45651	-0.576344	-0.503812	-0.59339	-0.620502
9330159M07Rik	0.0945614	NA	-0.0831871	NA	-0.0252325	NA	NA	-0.0300556	-0.0626737	NA	-0.0103334	NA	0.0177009	NA	NA	-0.0147131	NA	NA	NA	-0.0838929	NA	0.0260798	-0.0832976	NA	0.0223726	NA	-0.0173031	NA	0.204717	0.170752	0.244576	0.0275653	0.0991555	0.0123298	NA	NA	NA	-0.0815685	NA	-0.0835217	NA	-0.0527627	NA	NA
9330160F10Rik	0.120007	0.0754148	-0.0523368	-0.0921481	-0.0113411	-0.0431541	-0.0597165	0.0171924	0.113608	-0.00721581	0.0212427	-0.0924466	-0.0303516	0.00961965	0.0340251	-0.014075	-0.0638965	0.0155154	-0.0370468	-0.0421812	-0.0687944	0.0418044	0.0118974	-0.0508618	-0.00763186	0.0448483	-0.059734	-0.00319718	-0.0427374	-0.0879853	-0.0202487	0.135854	-0.00534241	0.0133903	0.142746	0.105348	0.140481	0.0888026	0.424773	-0.0869506	-0.0341786	0.16288	0.106832	-0.0118716
9330162012Rik	NA	0.0883026	NA	0.0230729	NA	-0.0491557	0.0139714	NA	NA	0.106203	NA	0.169018	NA	-0.0331008	-0.0428929	NA	-0.0614677	-0.00872354	-0.0883058	NA	0.345326	NA	NA	0.104136	NA	0.0241404	NA	-0.0709365	NA	NA	NA	NA	NA	NA	-0.0673412	-0.0270314	0.0176076	NA	-0.0875074	NA	-0.0879751	NA	-0.0871989	-0.0885663
9330182L06Rik	0.0763864	0.137646	-0.0258029	-0.0873116	-0.0771586	-0.0954402	0.0426535	0.0290853	0.162647	0.558498	0.0110485	0.0276631	-0.0885002	-0.180101	-0.0888985	0.00538395	-0.00844244	-0.124176	-0.116053	0.230879	0.441065	0.0351518	0.12073	0.200505	-0.0186502	-0.129259	0.0466678	-0.0766957	0.00730171	-0.0837213	-0.0443094	-0.0947185	-9.24e-05	-0.052693	0.00139973	0.286865	0.0450575	-0.133303	-0.13866	-0.131532	-0.194653	0.0263142	0.0654775	-0.15589
9430008C03Rik	-0.0908846	0.0364027	-0.122919	-0.183271	0.117268	0.00909269	-0.0363519	0.10461	-0.0423181	0.0646911	-0.0459631	0.0610996	-0.00752906	-0.0603036	-0.0497438	-0.057344	0.147442	-0.00170023	0.111157	-0.0244819	-0.0375012	-0.0413149	0.141829	0.0828276	-0.139307	0.0229054	-0.0338798	0.0361442	-0.0127228	0.0527681	-0.0413623	0.0856105	0.0117315	0.0994686	-0.034303	-0.175098	-0.0271645	-0.237872	-0.180599	-0.00713851	0.0744853	0.0123793	-0.216656	-0.125125
9430015G10Rik	0.0672125	0.0746361	-0.11002	-0.233196	-0.023898	0.00434389	-0.012788	-0.0110389	-0.0195474	-0.0607841	-0.0748192	0.0277989	-0.0561764	-0.000801217	-0.0199565	-0.0449292	0.0555335	0.139634	-0.030631	0.0470246	-0.146827	0.0226363	0.0445777	-0.0554118	-0.101429	-0.0264754	0.170067	0.183985	0.243518	0.435317	0.120424	-0.125716	0.10114	-0.0495134	0.00315267	-0.0124913	0.103608	-0.0208011	0.127527	-0.172625	0.00500713	-0.084708	-0.170157	-0.112847
9430016H08Rik	0.0493392	-0.085197	-0.225203	-0.092004	0.105993	-0.0112997	0.0826439	0.0268535	-0.0226932	0.132903	0.00137578	-0.0803281	0.00672748	0.0313984	0.0286526	-0.0475871	-0.00643829	-0.041547	0.0305138	0.0375018	0.063988	0.129455	0.0320985	-0.0688796	-0.00146888	-0.00812763	-0.0464997	0.0183785	0.0671275	-0.0432005	-0.11106	0.093428	-0.0339433	0.0892873	-0.029258	-0.0817391	0.0683983	0.450767	0.042199	-0.131835	-0.0226727	0.0718643	-0.0179045	-0.0687024
9430020K01Rik	0.0399237	-0.0612206	-0.051557	-0.106398	-0.0509934	-0.13442	-0.119042	-0.0391254	-0.0698913	-0.0882735	-0.069192	-0.102157	-0.0501816	-0.110902	-0.0691314	-0.027789	-0.131421	-0.12803	-0.102853	-0.0436467	-0.0744162	0.164946	0.0774804	-0.0881105	-0.067171	-0.113277	-0.0448793	-0.0209681	-0.0418814	0.120854	0.341217	-0.0303101	0.0541893	0.143735	-0.035353	-0.0605929	-0.0514667	-0.0773492	0.0594807	-0.0748572	-0.150057	2.11499	0.751992	5.12718
9430023L20Rik	0.0272798	0.0343593	-0.160126	0.0175965	0.0798072	-0.0280938	0.0662589	0.0442014	-0.00136624	0.0745127	0.0324787	-0.099033	0.0088797	0.116917	-0.00143957	-0.0403358	-0.0553071	-0.203471	0.0148175	0.0720756	-0.0397289	0.00610148	0.0210151	-0.0284255	0.0386029	-0.0258768	-0.0699663	0.0897973	0.0707561	0.0735368	-0.0959263	0.0506992	-0.0289692	-0.0486797	0.0512085	-0.041578	-0.0281183	0.176085	-0.0939686	-0.23975	-0.0470722	-0.0187781	-0.163668	0.225439
9430038I01Rik	0.0675322	-0.00149607	-0.129583	-0.0898648	-0.0183169	0.0562807	0.044176	-0.0339627	-0.140722	-0.0534764	-0.0658008	-0.127023	-0.0847921	-0.124968	0.057542	-0.141754	-0.15024	-0.065232	-0.0297094	-0.0316821	-0.0517925	-0.0771165	-0.0767225	-0.135246	-0.156967	-0.125618	0.124515	0.180483	-0.0568814	0.297688	0.214126	0.132027	0.289264	0.271116	0.151906	0.179359	0.0295121	0.0573585	0.0872473	0.659323	0.359245	0.00173305	0.160277	0.380609
9430041J12Rik	-0.031752	-0.0599851	-0.0575044	-0.0909708	-0.0658722	-0.0920096	-0.0821931	-0.0812159	-0.0410608	0.0680869	-0.0820497	-0.0908709	-0.073513	-0.0685798	-0.0613742	-0.068779	-0.0915684	-0.0927357	-0.0679455	-0.0419358	-0.0248534	0.0432106	-0.0415269	-0.0684172	-0.0816628	-0.0676133	-0.0733784	-0.0143433	-0.0220307	0.316302	0.0856902	0.0186995	0.288961	0.415654	0.695136	0.381862	0.157606	-0.0864252	0.125458	-0.0815332	-0.0934789	-0.0826288	-0.0939025	-0.0926724
9430065F17Rik	0.248356	0.00570328	-0.0457469	-0.0317314	-0.00714471	-0.0367295	0.00420721	-0.0257977	0.0385398	0.0575474	-0.0682014	-0.0861298	-0.0393412	0.0897951	-0.0263196	-0.0550617	0.0364659	0.00758072	0.0375463	0.00438374	-0.0569398	-0.0625431	-0.0680601	-0.0519146	0.073513	-0.00696317	0.113823	-0.00737819	0.0485996	0.0428016	-0.066481	0.0636983	0.000359726	-0.0341032	0.0567921	-0.00604843	0.0962596	-0.0658707	-0.0557549	-0.0690023	-0.0830686	-0.000293162	-0.0826786	-0.0565537
9430091E24Rik	-0.058295	NA	-0.0390692	NA	0.00751477	NA	NA	0.0290825	0.052967	NA	-0.00329542	NA	0.0250836	NA	NA	0.0621438	NA	NA	NA	0.0377184	NA	0.0439633	-0.0419941	NA	-0.0502104	NA	-0.0413947	NA	-0.0655232	-0.0208858	0.0682227	0.036435	-0.060113	0.00680342	NA	NA	NA	-0.0814464	NA	-0.080294	NA	-0.0818861	NA	NA
9530027J09Rik	-0.0765382	NA	-0.0727697	NA	0.0690182	NA	NA	0.0403794	-0.041445	NA	0.0259902	NA	0.0139864	NA	NA	-0.0287446	NA	NA	NA	-0.0667802	NA	-0.0593671	-0.0429954	NA	0.076873	NA	-0.00600565	NA	0.084464	-0.000705118	-0.0744347	0.0340106	-0.0250714	-0.0247968	NA	NA	NA	-0.0748012	NA	-0.0719245	NA	-0.0769666	NA	NA
9530051G07Rik	0.120137	NA	-0.0517691	NA	-0.0627603	NA	NA	-0.0118292	0.00873474	NA	0.00427779	NA	0.0320151	NA	NA	0.0561717	NA	NA	NA	0.0972785	NA	-0.0758534	0.0326028	NA	-0.0430823	NA	0.0474421	NA	-0.0288538	0.0105245	-0.0763955	-0.0763055	-0.0775369	0.0791376	NA	NA	NA	-0.0770651	NA	-0.0752794	NA	0.211284	NA	NA
9530059O14Rik	NA	-0.0273355	NA	-0.0852267	NA	-0.0462728	0.000836733	NA	NA	0.109544	NA	0.131728	NA	-0.0452484	0.0998419	NA	0.0205402	0.0148725	-0.0477602	NA	-0.0014527	NA	NA	0.208615	NA	-0.084167	NA	0.00141865	NA	NA	NA	NA	NA	NA	-0.0840809	-0.0487268	-0.0548064	NA	-0.0837802	NA	0.0353391	NA	-0.0834972	-0.0844766
9530068E07Rik	0.163566	0.37943	-0.29886	-0.270098	-0.0857372	-0.121133	-0.0383527	0.0225971	-0.126772	-0.0551324	-0.102114	-0.0945836	0.0182225	0.0256453	-0.0010523	-0.108083	-0.135037	-0.14196	-0.128354	0.0803347	0.0169778	0.050974	-0.0684219	-0.0725522	-0.18257	-0.227832	0.0514966	0.119652	0.0290083	0.159536	0.0554436	0.190577	0.231895	0.313686	0.371001	0.179394	0.311335	1.04528	0.871827	-0.200676	0.200627	0.649101	0.593635	0.167544
9530077C05Rik	0.464929	-0.0872827	-0.102544	-0.139003	-0.105897	-0.072176	0.0485809	-0.0325931	0.016793	-0.0660571	0.00113068	-0.0417325	-0.057976	-0.0721294	0.111632	-0.0973814	-0.0232248	-0.069853	-0.141961	0.121091	0.0750428	0.0421641	-0.0249169	0.00651163	0.00856696	-0.0840858	0.0937851	0.065383	0.0448162	0.162998	-0.0520293	-0.0861421	0.199823	0.0443197	0.287434	0.12939	-0.00998232	0.331608	0.731803	-0.137838	-0.174146	-0.0316165	-0.125439	-0.148959
9530082P21Rik	0.135618	-0.0579976	0.0336574	-0.0151309	0.0275692	-0.0578331	-0.0142724	-0.0308096	-0.00995571	0.0306033	0.0706116	-0.0471433	-0.0112891	-0.00927527	0.029752	-0.0439204	-0.0131096	-0.0958113	0.0553569	0.130559	0.000335672	-0.00728795	-0.0386093	-0.0413809	0.0544548	0.0359915	0.00669307	-0.0289076	-0.0482037	-0.0257338	-0.0911577	-0.0637659	-0.0497278	-0.0459188	0.045331	-0.0786554	0.134968	-0.0913517	0.161137	-0.0915037	0.0546385	-0.0241414	0.0444713	0.391933
9630028B13Rik	-0.139596	NA	-0.0924602	NA	0.0116836	NA	NA	-0.130468	-0.120245	NA	-0.116986	NA	0.623787	NA	NA	-0.122302	NA	NA	NA	-0.116598	NA	-0.118541	-0.138459	NA	-0.117807	NA	-0.0828286	NA	0.546853	-0.106285	-0.13923	0.326861	-0.108052	-0.119014	NA	NA	NA	-0.13978	NA	-0.135876	NA	-0.00283735	NA	NA
9630033F20Rik	0.217707	-0.0456929	-0.117393	-0.0169064	0.186108	0.0373499	0.0887699	0.19973	-0.0142731	0.0197017	0.0411471	-0.127456	0.0808137	0.011435	0.122891	-0.081777	-0.0949469	-0.0662562	0.0880943	-0.112083	0.00741927	-0.145714	0.06538	-0.0229892	-0.0879183	-0.119549	-0.0462438	0.26482	0.102713	-0.0897761	-0.187238	0.0184327	-0.0768524	-0.118911	-0.0963891	-0.111917	-0.137044	-0.258308	-0.0920106	-0.0845662	0.0282906	-0.20998	-0.0336862	-0.125621
9830147E19Rik	-0.0167943	-0.100257	-0.0621238	-0.101067	0.0649855	0.0635375	-0.0239995	0.00592668	0.0605055	-0.00672576	0.0467201	-0.0196937	0.0604327	0.0322139	0.0509857	-0.0612345	-0.0259683	-0.00298486	-0.037677	0.0158834	0.00422107	-0.0204604	-0.0337148	-0.0838421	-0.0851201	-0.0512465	-0.0327337	-0.00124725	0.0126725	0.0129516	0.0385105	0.105501	-0.0400687	-0.0330762	0.094773	0.0245563	-0.0311685	-0.132359	0.138485	0.10603	0.128819	-0.130152	-0.0999765	-0.0172404
9930012K11Rik	-0.0761416	-0.0759176	0.00694739	-0.0781498	-0.0224863	0.00174749	0.0243861	0.121969	0.125776	-0.0791982	0.0195066	-0.0317528	-0.0763482	-0.0775991	0.0264247	-0.0505266	0.00411038	-0.0764713	-0.0473201	-0.0263501	0.100769	0.200169	0.0219079	-0.00471364	-0.0495732	-0.0762327	-0.0614775	-0.025277	-0.0144068	-0.0556952	-0.077087	-0.0766667	-0.0388093	-0.0611659	-0.0485688	-0.0756807	0.0733753	-0.075442	0.0136899	0.526524	-0.0763393	1.59896	1.04687	0.657662
9930013L23Rik	-0.0847041	NA	-0.0331244	NA	0.189794	NA	NA	0.0819025	-0.0723691	NA	0.0127742	NA	0.0998835	NA	NA	-0.0820681	NA	NA	NA	-0.0341318	NA	-0.0189729	-0.0520352	NA	0.127063	NA	-0.0714463	NA	-0.08721	-0.0868631	-0.0863756	-0.0738534	-0.0439772	-0.0735368	NA	NA	NA	-0.088975	NA	-0.0817609	NA	-0.0844508	NA	NA
9930014A18Rik	-0.06797	-0.102063	-0.0494299	0.301092	-0.0355423	0.0610343	0.366558	0.230679	0.636882	0.20022	-0.0295403	0.000360246	-0.0801659	-0.066566	0.0166225	-0.104328	-0.0896296	-0.120739	-0.13771	-0.0233926	-0.137807	-0.056438	-0.103979	-0.0257556	-0.104135	-0.114602	-0.0876919	-0.0640363	-0.0752231	-0.0717489	-0.100111	-0.0757701	0.0901993	-0.0464046	-0.0216816	0.018754	-0.0522945	1.22132	-0.0645445	-0.105624	-0.136734	-0.0460714	-0.136069	-0.0358708
9930021J03Rik	0.244053	0.124362	-0.0526792	-0.0140187	0.0242515	0.0366745	-0.026685	0.0981111	0.0928618	0.0879639	0.116529	0.0656021	-0.0411359	-0.03401	0.00438381	0.0568687	0.0315234	0.0665719	0.0238023	0.0197509	-0.000220079	-0.0517463	0.0140509	0.0496659	-0.0142763	0.0498261	-0.0539506	-0.0895629	-0.0383512	0.0149678	-0.116869	-0.08563	-0.125615	-0.0612797	-0.114329	-0.0119828	-0.063658	-0.19487	-0.144416	-0.137266	-0.265811	-0.107859	-0.144452	0.0403378
9930104L06Rik	0.105712	0.0441375	-0.119684	-0.067959	-0.00791882	0.0306233	-0.0115168	0.018608	0.041874	0.0156541	0.0147704	0.147432	-0.00130629	-0.0206781	-0.053663	-0.00732556	0.0420652	-0.0214437	0.00301591	0.0272515	-0.00220562	0.0356856	-0.0352178	-0.0251878	0.0164487	0.0826275	0.000356628	-0.00271592	0.025493	0.00522115	-0.106118	-0.0155423	0.0791822	-0.0130687	-0.0533842	-0.110082	0.00788567	-0.00423438	-0.0518789	-0.227394	0.0665453	0.153651	-0.0131207	-0.0349518
A030009H04Rik	0.215729	0.0654262	0.0138664	0.153593	-0.241831	-0.0186727	0.20407	-0.0532749	0.274725	0.319455	0.0799799	0.0441629	-0.2771	-0.178922	-0.116823	0.090525	0.276902	0.108796	-0.33483	1.17874	0.910985	0.728922	0.416234	0.706139	0.187068	0.137526	0.0363353	-0.230705	-0.0863916	-0.43205	-0.351395	-0.361286	-0.123306	-0.284654	-0.49956	-0.54571	-0.531137	-0.348298	-0.145709	-0.539415	-0.687232	-0.476844	-0.632608	-0.697843
A130010J15Rik	0.0060308	-0.0231064	-0.137657	0.0170615	0.0721003	-0.00669948	0.0178841	0.0995981	0.0327386	-0.114718	0.0960733	-0.0895959	-0.037896	-0.0356124	0.0246247	0.0513531	0.0757814	0.0869578	0.0173889	-0.0112926	-0.0493057	0.143923	-0.00354221	0.140967	-0.0500382	-0.0579941	-0.00197954	0.0379646	0.00847308	0.0057477	-0.106172	-0.0960757	-0.0517078	-0.0430814	-0.116274	-0.0188517	-0.0407885	-0.231855	-0.134736	-0.128776	-0.0780668	0.0906363	0.149284	-0.0459576
A130014A01Rik	0.182705	0.0480481	-0.0392122	-0.0769443	-0.0188014	0.0574228	0.0188397	-0.00723204	0.0719008	-0.0232818	0.0443599	-0.0482037	-0.0369772	-0.0582686	0.061817	-0.0438515	-0.0124321	0.0614572	-0.0247064	-0.00731899	-0.03331	-0.0503819	0.0456991	-0.0921097	-0.0833644	-0.0558307	0.0124213	0.0201851	0.0661567	-0.0717826	-0.149163	0.0663979	-0.0162968	0.135818	0.0188853	0.0930528	0.040062	-0.0765766	-0.0463982	-0.147365	-0.125198	-0.111827	0.119159	0.0783321
A130049A11Rik	0.0334342	-0.122	-0.0933511	-0.124596	-0.0216009	0.0641173	0.0251819	0.0314753	0.0563039	-0.0423986	-0.0278759	0.00810852	-0.0233088	0.0291679	-0.0364492	0.0524645	0.0391838	0.0413593	-0.0142662	-0.000340032	-0.0963305	0.0251422	-0.0325302	-0.0431498	0.0407446	0.0884158	-0.0623028	0.00429673	0.0177477	-0.00546308	-0.100918	0.0956639	0.0191799	0.00357311	0.00161287	-0.0839647	-0.0459586	-0.137394	0.101534	-0.139887	-0.121874	-0.0302888	-0.0812099	-0.0733282
A130050O07Rik	0.009135	-0.0793428	-0.0325072	-0.0348228	-0.0393138	-0.040231	-0.000698074	-0.0334198	0.0257288	-0.0643331	-0.00610124	0.0696895	0.00459413	0.0394121	-0.062045	0.0500406	-0.0243913	-0.0798309	0.13171	-0.0659278	-0.010906	-0.0623932	-0.0523129	-0.0665051	0.0129184	0.0775922	0.0894691	0.026545	0.0548533	0.131655	-0.0834414	-0.00699499	-0.0500481	-0.0278518	-0.0577636	0.0325519	0.141764	-0.088457	-0.00435555	-0.0889461	-0.0789099	0.112044	0.103408	0.00821914
A230005M16Rik	0.0835944	NA	-0.068338	NA	0.020209	NA	NA	0.016381	0.0747895	NA	0.0864772	NA	-0.0520998	NA	NA	-0.0162816	NA	NA	NA	0.0300203	NA	0.114567	0.0168705	NA	-0.0203061	NA	-0.0504455	NA	-0.0514313	-0.0511427	-0.0663288	-0.0458158	0.0653546	0.0464106	NA	NA	NA	-0.0666754	NA	-0.069656	NA	-0.0677003	NA	NA
A230006K03Rik	-0.059698	-0.129029	-0.076272	-0.0147333	-0.083922	-0.105444	0.0104467	-0.0809021	0.0306282	0.245296	-0.026696	0.0510266	-0.0516054	-0.132247	-0.0718318	-0.0595831	0.0236245	-0.0452941	-0.129644	0.931511	0.500985	0.443589	0.162566	0.286365	0.0809909	0.243994	-0.0691092	-0.109734	-0.0414521	-0.0865447	-0.0897246	-0.0795855	-0.0855599	-0.0864163	-0.129664	-0.0756627	-0.128441	-0.0874744	-0.0910856	-0.0919184	-0.128358	-0.0873301	-0.128948	-0.12933
A230046K03Rik	-0.0600017	-0.0369452	-0.153946	-0.098315	-0.00928261	0.0422868	0.0556308	-0.0256176	0.100231	0.00814261	0.077358	0.0260148	0.0299143	-0.0152013	0.110543	0.0116249	-0.0653009	-0.0103943	-0.0912623	0.0689108	-0.0234208	0.0506411	-0.11039	-0.0746438	0.0341806	-0.0872531	-0.0390636	-0.0410695	-0.0454244	0.0123567	-0.0966149	0.0328967	-0.0429646	0.0850409	0.0537828	0.0305159	0.1132	-0.200757	-0.159124	-0.0303227	0.346981	0.137918	0.122374	0.0774558
A230050P20Rik	NA	0.240279	NA	-0.0903273	NA	-0.0223798	0.229554	NA	NA	-0.0468452	NA	0.0513122	NA	-0.108009	0.0497584	NA	-0.107452	0.0068495	-0.129038	NA	0.409478	NA	NA	-0.0491099	NA	0.00771605	NA	-0.057509	NA	NA	NA	NA	NA	NA	-0.142415	0.0307133	0.0517346	NA	-0.168608	NA	0.0307608	NA	0.0547022	0.127085
A230056P14Rik	-0.0612021	-0.0423257	-0.0438108	-0.0710371	-0.0325077	-0.0211692	0.00559783	0.085443	0.0900244	-0.00808357	-0.0336822	0.0560766	0.0892356	-0.0074305	0.0786546	-0.0339999	0.025135	-0.0936806	0.0759758	0.0148382	0.0867821	0.0394473	-0.0262664	-0.0195435	-0.0227523	-0.0464267	-0.0432485	-0.0359069	-0.062884	-0.117438	-0.144025	0.0528144	0.0457701	0.0101682	0.080793	-0.0748438	0.0287408	0.180913	-0.0538153	-0.175839	-0.109261	-0.0913172	-0.108745	-0.0241005
A230072C01Rik	-0.0231566	-0.00203104	-0.0186304	-0.0851601	-0.0368822	0.00232021	-0.0154886	-0.0214173	0.0357995	-0.0643086	0.00459062	0.0638682	0.0340411	-8.33e-05	-0.0388543	0.00979349	-0.0095717	-0.0555987	0.00292402	0.0271918	0.0220279	0.0804538	0.0582297	0.0326798	-0.0633566	-0.0305579	-0.00630177	0.00804495	-0.0554249	-0.0452887	-0.0631388	-0.0346698	0.144659	0.00324852	0.000459399	0.0499823	0.0358627	-0.103808	-0.0860663	-0.100273	-0.0198396	-0.102704	0.277702	0.0803735
A230107N01Rik	-0.0682079	NA	-0.067758	NA	0.0399374	NA	NA	0.0169734	0.013584	NA	-0.0109288	NA	-0.00939268	NA	NA	-0.0548756	NA	NA	NA	0.0259049	NA	0.10299	-0.051847	NA	-0.0377622	NA	-0.0397337	NA	-0.00836369	-0.0415668	-0.066802	-0.00389372	-0.0388728	0.275948	NA	NA	NA	0.254847	NA	-0.065961	NA	-0.068114	NA	NA
A2m	NA	0.0107382	NA	-0.106778	NA	-0.104914	-0.086193	NA	NA	-0.105879	NA	-0.106849	NA	-0.0895296	-0.0978263	NA	-0.0882789	-0.108457	-0.0696299	NA	-0.10825	NA	NA	-0.0898247	NA	-0.108419	NA	0.0265676	NA	NA	NA	NA	NA	NA	0.272221	1.2966	-0.0536561	NA	0.758056	NA	-0.109376	NA	0.362574	-0.0874764
A330008L17Rik	-0.118002	-0.0891167	-0.0314361	-0.0322132	0.100154	0.0884027	0.0583891	-0.0261904	-0.0587455	0.0422939	-0.057449	-0.090575	0.408344	0.116884	0.0968209	-0.07422	-0.0469334	-0.0896246	-0.0893461	-0.0249624	0.04879	0.0839758	0.0349421	0.119187	-0.0437185	-0.0896902	-0.0774215	-0.0763142	0.147146	-0.117283	-0.117519	-0.0802067	-0.0984092	-0.0678677	-0.0893324	-0.0892658	-0.088946	-0.116375	-0.0892578	-0.118407	-0.0160319	-0.117804	-0.089064	-0.0892576
A330017A19Rik	0.078179	-0.0352899	-0.0875261	-0.116545	0.00149946	-0.0127955	-0.00724766	0.0864182	0.0315047	0.0362379	0.0738709	0.149329	-0.0308035	-0.0452313	0.040199	0.136615	0.0885365	-0.0130521	0.0831101	-0.00596061	-0.04659	0.0119835	0.108602	-0.0266743	0.112704	0.0694949	-0.0660761	-0.0930495	-0.101212	-0.0811046	-0.114953	-0.0794623	-0.0994338	-0.109502	-0.0297424	-0.0639971	0.07401	0.505134	-0.114516	0.174373	-0.114802	-0.116038	0.0705665	-0.095858
A330021E22Rik	0.372602	-0.0674882	-0.0453942	-0.114339	-0.109608	-0.132857	-0.0653346	-0.0731499	0.0298375	-0.0389691	-0.00563732	-0.0543617	-0.00516623	-0.0714899	-0.112968	-0.00855264	-0.0352277	-0.0906834	-0.108188	0.157195	0.0871159	0.0601369	-0.027301	-0.00110559	-0.0247452	-0.0737328	-0.0635784	-0.0506273	-0.0408348	0.0588308	0.0750738	0.0594116	-0.0422339	0.116772	0.502199	-0.118103	0.108643	2.6417	3.00938	-0.147042	-0.180569	-0.0797119	0.0692902	-0.174188
A330023F24Rik	NA	-0.0244743	NA	-0.023096	NA	-0.000172372	0.025494	NA	NA	0.145572	NA	0.00488266	NA	0.0582495	0.112257	NA	-0.0839694	-0.0195454	-0.0193599	NA	0.0673483	NA	NA	0.0174653	NA	-0.0820739	NA	-0.0823423	NA	NA	NA	NA	NA	NA	0.0208626	-0.0240192	-0.0804685	NA	0.0376545	NA	0.0568667	NA	-0.0802449	-0.043844
A330033J07Rik	0.14315	NA	-0.0680786	NA	-0.0507829	NA	NA	-0.0595661	-0.0672312	NA	-0.046953	NA	-0.0459008	NA	NA	-0.0512923	NA	NA	NA	0.0639234	NA	0.21102	-0.0686164	NA	0.05596	NA	-0.0204629	NA	-0.0739044	0.190195	-0.0694744	-0.0208211	0.175858	0.186709	NA	NA	NA	-0.075932	NA	-0.0686838	NA	-0.0724939	NA	NA
A330048O09Rik	-0.0145565	-0.0852905	-0.0661918	0.00291072	-0.108824	-0.0665039	-0.0497815	-0.118481	-0.0983644	-0.0497545	-0.114852	-0.00763779	-0.105942	-0.0521223	-0.0500617	-0.113377	-0.0556033	-0.040069	-0.0849931	-0.106993	-0.0842634	-0.121388	-0.0770236	-0.0755392	-0.100911	-0.0844633	-0.126432	-0.0685218	-0.0574894	0.486792	0.59898	0.164981	0.401814	0.53589	0.759109	0.0206416	0.0417302	0.941224	0.729108	-0.111461	-0.0856024	-0.106728	-0.0853358	-0.0851375
A330069E16Rik	0.0945507	-0.056341	-0.0349881	-0.0850692	0.032241	0.0539449	-0.0211705	-0.00322312	0.103309	-0.0530501	-0.00210242	0.0721918	0.0355351	-0.00377782	0.0310664	-0.0556694	0.0465532	0.0796885	0.0328067	-0.0128336	-0.00275766	-0.0579454	-0.0258832	-0.0291711	0.0832613	0.00607198	-0.00138184	-0.0255877	-0.0066275	0.0405671	-0.18137	-0.0586452	-0.0628943	0.0256201	0.0371215	-0.0803109	-0.118521	0.0309323	-0.121045	-0.180653	-0.00283706	-0.0867539	-0.0754616	-0.181768
A330076H08Rik	0.285037	0.489615	-0.105722	-0.25788	-0.0125494	-0.0594628	-0.0918341	-0.0653808	0.163532	-0.00787872	-0.0150031	0.148407	-0.0375923	-0.0851243	-0.0748062	0.689046	0.803275	-0.0287051	-0.0409804	0.220097	0.0227519	-0.0473173	-0.057051	-0.0271332	0.00704366	0.139046	-0.197106	-0.176872	-0.213216	-0.225025	-0.216291	-0.183925	-0.228806	-0.238703	-0.158569	-0.192676	0.0777548	0.303981	-0.264645	-0.226826	-0.306945	-0.238515	-0.192007	-0.286419
A330102I10Rik	-0.0369051	0.0700257	0.0437768	0.185229	-0.0640989	-0.00614118	0.0806153	0.0129015	0.241289	0.304023	0.114886	0.193336	-0.109945	0.0156094	0.124519	-0.0263177	-0.124985	0.247944	-0.0643688	0.159645	0.0365453	-0.0364511	0.350099	-0.0350808	0.367786	-0.0715005	-0.146219	-0.155817	-0.155912	-0.144985	-0.0862811	-0.126055	-0.110457	-0.117028	-0.102322	-0.100959	0.000617208	-0.177891	-0.200621	0.0619902	-0.201287	-0.180331	-0.150696	-0.169451
A3galt2	0.0602991	NA	0.00635593	NA	0.0167363	NA	NA	-0.0214287	0.0399077	NA	0.0869013	NA	-0.0446273	NA	NA	0.00105024	NA	NA	NA	0.0186667	NA	-0.0786975	-0.0440734	NA	-0.00028609	NA	-0.0335511	NA	0.0182262	-0.0598277	-0.077893	0.0321292	-0.0360354	0.027315	NA	NA	NA	-0.0792288	NA	-0.0764997	NA	-0.080439	NA	NA
A430005L14Rik	0.0119344	0.0635623	-0.157676	-0.118532	-0.0304492	-0.041507	-0.0293512	-0.0806269	-0.0572797	0.0248152	-0.0443979	-0.0932829	-0.0819115	0.00177874	-0.00320528	-0.110905	-0.0403088	-0.0395087	0.0286065	0.0511044	-0.0224572	0.00121527	-0.0808337	-0.091965	-0.148765	-0.00685894	0.203675	0.326551	0.0844396	0.291633	0.236362	-0.0423819	0.305901	0.136996	-0.0258936	-0.0668218	0.12145	0.362986	0.361331	0.217102	0.0502936	0.166504	0.0336589	-0.00858368
A430018G15Rik	0.0723235	NA	-0.00976863	NA	-0.00673325	NA	NA	0.0108019	-0.0209704	NA	-0.00808001	NA	0.0261131	NA	NA	0.0403753	NA	NA	NA	-0.0274415	NA	-0.0712537	-0.0471146	NA	-0.023611	NA	-0.0168623	NA	-0.0189439	0.00995136	0.0889184	-0.0289989	0.0187302	-0.00132945	NA	NA	NA	0.988458	NA	-0.0695515	NA	-0.0714712	NA	NA
A430033K04Rik	0.049401	-0.084645	-0.0962483	-0.134645	0.0482928	0.0420352	-0.00710042	0.0169496	0.0658162	0.0609382	0.03446	0.00421934	0.00182702	0.0141784	0.0637875	-0.0234602	0.0438925	-0.0336341	0.0472909	0.0434042	0.0749482	0.0153928	0.0469584	0.0541777	-0.0422965	-0.0705122	0.00550693	-0.0266778	0.0356906	-0.0766613	0.5825	0.027245	-0.0325537	-0.0433382	-0.0390962	-0.0936057	-0.113783	-0.0251747	0.125976	0.047415	-0.15846	-0.169927	-0.0802735	-0.107761
A430035B10Rik	-0.0995354	0.018417	-0.0400393	0.0196645	-0.0530362	0.0619429	0.11583	0.0284442	0.0243763	0.0126493	0.0289483	-0.0670159	0.0532179	0.0137261	0.0106502	-0.0448188	-0.00163942	-0.0148492	-0.0660864	-0.0143684	-0.0346576	-0.103625	-0.083702	-0.128097	-0.0455499	-0.0711665	0.20697	0.0520491	-0.0884839	0.0185473	-0.148589	-0.0698961	-0.0397122	0.135986	-0.0170118	-0.0886391	0.149578	-0.0158067	0.0676435	-0.144516	0.00942682	-0.148076	-0.106605	0.00688749
A430046D13Rik	0.206735	0.142596	-0.0367125	-0.0102189	0.0404664	0.0615292	0.00341462	0.00900476	0.241082	0.0899809	0.0206912	0.161211	-0.0413869	-0.0295378	0.0909268	-0.0182075	-0.0459412	-0.00966537	0.0132679	0.00302391	0.0678301	0.0103354	0.0195729	-0.0460068	0.0123039	-0.0559636	-0.057205	-0.139361	-0.0746039	-0.0196622	-0.0694165	0.0129805	-0.0500398	-0.0618133	-0.0871642	-0.0351424	0.0394003	-0.148866	0.183348	0.0282065	-0.177362	-0.0779058	-0.0246509	-0.0356279
A430105I19Rik	-0.105596	-0.0170483	-0.0479845	-0.0553882	-0.052966	-0.0456708	-0.0825612	-0.0357331	-0.0895095	-0.0736743	-0.0804434	-0.102563	0.00418407	-0.06966	-0.041527	0.0136686	-0.0243618	-0.0388597	0.156471	-0.00504175	-0.0538849	-0.104884	-0.036201	-0.0944501	0.103654	0.0145135	0.193643	0.100977	0.0639052	0.070619	-0.105633	-0.0118062	-0.072343	0.0266357	0.0636266	-0.0730074	0.132554	0.227449	0.0544121	-0.104114	-0.103098	0.392118	0.911333	0.581838
A430105J06Rik	0.184212	-0.0472332	-0.101263	-0.0853122	-0.0753122	-0.031544	-0.0318152	-0.0146812	-0.0315716	-0.0649364	-0.0578857	-0.0431425	-0.0741524	-0.0266393	-0.0276155	0.0883095	-0.0471219	0.12777	0.0458277	0.0136762	0.033289	0.0426087	-0.0725966	-0.0621146	0.0313598	-0.0135151	0.00704481	0.0228235	0.0804876	0.024653	-0.106093	0.178794	-0.0188756	0.0860617	-0.022226	0.114706	0.177749	-0.04119	-0.0524872	-0.104158	-0.0858094	-0.089482	0.106271	0.372826
A430106G13Rik	-0.0749895	NA	-0.0513009	NA	-0.010981	NA	NA	0.0162308	-0.025618	NA	0.0247844	NA	0.0127912	NA	NA	-0.00580964	NA	NA	NA	0.00896996	NA	-0.0734695	-0.043398	NA	0.0135716	NA	0.0272268	NA	0.0412447	0.124379	0.299867	-0.0258664	-0.0278335	0.0129384	NA	NA	NA	-0.0742402	NA	-0.0740172	NA	-0.0163486	NA	NA
A430108G06Rik	0.0971877	-0.0237866	-0.0383727	-0.107531	-0.0439413	0.0247226	0.03513	0.208742	0.353759	0.0529981	-0.0337152	-0.0215177	-0.0722064	-0.0936309	0.0649292	-0.032591	0.014487	-0.0710246	-0.0706449	0.151586	0.0291618	-0.0566785	0.131703	0.0427679	0.0147447	0.0696339	-0.0737346	-0.0899802	-0.102459	-0.0781959	-0.101918	-0.0734455	-0.0858494	-0.0941516	0.0245556	-0.0791922	-0.062715	0.50107	0.736877	-0.104874	0.0447084	-0.103239	-0.0286194	-0.11162
A530017D24Rik	-0.0336005	0.0309456	-0.0426472	0.0131199	-0.026038	0.0132544	0.010515	0.0400348	0.0697616	-0.00762185	0.118946	0.0749573	0.0482356	-0.0598052	0.0334942	-0.0182827	-0.0125199	0.00164996	0.00598644	0.015711	-0.0222419	-0.0496148	-0.0385757	0.00646005	-0.00553588	-0.00713317	-0.0290989	-0.024761	0.105321	-0.0480739	0.00328836	-0.0683689	-0.0356062	-0.0389669	-0.0154459	-0.0478153	-0.00577162	0.0254167	-0.0806274	0.363628	0.550069	-0.0497992	0.00465415	-0.124076
A530054K11Rik	-0.0770207	-0.0991781	-0.10133	-0.0446192	0.0465133	0.0637921	0.072473	0.029941	0.00585219	0.0128862	0.100944	0.0815972	-0.0336078	0.0430237	-1.06e-05	0.0399173	-0.0386087	-0.100761	0.083966	-0.0243733	0.0520627	-0.0209939	-0.0522054	-0.0411772	0.00187423	-0.0220513	0.00504918	-0.0438092	-0.0156364	-0.00957397	-0.184963	-0.0180731	0.0230345	-0.0110052	-0.0565467	-0.0996637	-0.0201985	0.0490044	-0.116654	-0.186996	-0.031274	-0.0605392	-0.159503	-0.00768481
A530083I20Rik	-0.0660227	0.210527	-0.093201	-0.0938781	-0.00323766	0.00962707	-0.021725	-0.000262217	-0.00783422	-0.0679948	0.0694338	0.126394	-0.0283019	0.0381937	0.037469	0.115212	-0.0456605	0.0990256	0.0994695	0.0942918	0.0247408	-0.0461881	-0.0362863	-0.0447823	0.0100651	-0.0639638	-0.0102146	0.0403249	-0.0385189	-0.0795499	-0.0900141	0.00333471	0.0115371	-0.0300424	-0.056915	-0.058545	-0.0429648	-0.0931501	-0.0368758	-0.0919051	-0.0967973	-0.0928806	-0.0962288	-0.0964047
A630007B06Rik	0.0456982	-0.0685053	-0.1374	-0.109336	0.0482536	0.0272915	0.0989766	0.103534	0.30256	0.0973837	0.0403333	-0.0599795	0.0270232	0.047344	-0.0120605	0.00444635	0.0474491	0.118794	-0.0537326	0.0559631	0.0397469	0.0516497	0.21679	0.0962919	0.0964045	0.0810009	-0.12856	-0.172023	-0.0659408	-0.17314	-0.113103	-0.0829808	-0.0976576	-0.139872	-0.0740713	-0.177058	-0.188722	-0.284625	-0.155253	-0.15103	-0.238324	0.116388	0.0768933	0.0446428
A630052C17Rik	0.350576	-0.13028	-0.0445987	0.0107708	-0.0415193	0.0720246	0.0921651	0.0181519	0.109967	0.016635	0.0472784	-0.00427327	-0.040059	-0.00118997	0.080753	0.00895821	-0.0919565	-0.00777175	0.126478	0.0590853	-0.00357046	0.0258468	-0.0150831	-0.129268	-0.0655793	0.00613957	-0.0178789	-0.0797432	-0.010291	-0.0418002	-0.0464319	-0.0275818	0.0493145	-0.0105838	-0.0732462	-0.0571172	-0.0141993	0.218096	-0.0343044	-0.140845	-0.0591432	-0.101022	0.218345	-0.0780091
A730011C13Rik	0.0346717	-0.11191	-0.0794511	-0.0418703	0.0324222	0.00598516	-0.0528917	0.00363293	-0.0136044	-0.0834001	-0.00412816	-0.0312146	0.00337112	0.126223	-0.0732313	0.0445007	0.0446874	-0.0108848	0.147349	0.0191935	-0.0494748	0.327496	-0.0289479	-0.053593	-0.00709711	0.000930256	-0.0388012	0.0100826	0.0202012	-0.103689	-0.101113	0.0323681	-0.0415073	0.0392598	-0.0187208	0.0072352	-0.00512239	0.0394304	-0.0522606	-0.101243	-0.11103	-0.10325	0.135773	-0.0937481
A730017C20Rik	0.0490839	-0.0562681	-0.00689907	-0.0929749	-0.152366	0.0273614	0.0362575	0.000895657	0.0898841	0.135699	0.190349	0.151647	-0.0142109	-0.0327299	0.293557	0.00521418	-0.0948472	0.0079897	-0.10936	0.954336	0.534005	0.474148	0.202227	0.00237094	0.0258698	0.0342284	-0.263154	-0.238382	-0.14342	-0.26905	-0.126903	-0.0928471	-0.0367909	-0.249246	0.0173279	-0.215218	0.0173337	0.227126	-0.246287	-0.29054	-0.282948	-0.291963	-0.342332	-0.407824
A730017L22Rik	-0.0256766	-0.096518	-0.0352601	-0.0635912	0.0457261	-0.00105884	0.0333358	0.108408	0.098693	0.0631294	0.0408012	0.033692	0.0232817	-0.0654179	-0.0321747	0.0377398	0.0931186	0.122615	0.00478291	-0.0211807	0.0709998	0.057622	0.0259821	-0.020722	-0.057995	-0.0243264	-0.0965622	-0.0719149	-0.0997955	-0.0413089	-0.151534	-0.0738724	-0.0251257	-0.0125638	-0.0449735	0.0491584	0.0677625	0.00126993	-0.00492114	-0.156057	-0.131365	-0.0867149	-0.130646	-0.0582986
A730020E08Rik	0.540366	0.179359	-0.114884	0.050481	0.254389	-0.0507415	-0.0438986	0.0961568	-0.0681831	-0.0632617	0.0439138	-0.024197	0.556159	0.241713	0.0937449	-0.198292	-0.113434	-0.0609541	-0.12439	-0.0890134	0.0241833	-0.0506586	-0.173647	0.0228788	-0.0187298	0.210558	-0.0959834	-0.0494397	0.131071	-0.252793	-0.280448	-0.00357744	-0.258785	-0.256818	-0.129259	-0.126992	-0.0688518	-0.0402814	0.548364	-0.276243	-0.162746	-0.270411	-0.0909157	-0.0621455
A730056A06Rik	0.0239704	-0.058606	-0.0580842	0.156181	-0.0771207	-0.0876484	-0.0569146	-0.0450337	-0.0165179	0.0975762	-0.0555262	-0.123579	-0.0950611	-0.0266026	-0.0857287	-0.0879975	-0.111565	-0.105838	-0.110854	0.117059	0.1192	0.217601	0.026783	0.00267066	-0.0501464	-0.0301328	-0.110949	-0.0173194	-0.027854	0.166513	0.253312	-0.0394635	0.437845	0.137076	0.44959	0.371698	0.0815348	-0.11824	-0.0634644	-0.109378	-0.126556	0.24365	-0.0227656	-0.125974
A730071L15Rik	0.141604	NA	-0.0119933	NA	0.0394935	NA	NA	0.0237826	-0.0134229	NA	0.0331711	NA	-0.0384259	NA	NA	0.00621049	NA	NA	NA	0.0222316	NA	-0.0692739	0.0521156	NA	-0.0420166	NA	-0.0398027	NA	-0.0585093	-0.00247119	0.0159384	0.0399496	0.0192865	-0.0423638	NA	NA	NA	-0.0680132	NA	-0.0645504	NA	-0.0676858	NA	NA
A830005F24Rik	0.0796759	NA	-0.0309124	NA	-0.0188151	NA	NA	0.025417	0.0344007	NA	0.0200082	NA	-0.0420845	NA	NA	-0.00511708	NA	NA	NA	0.0906504	NA	-0.0706671	0.0810902	NA	-0.04965	NA	0.0030864	NA	0.0033108	0.00146983	-0.0723621	0.0378643	0.00805447	-0.0253553	NA	NA	NA	-0.0702819	NA	-0.0725496	NA	-0.072778	NA	NA
A830010M20Rik	0.0138989	0.119234	-0.0888512	-0.0864613	0.088941	0.0115574	0.0157065	0.333877	0.226774	0.185559	-0.00162035	-0.0507846	-0.0707296	0.0662458	0.23883	-0.0553816	0.0131956	0.0376398	-0.0849118	0.0783699	0.0636355	0.0538431	0.120909	0.0907981	-0.111219	-0.0508704	-0.093994	-0.119222	-0.0948324	-0.130844	-0.22009	-0.0480714	-0.0543727	-0.0832717	-0.103015	-0.144743	-0.0667179	-0.0556505	0.0336453	-0.167139	-0.259219	-0.188587	-0.202102	-0.1997
A830011K09Rik	-0.171348	-0.103286	-0.0285081	-0.148102	-0.124465	-0.121353	-0.126899	-0.0653365	0.0976591	-0.0482193	-0.0825847	-0.0388197	-0.140656	-0.0969941	-0.107432	0.501799	0.448106	0.173603	0.19316	0.100911	0.0953131	-0.0900427	-0.0704881	-0.042738	0.0674438	0.113226	0.0732143	0.0428556	-0.152111	-0.120976	-0.170754	-0.155983	-0.0861189	-0.00700662	-0.0514235	-0.042493	-0.0921678	-0.0443568	0.0424886	-0.173425	-0.147298	-0.166178	-0.146684	-0.147802
A830018L16Rik	-0.0329871	0.0622316	-0.0165532	0.0245824	-0.000949093	-0.0725845	0.381404	-0.00998776	0.247263	0.645109	0.0346368	0.0837068	-0.0693199	-0.126611	-0.0802571	-0.0531646	0.0154095	0.187043	-0.14004	0.163567	0.174856	0.268038	0.135661	0.024532	-0.0576633	-0.0869441	-0.0580242	-0.161248	-0.0271856	-0.0310024	-0.0696878	-0.0692732	0.00209234	-0.0674795	-0.12869	-0.160404	-0.105326	0.827457	-0.016177	-0.072245	-0.144693	0.0172687	-0.0831742	-0.112939
A830036E02Rik	0.56223	0.374232	0.0123381	-0.121449	-0.0344492	-0.109267	0.064261	0.215969	0.0964681	0.177663	0.0785184	-0.0196232	-0.0450285	-0.0792343	0.865752	-0.039924	0.039952	-0.0233623	-0.0851242	-0.0552058	-0.027825	0.157175	-0.0695009	-0.121705	-0.0689626	-0.0673173	-0.057765	-0.108873	0.00765883	-0.0673311	-0.0706945	-0.0683663	-0.0549962	-0.0680751	-0.115845	-0.122164	-0.0755647	0.0388183	-0.0697794	-0.06904	-0.122665	-0.0669007	-0.122178	-0.107383
A830039N20Rik	0.0172833	0.202913	0.0447183	0.18599	-0.0320258	0.00490113	0.281866	0.0263099	0.250839	0.227039	0.0857423	0.0731619	-0.0478547	-0.116772	-0.0732601	-0.00448108	-0.065891	-0.142576	-0.0701424	0.0939131	0.11611	0.224883	0.00978028	0.136849	-0.0528876	-0.0457236	-0.0270541	-0.11052	-0.0604405	-0.0759886	-0.0738054	-0.0765412	-0.0754952	-0.0754724	-0.108171	-0.102509	-0.0325478	-0.0759151	-0.0729859	-0.07718	-0.142475	-0.0775031	-0.00136303	-0.142713
A830073O21Rik	NA	0.0191704	NA	-0.0241286	NA	0.0420856	0.16916	NA	NA	0.107025	NA	0.0636724	NA	-0.0929741	-0.0312971	NA	0.00623253	0.000849692	-0.0579164	NA	0.127962	NA	NA	0.133826	NA	-0.0749042	NA	-0.0932023	NA	NA	NA	NA	NA	NA	-0.0933266	-0.0934545	-0.0933373	NA	-0.0232848	NA	-0.0933804	NA	-0.0936068	-0.0863322
A830080D01Rik	0.180919	0.304308	-0.209776	-0.182013	0.0435264	0.00684138	0.0163031	0.0246339	0.0610721	0.0226772	0.130385	0.0989677	0.121872	0.0176044	0.138626	0.0614773	0.0224387	0.122343	0.101965	-0.0669088	-0.120417	-0.149701	-0.016799	-0.0286781	-0.0838015	-0.0701491	-0.0468521	0.0618204	0.116833	-0.0170864	-0.243127	-0.028843	0.0343007	-0.0862979	-0.121649	3.94e-05	-0.0916895	-0.223207	-0.278905	-0.275852	-0.211114	0.00552446	-0.132544	-0.240799
A830082K12Rik	-0.150608	0.0512731	-0.179586	-0.0633257	-0.0405237	0.156899	0.274391	-0.0119085	0.0320978	-0.0106268	0.369552	0.309929	0.24298	0.00383913	0.132676	0.135637	-0.0875156	0.172307	-0.19665	-0.0249745	-0.140672	0.0376058	-0.201343	-0.228173	-0.250349	-0.234684	-0.19798	-0.169249	0.0199164	-0.0375401	-0.280867	0.0269331	-0.0638702	0.075642	0.116458	-0.0101571	0.155775	-0.248491	-0.201238	-0.186993	-0.371199	0.0689865	-0.092848	-0.291785
A830092H15Rik	-0.0710412	NA	-0.0507729	NA	-0.0248846	NA	NA	0.155069	0.197722	NA	-0.009275	NA	0.00488191	NA	NA	-0.0329366	NA	NA	NA	-0.0332825	NA	0.142217	-0.0724693	NA	-0.0723797	NA	-0.0695541	NA	-0.0133661	-0.0687452	-0.0706624	0.0613231	-0.0154354	0.0210471	NA	NA	NA	-0.0688145	NA	-0.0740595	NA	-0.00175972	NA	NA
A930004D18Rik	-0.0528991	-0.051379	-0.0795394	-0.0879707	-0.0237246	-0.0210759	0.0383307	0.0902673	0.00259932	0.151169	-0.143397	-0.0881657	-0.0316419	-0.0356392	0.0252902	-0.12636	-0.0279953	-0.0864477	0.060487	-0.169266	-0.0721553	-0.0299516	-0.153579	-0.0645615	-0.0559254	-0.0863656	-0.0199819	0.0144546	0.0626473	0.242158	0.201452	-0.0676496	0.392604	0.263661	0.0699592	0.0315924	0.0692015	0.344919	0.475757	-0.182953	-0.0859456	-0.181207	0.439896	0.0391878
A930005H10Rik	-0.084114	-0.0133431	-0.0552759	-0.0145335	-0.061005	0.0479242	-0.0361964	0.0174702	-0.0368722	0.00517138	0.0702222	-0.0945842	0.00815831	-0.054556	0.0216178	-0.0485076	-0.0498206	-0.049764	0.00135969	0.0134923	-0.0267112	0.161068	-0.0539925	-0.0385698	-0.0453079	-0.0970939	-0.00453602	0.0731906	-0.0653798	-0.0134126	-0.0860045	0.077027	0.0778313	0.151052	0.285208	-0.0575752	0.0311193	-0.0854268	0.193864	-0.0823541	-0.0998257	-0.0830655	-0.0989892	-0.0211584
A930006K02Rik	0.305465	-0.041991	-0.00476029	-0.0588973	-0.0376868	-0.00929799	-0.00422377	0.0506808	0.0552734	0.0398968	0.0267665	-0.0803065	-0.00769125	0.0185576	0.0919118	-0.01591	-0.0372825	-0.0765267	-0.0268319	0.0832832	-0.0254446	0.21451	-0.0294297	0.000412937	0.00202627	0.061417	-0.0606803	0.10361	-0.0737651	-0.02802	-0.131627	-0.0463849	-0.0464944	0.0224722	-0.0464581	-0.0365731	-0.115988	0.0704219	0.266336	0.218836	-0.136496	-0.131697	0.0909495	0.113892
A930009A15Rik	NA	0.00631464	NA	-0.0668952	NA	-0.0621869	-0.0687034	NA	NA	-0.0649644	NA	-0.0672277	NA	-0.0685898	-0.0582717	NA	-0.0543749	-0.0705834	-0.0713604	NA	-0.0699968	NA	NA	-0.0453477	NA	-0.07042	NA	-0.0104386	NA	NA	NA	NA	NA	NA	-0.0715223	-0.0718421	1.93687	NA	-0.0718834	NA	-0.0728298	NA	-0.0725901	-0.0291033
A930011G23Rik	-0.041988	-0.0630348	-0.0381518	-0.0432932	0.00579913	-0.0308196	-0.0454025	0.0986634	0.0346322	0.0742906	0.00532503	0.162087	0.127516	-0.0397198	0.399732	-0.0902671	-0.112117	-0.111671	-0.00620661	-0.0316113	0.00105049	0.0304092	0.450214	0.247905	0.0530545	-0.111878	-0.0902938	-0.0708909	-0.00362787	-0.0884806	-0.0897747	-0.0452561	-0.0723376	-0.0579642	-0.0594697	-0.111533	-0.0510383	-0.0860402	-0.0904583	-0.0877451	-0.110717	-0.0881684	-0.111566	-0.110681
A930011O12Rik	-0.0603137	-0.277103	-0.109904	-0.274978	0.0929425	0.0957466	0.0134481	0.0777966	-0.0316149	0.040349	-0.109923	0.088676	-0.00296007	0.0730424	-0.0242667	0.281465	-0.0496004	0.211055	0.355322	0.000190591	-0.0976083	0.101982	-0.0211927	-0.0257538	0.416369	0.238847	0.108263	-0.0972758	-0.0655226	-0.240517	-0.303239	-0.217232	-0.267292	-0.262144	-0.251882	-0.222408	-0.210966	-0.281856	-0.237313	-0.305839	-0.275166	-0.184524	-0.242963	-0.260575
A930015D03Rik	0.115991	0.0568374	-0.0561658	-0.0542591	0.0302643	0.0771719	0.0132849	0.0733903	0.0907022	0.0567643	0.0356646	0.0586846	-0.0359357	-0.00502069	-0.0681257	0.0206034	0.103738	-0.0768288	0.0517253	-0.0126841	0.0383393	0.00857836	3.73e-05	-0.0191551	0.0501504	-0.0316869	0.017107	-0.0773358	-0.0817255	-0.0402185	0.0510009	-0.0553874	-0.0670719	-0.0538253	-0.0904348	-0.095555	0.0775537	-0.121829	-0.0602356	-0.119631	-0.114044	-0.0776226	0.0323021	-0.0977861
A930024E05Rik	-0.248866	-0.0458595	-0.123489	-0.129118	0.264101	-0.0168099	-0.0441736	-0.126852	-0.120653	-0.0957132	0.154646	-0.0310346	1.01573	0.557988	0.0814071	-0.22082	-0.0647259	-0.103136	-0.0254373	-0.244038	-0.0828285	-0.138174	-0.212138	-0.128502	-0.260665	-0.0650158	-0.214469	-0.0370339	0.324755	-0.19372	-0.198529	0.120376	-0.214822	-0.201317	-0.0774607	-0.0741092	0.0630377	-0.221679	0.148883	-0.266624	-0.127559	-0.209331	-0.0324241	-0.115778
A930028C08Rik	-0.0690613	NA	-0.0646866	NA	-0.0170848	NA	NA	0.0392373	-0.00442743	NA	0.00665901	NA	-0.0130586	NA	NA	0.0589112	NA	NA	NA	-0.0368295	NA	-0.0645345	0.0675621	NA	-0.0120662	NA	0.0367382	NA	-0.0325526	0.0892726	-0.0689123	0.00593984	-0.00218715	-0.0266684	NA	NA	NA	-0.0718679	NA	-0.0661485	NA	-0.069509	NA	NA
A930029G22Rik	0.0459769	0.00440734	-0.0305948	-0.0649716	-0.00134056	0.0114342	-0.0131482	-0.0679258	-0.0309248	-0.094732	-0.0173359	-0.0555837	-0.0340819	-0.0243292	0.0110059	0.0394086	0.0177626	0.29516	-0.0124666	0.0380827	-0.0332306	-0.0221345	0.0115252	-0.0598322	0.0214783	-0.0512788	-0.0374585	-0.0279098	-0.00306026	-0.0436342	0.173451	0.0657473	0.0247236	0.0624854	0.0204156	0.0776341	0.0826559	0.314399	-0.119424	-0.103038	-0.0517916	0.000887025	0.117186	-0.0551316
A930033H14Rik	0.0262171	-0.0929997	-0.0561771	-0.0918685	0.00447983	-0.0354667	0.0229305	0.0178523	0.000346787	0.069324	0.0172537	0.039701	-0.0368494	-0.0469177	0.0548535	0.00114393	0.00142754	-0.0458928	-0.0443442	0.0105307	-0.0196432	-0.0423498	0.0639302	0.0397703	0.0225429	-0.0922311	0.0963744	-0.0494236	-0.07849	-0.0145886	-0.0775143	0.0209779	-0.0429684	-0.0260325	-0.0188945	-0.0621668	0.107176	-0.081597	0.119699	-0.0810783	-0.0936684	0.115227	-0.0924134	0.897756
AA387200	-0.107267	NA	-0.0895138	NA	0.115543	NA	NA	0.0348712	-0.105875	NA	0.0460094	NA	0.24933	NA	NA	-0.0781579	NA	NA	NA	-0.0360045	NA	-0.112438	0.00910796	NA	0.101506	NA	0.00355674	NA	0.208685	-0.16473	-0.170707	0.00868193	-0.168106	-0.138957	NA	NA	NA	-0.167156	NA	-0.0506157	NA	-0.112167	NA	NA
AA415398	0.200851	0.0740214	-0.0378158	-0.0738214	0.00864149	-0.0011149	0.00110711	0.0645426	0.138214	0.0288414	0.0407587	0.134835	-0.0630919	-0.0662632	0.0837686	0.0568129	0.0246382	0.117111	-0.0829851	0.16286	0.239488	-0.0471397	-0.0403097	0.0464733	-0.0708472	-0.0564905	-0.0434472	-0.0433403	-0.0530635	-0.0314018	-0.00268142	-0.0695132	-0.0627243	-0.0610219	-0.043352	-0.113846	-0.0417813	0.106893	-0.0291701	-0.103396	-0.152478	0.0292968	0.0168469	-0.132085
AA465934	-0.0801324	0.0288511	-0.0348423	-0.00525425	-0.0469716	0.0131463	-0.0710161	0.0157344	-0.0273558	-0.107015	-0.00257654	-0.0166169	-0.050738	0.0260115	0.00653284	-0.0600547	-0.051715	0.0776388	0.0290131	0.0379652	0.0255421	-0.0386128	-0.00300722	-0.0149342	-0.0997791	-0.00439017	0.0657435	0.0369002	0.0717125	0.0834526	-0.0931693	-0.0169391	0.157421	0.13627	0.0496607	0.0272605	0.00787147	-0.0529138	0.038253	-0.149051	0.0147325	-0.0924876	-0.147605	-0.106416
AA474331	0.0885808	-0.04136	-0.0810126	-0.072476	-0.0329694	-0.013941	-0.00253336	-0.034075	0.0569553	0.0382603	0.0965447	-0.0694615	-0.00697927	0.0817031	0.00908437	0.0444587	-0.0277768	-0.0932043	-0.0192533	-0.00552822	-0.0325243	-0.0179982	0.0863532	0.0382686	-0.0572591	0.00410278	0.00534085	-0.066107	-0.010554	0.0875858	-0.0764929	-0.00735048	0.00822717	-0.0222705	0.0831418	0.0580195	-0.0624207	0.019505	0.292051	-0.117983	-0.00989465	-0.0399893	-0.117732	0.0296532
AA987161	-0.159595	-0.114609	-0.0111389	-0.0172473	0.0313219	0.00284004	0.0565595	0.0592823	0.0535661	0.0993066	0.0335597	0.0236016	0.0772919	-0.062992	0.0844412	-0.0395249	0.00277077	-0.0234964	0.0531137	-0.0193912	-0.0532128	-0.0604879	-0.0721325	-0.0403698	-0.00351553	-0.0771085	0.0636048	0.0147032	-0.0537169	-0.0676286	-0.197818	0.0358034	-0.0775992	-0.0640266	-0.008126	-0.0151256	0.0499185	-0.199127	-0.0248905	-0.197586	-0.0284034	-0.0549666	0.119678	-0.053649
AC102758.1	-0.00148323	NA	-0.0149908	NA	-0.0498427	NA	NA	0.0320775	-0.0112729	NA	0.0221869	NA	-0.0192708	NA	NA	-0.033299	NA	NA	NA	0.0310212	NA	-0.0794319	0.0828867	NA	-0.00468368	NA	-0.0420605	NA	0.0709238	0.0207646	-0.0771773	0.0620584	0.0142035	0.0206366	NA	NA	NA	-0.0785132	NA	-0.0770493	NA	0.147633	NA	NA
AC163993.1	-0.0827507	-0.0872181	-0.0590338	-0.0921905	0.0362635	0.0971958	0.00977909	0.201992	0.223189	0.0317527	0.0926864	0.136978	-0.034783	0.0154355	0.0137984	-0.0837222	0.00116347	-0.0348619	-0.0880497	0.0777055	-0.0430114	-0.0832371	0.0570159	0.0297867	-0.0436657	0.00811873	-0.0652593	-0.0891542	-0.0574	-0.0808018	0.462383	-0.0439597	-0.0808669	-0.0737782	-0.0879064	-0.0876157	0.209417	-0.0779455	-0.0875783	-0.0829283	-0.0866902	-0.0810376	-0.0869272	-0.0878592
AF251705	NA	-0.0804216	NA	-0.00179483	NA	-0.0777249	-0.0670106	NA	NA	-0.0746098	NA	-0.076578	NA	-0.0648822	-0.0583081	NA	-0.0771514	-0.0604067	-0.0228175	NA	-0.0783797	NA	NA	-0.0520691	NA	-0.0787841	NA	-0.0787061	NA	NA	NA	NA	NA	NA	-0.0798525	-0.0799442	-0.0810265	NA	-0.0799525	NA	6.74731	NA	-0.0804284	-0.0802553
AF529169	NA	-0.0898521	NA	-0.0914623	NA	-0.0907881	-0.0857735	NA	NA	0.0129985	NA	-0.0441224	NA	-0.0909938	-0.0833214	NA	0.13059	0.0534085	-0.0306036	NA	0.290902	NA	NA	-0.0614208	NA	-0.0902895	NA	0.0325441	NA	NA	NA	NA	NA	NA	0.49715	-0.0898732	-0.0899325	NA	0.25422	NA	0.078312	NA	-0.0895549	-0.0903826
AI314180	-0.00531055	0.156697	-0.148981	-0.0933093	0.0203458	0.0396851	0.029748	-0.0202106	0.0369907	0.0360201	0.0303642	-0.0488937	-0.0873941	-0.0417937	0.0607018	-0.0906405	0.0375105	-0.06039	-0.0994868	0.104932	0.132329	0.143173	0.0212214	-0.0371241	-0.0673023	-0.00807637	-0.00537152	-0.0594821	-0.0161501	0.121202	0.239163	-0.0183846	0.192791	0.0949428	0.00124516	-0.0630734	0.00559678	-0.23369	0.173943	0.16879	0.188505	0.172454	0.106989	-0.0678111
AI413582	0.278729	0.395975	-0.0428928	0.0322064	-0.0483044	-0.0103733	0.166117	0.0989037	0.27197	0.39066	0.217142	0.0826901	-0.173085	-0.10759	0.036104	0.0289519	-0.100138	0.0408951	-0.288687	0.210379	0.123677	0.12539	0.0109801	-0.0752524	0.015455	-0.197483	-0.0890507	-0.214587	-0.192093	-0.149522	-0.275456	-0.125408	-0.125531	-0.00588001	0.308411	0.283133	-0.141868	-0.0556124	-0.174255	0.434152	0.64978	0.0685365	-0.347632	-0.0521383
AI462493	0.0308536	0.0816468	-0.119754	0.00875585	0.0276061	-0.00428884	-0.0734685	0.0185696	0.0709446	-0.0865454	0.0115531	-0.0112518	0.174746	0.0508473	0.0497431	0.000199166	-0.0206777	-0.11434	0.0468303	-0.0251408	-0.0687982	-0.05592	-0.000841671	-0.0505627	-0.0821745	-0.0689924	-0.0663778	-0.025841	-0.00905257	-0.0617701	-0.0696414	0.0437809	-0.0737064	0.0154545	0.0793579	-0.0463449	-0.1134	0.408188	-0.020034	0.0762808	-0.127265	0.135041	0.142676	0.998472
AI464131	0.0378218	-0.0287082	-0.0707541	-0.0564483	-0.0518412	-0.115063	-0.0920377	-0.053365	-0.0526239	-0.101738	-0.0487385	-0.11943	0.0170404	-0.0928802	-0.120957	-0.0442098	-0.0699356	-0.120872	-0.075453	-0.071907	-0.108929	0.0526599	-0.071361	-0.100546	-0.0327325	-0.0937907	0.0566246	-0.0418392	-0.0387957	0.277395	0.733877	0.0220459	0.104228	0.0934227	0.702864	1.11609	-0.00516768	0.083243	-0.0504343	-0.070366	-0.121573	0.240466	0.00507493	-0.0769995
AI480526	0.0416528	0.191932	-0.110342	-0.228265	0.0556093	0.0927387	-0.0297811	-0.0818675	0.21801	-0.0827832	0.102055	0.0549365	0.227036	0.233273	0.149379	0.119734	0.0912566	-0.0222634	0.0270954	0.0729495	-0.134788	-0.0736286	-0.167951	-0.0782745	-0.0882562	0.0287619	-0.0893168	-0.181308	0.100134	-0.145853	-0.213993	-0.0963652	-0.188767	-0.0292136	-0.113313	-0.171752	0.0349133	-0.131677	-0.102947	-0.12275	-0.310809	-0.275675	-0.177059	-0.138349
AI504432	-0.179775	-0.237576	-0.0796764	-0.0547304	0.0785387	0.133728	0.0574844	-0.0829077	-0.0385561	-0.132608	0.33118	0.247747	0.265285	-0.0883601	-0.18262	-0.0709717	0.117886	-0.01336	-0.140739	-0.0802755	0.212831	-0.0527727	-0.0122991	0.0613455	-0.112649	0.136505	-0.139276	-0.107351	0.317925	-0.078351	-0.1551	0.00202452	-0.108209	-0.00304756	-0.115656	-0.119859	0.121972	-0.299914	-0.150252	-0.284778	-0.172444	-0.296225	-0.193617	-0.264681
AI593442	0.880275	0.334253	-0.0567384	-0.140886	-0.131269	-0.190229	0.0929977	-0.0796135	0.579115	0.0450534	0.00525571	-0.0889754	-0.13457	-0.150935	-0.129847	-0.0231348	0.36966	0.00861097	-0.157757	0.335598	0.69354	0.881812	0.164293	0.158281	-0.097738	-0.170105	-0.133784	-0.141607	-0.130074	-0.130953	-0.0994313	0.0181666	-0.111216	-0.111329	0.245231	-0.0335522	-0.165361	-0.128156	-0.208993	-0.136839	-0.208141	0.105492	0.340775	-0.207457
AI597468	0.137422	0.21221	-0.0842003	-0.147588	-0.012751	0.0118136	-0.0370792	0.014965	0.00020258	-0.0654621	0.0298325	-0.190472	-0.0576213	0.0620414	0.0479905	0.0150867	0.0232213	-0.0201475	-0.0767781	-0.0332792	0.0292959	0.0214244	-0.0948141	-0.124102	-0.134905	0.0437218	0.0456937	0.163683	0.0470781	0.0285475	0.0407054	-0.0485442	0.166106	0.0532838	0.0993352	0.07534	-0.0100999	0.724545	0.019208	-0.210987	-0.215968	0.131862	0.0290599	-0.181573
AI597479	0.02953	-0.13276	-0.0553136	-0.103682	0.116973	0.115671	0.00744666	-0.00339616	-0.00323611	-0.121271	0.125569	-0.0197513	-0.0106766	0.018679	0.0782048	-0.0514691	0.0480418	-0.0321526	-0.0470242	0.158606	0.119974	0.136496	0.112765	0.0663824	-0.019677	-0.0733481	-0.0973292	-0.0955711	-0.0914026	-0.00803023	-0.13225	-0.0669616	-0.0732467	0.0094603	-0.0556418	-0.0248841	-0.0834219	-0.0872142	-0.0749599	-0.247597	-0.22363	-0.0970502	0.0338407	-0.0877299
AI606181	-0.0371641	-0.0613553	-0.015691	-0.00595124	0.0142396	-0.0721511	-0.0536308	-0.00119699	-0.0141064	-0.0963058	0.0802525	0.0558911	-0.0178645	0.0698541	0.0328952	-0.00594117	0.0593383	0.0785989	0.0240093	0.0330744	-0.0784034	0.108237	-0.0361999	0.0493513	-0.0244184	0.0315217	0.020298	-0.0483243	-0.0844668	0.000185064	-0.0982375	-0.050656	-0.00597168	0.0504231	0.0720501	-0.109092	-0.0171286	0.0321175	-0.109081	-0.096863	-0.11004	-0.0589207	0.0414501	0.0447443
AI836003	0.251392	0.143711	-0.0131411	0.0115068	-0.145669	-0.0652172	0.145685	0.0441014	0.211584	0.370529	0.045865	-0.0590062	-0.152358	-0.129242	0.0822617	-0.03517	-0.0095384	-0.0984801	-0.201111	0.971062	0.575858	0.403347	0.280533	0.209641	0.0903885	0.0427085	-0.174796	-0.161023	-0.169343	-0.163405	0.0739065	-0.172479	-0.164864	-0.114051	-0.16338	-0.172978	0.100224	-0.127722	-0.0980889	-0.21052	-0.183172	-0.115518	-0.179972	-0.2164
AI837181	0.0250055	0.313508	-0.0509994	-0.0529499	0.00440965	0.050891	0.0752382	0.0914159	0.0076331	0.115093	0.0561452	-0.0929502	0.0362447	0.109959	-0.0120679	0.00835267	-0.0507743	-0.0309062	-0.106331	-0.0113098	0.0817238	0.0369911	-0.0665752	-0.0594814	-0.109633	-0.046255	0.0297953	-0.114713	-0.0665839	-0.0846862	-0.223166	0.0308834	0.0232592	-0.07571	0.00207592	-0.0813322	0.0120222	-0.0369481	-0.0449675	0.0563222	0.1227	0.197434	0.14127	0.0050001
AI846148	0.0616288	-0.019074	-0.0696464	-0.0847969	-0.00294236	0.0216762	-0.0161692	-0.0318874	-0.00958792	-0.0334285	-0.0040379	0.0627876	0.126218	0.0422349	0.0283912	-0.0159857	-0.0457048	0.0167728	-0.0352224	0.0419727	-0.00877263	0.101127	-0.0463989	-0.0182469	-0.0334518	-0.0236975	-0.0229469	0.00254611	0.143584	-0.0750221	0.0279843	0.0677227	-0.053754	-0.0239804	-0.0234303	0.059605	-0.0113258	-0.0115503	0.0311847	-0.0765671	-0.191784	0.036153	0.165876	0.0973628
AI848285	NA	0.0538058	NA	0.0137532	NA	-0.0714708	-0.0709221	NA	NA	-0.0433485	NA	-0.0360107	NA	-0.0832002	-0.0328329	NA	-0.0136891	-0.028228	-0.0648846	NA	0.138092	NA	NA	-0.083024	NA	-0.00164616	NA	-0.0837716	NA	NA	NA	NA	NA	NA	0.00661735	-0.0315651	0.00114606	NA	3.49914	NA	-0.0856087	NA	-0.0843921	-0.0854519
AI849053	0.0252013	-0.101021	-0.13862	-0.0146299	0.0443369	-0.0681526	-0.0640499	-0.0321008	-0.0340266	-0.0585964	-0.119583	-0.0506925	0.0489176	-0.0363129	-0.0216648	0.0390991	-0.0573584	-0.0860019	0.0496438	-0.132637	-0.0617599	-0.065221	-0.110727	-0.111975	-0.102405	-0.0187774	-0.0480879	0.183274	0.11809	0.182748	-0.165677	0.16316	0.146018	0.075416	0.301049	0.275651	0.102452	-0.054992	0.0684233	-0.16345	-0.132229	-0.0116043	-0.131283	-0.0276203
AI854517	-0.0640747	-0.219031	-0.319124	-0.134273	-0.0525664	-0.115003	-0.185427	-0.184465	-0.284203	-0.151773	-0.252464	-0.259861	0.158211	0.0254547	-0.128441	0.00520264	-0.0632078	-0.0448987	0.305484	-0.372957	-0.19157	-0.365957	-0.357569	-0.329413	-0.11003	-0.167502	0.260551	0.262774	0.429746	0.278985	0.224229	0.307091	0.361772	0.492586	0.570322	1.08979	0.446581	-0.328443	-0.16925	-0.481951	-0.447417	-0.538221	-0.472968	-0.461373
AI854703	0.173699	0.256647	0.0244277	-0.0203608	-0.0545527	0.0150773	0.130381	0.14789	0.111769	0.0843909	0.0550461	0.0641474	-0.0639832	-0.136218	-0.0119194	0.0322536	-0.00120002	-0.0609742	-0.0969706	0.261148	0.409959	0.0590675	0.184236	0.12299	-0.102792	-0.0666456	-0.0811158	-0.111031	-0.0951591	-0.120722	-0.125102	-0.087267	-0.0744726	-0.0804777	-0.0579518	-0.0964749	-0.0529866	-0.0483635	-0.145638	-0.125039	-0.145062	-0.10696	-0.145225	0.0107106
AI987944	-0.129448	-0.0860558	-0.036078	-0.0835444	-0.0701867	-0.0405073	-0.0814745	-0.0194116	-0.0231273	0.0168529	-0.0750557	0.0827142	0.00556566	-0.0263315	0.0250615	-0.0577705	-0.0956791	-0.0424446	-0.0666505	-0.0477677	-0.0823075	-0.0514628	0.0028026	-0.0445253	-0.057955	-0.0419239	0.0107385	0.0297554	-0.00580948	0.0341296	-0.128578	0.175868	0.14289	0.172475	0.236158	0.172608	-0.0145729	0.162635	0.432456	0.464653	0.220693	-0.0528742	0.201121	0.166514
AK010878	0.0828675	-0.115853	-0.0752711	0.135824	-0.0687124	0.0419604	0.0824841	0.129423	0.200718	0.0396525	-0.0104145	-0.0428116	-0.118916	0.0908896	0.0363328	-0.0304217	0.0985131	-0.00658134	0.0318764	0.133365	0.0346437	0.00504355	0.0697643	0.0280719	-0.0401763	-0.0442815	0.111185	-0.0528975	0.0880679	-0.0898268	-0.217047	-0.130139	0.0410498	-0.00119328	-0.196339	-0.173634	-0.199941	0.109844	0.03204	-0.18892	-0.0867633	-0.151392	-0.121258	-0.181092
AK129341	-0.0904325	0.0527588	-0.0540453	-0.105911	-0.1037	-0.0429907	-0.0294614	-0.0486683	-0.0157659	0.0386283	-0.0628416	-0.0689564	-0.0617217	-0.0142261	-0.101631	-0.0768084	0.0365526	-0.121143	-0.0225029	0.118528	0.00171839	-0.00523569	-0.038926	-0.0489876	0.00456064	-0.066804	-0.0397042	0.0373936	-0.0534574	0.119481	-0.094614	0.0687994	0.160486	0.288796	0.131876	-0.106706	-0.033467	1.56209	2.24091	-0.153765	-0.160369	0.0461141	-0.0220774	0.0958875
AU019823	-0.108389	-0.193786	-0.149429	0.0192962	-0.00223284	-0.0612986	-0.00156074	0.0479894	-0.0421186	-0.016157	0.0330846	-0.0605872	-0.0346111	-0.0731584	-0.029197	0.0215552	0.0464157	-0.0914951	0.0434166	-0.00893412	0.0683417	0.12842	0.147513	0.102728	0.0245248	0.0800979	-0.00171874	0.00382414	0.0544885	0.0413023	-0.246058	0.0616647	0.023802	-0.0490146	-0.00661882	-0.0376108	-0.00802961	0.0854259	0.23406	0.182786	0.0866633	0.0319241	0.0718238	0.00775577
AU021092	-0.0581187	-0.102793	0.027928	-0.0795876	-0.03748	-0.0962714	-0.109541	-0.0589885	-0.0593678	-0.0615661	-0.037201	-0.116602	-0.0581697	-0.0805835	-0.0878487	-0.0354472	-0.115526	-0.115271	-0.116708	-0.0518006	-0.114436	-0.0437752	-0.0583212	-0.0937677	-0.0405922	-0.105338	-0.0167357	-0.0959112	-0.0563546	-0.0568352	-0.0570685	-0.0426809	-0.0427975	-0.0568389	-0.0797593	-0.114843	-0.0765041	-0.0552644	0.0849717	-0.0576914	0.0175144	4.73573	0.110799	5.58447
AU022252	-0.00351443	0.0848185	-0.0780745	-0.0948636	0.0108742	-0.0491194	0.0134525	0.0745197	0.0188441	-0.0479278	-0.00310546	-0.00414484	0.0367633	0.0325681	0.0829798	-0.0496246	0.0628	-0.0785388	0.0151103	-0.004653	-0.102687	0.0305701	0.0282549	-0.0198089	-0.0622004	-0.100605	-0.034224	-0.0120216	-0.0910801	0.0311876	-0.111046	0.0611204	0.0226229	0.0796117	0.147706	0.0415801	0.0419429	-0.018412	0.0422965	-0.0681224	-0.197242	-0.0705908	0.0842856	0.00277045
AU022754	0.0570832	NA	0.0315883	NA	0.053655	NA	NA	-0.0231005	-0.0199465	NA	0.043862	NA	0.0582325	NA	NA	-0.0659753	NA	NA	NA	-0.0792523	NA	-0.0786266	-0.0587774	NA	-0.0613691	NA	-0.00571666	NA	0.0339826	-0.0411922	-0.0792921	0.0173619	0.0413519	0.0232221	NA	NA	NA	-0.0817536	NA	-0.0787856	NA	-0.0801986	NA	NA
AU040320	0.099076	0.119725	-0.126784	-0.0818935	-0.0285926	0.0223018	0.100481	0.0592563	0.0044322	0.0178803	0.0454107	-0.00503961	0.0741506	-0.000556754	-0.0198323	0.0698938	0.0136742	-0.0495667	-0.000743413	0.110377	0.0159083	0.0818581	0.184834	-0.0978339	0.0585087	0.0232212	-0.0767183	-0.0914813	-0.114438	-0.00575477	-0.152015	0.0485898	-0.142252	-0.0948448	0.0333542	0.0713914	0.0007817	0.0408899	0.0591193	-0.108081	-0.120226	-0.148498	-0.00578624	-0.0739191
AU041133	0.0454614	0.0772045	0.00395682	0.0347221	0.0193554	0.0882426	0.0736075	0.0411783	0.10807	0.043412	0.0667037	0.0865714	-0.063155	-0.00784226	0.00112041	0.0443102	-0.070288	0.0406859	-0.0896878	0.0791166	0.00569037	0.00433068	-0.0465922	-0.00176606	-0.0502254	0.0214873	-0.0749902	-0.0842239	-0.0697085	-0.0571636	-0.16847	-0.0546718	-0.0186743	0.0284866	-0.107117	0.0297678	0.0290487	0.0750955	-0.100725	-0.16986	-0.172039	-0.156404	-0.0856248	-0.141051
AV039307	0.158447	NA	0.0100715	NA	-0.0384949	NA	NA	0.0565765	0.0822609	NA	-0.0338019	NA	-0.0269665	NA	NA	-0.0453311	NA	NA	NA	-0.0200255	NA	-0.0689576	0.0732721	NA	-0.0226762	NA	-0.0424394	NA	0.0040218	0.102568	0.0281202	0.0557889	-0.00116547	-0.00815639	NA	NA	NA	-0.0727109	NA	-0.0710059	NA	-0.0108466	NA	NA
AV099323	0.0322357	NA	-0.0499177	NA	-0.0760192	NA	NA	-0.0661542	-0.0825453	NA	-0.0801578	NA	-0.0723148	NA	NA	-0.0362951	NA	NA	NA	-0.0755583	NA	-0.101851	-0.0814936	NA	-0.0736934	NA	0.0760994	NA	0.0090034	0.0909619	-0.0999369	0.0361173	0.394172	0.245015	NA	NA	NA	-0.0563717	NA	-0.095546	NA	-0.100952	NA	NA
AW011738	0.023902	-0.11012	-0.064716	-0.0747405	-0.0892592	-0.0968275	-0.100006	-0.0959487	-0.0959146	-0.0680708	0.00116836	-0.108912	-0.0750091	-0.0912962	-0.109394	-0.0722637	-0.0890996	-0.109426	-0.110364	-0.0953907	-0.108835	-0.0148732	-0.09591	-0.0762298	-0.0960448	-0.109131	-0.075326	-0.0213429	-0.0122004	0.292943	0.00799653	-0.0651569	0.30904	0.353975	0.641518	0.780592	0.0567507	-0.100296	-0.0775512	-0.0931453	0.190952	1.6502	0.641346	0.154171
AW047730	0.445348	-0.296662	-0.207477	-0.294248	-0.181191	-0.26663	-0.19708	-0.208574	-0.224957	-0.26037	-0.209415	-0.27519	0.121829	-0.212148	-0.1308	-0.142758	-0.239706	-0.0354799	-0.0453189	-0.284505	-0.358243	-0.21543	-0.30692	-0.338905	-0.28997	-0.298138	-0.151056	0.276005	0.0486224	0.372587	0.685441	0.454878	1.08505	0.401679	1.78071	1.37608	0.771802	-0.0527463	-0.204795	-0.326928	-0.286977	-0.24595	-0.294616	-0.319126
AW146154	0.0300824	-0.0850369	-0.0870607	-0.0151878	-0.00894371	-0.0326252	-0.00838927	-0.0570842	-0.0262867	0.216727	-0.0893588	-0.0324718	-0.00648656	-0.0438317	0.0573517	-0.0780303	-0.0872301	0.0134329	-0.085626	-0.0385648	0.119735	-0.0206611	0.0824651	0.0723576	-0.0304536	0.0208141	-0.025826	-0.0141292	-0.0436228	0.20023	0.212711	0.0701689	0.129357	0.19738	0.0657641	0.0230518	-0.0335723	-0.09284	-0.0851747	0.955484	-0.0848256	-0.07076	0.0164873	-0.000335543
AW209491	0.133711	0.0865479	-0.0345757	-0.0355523	0.0907271	0.101461	0.0557679	0.0436552	-0.0500733	0.0658034	-0.00230184	0.00890096	0.0833815	0.0477714	0.0569146	-0.0192666	-0.00214893	0.0444742	-0.109269	0.116478	0.110453	0.0777221	0.0924752	0.0170371	-0.103744	-0.0563436	-0.161764	-0.0879056	-0.086619	-0.112988	-0.0576776	0.14652	-0.086131	0.00350215	-0.108422	-0.11819	-0.169041	0.0635061	0.043759	-0.0169188	-0.183122	-0.206195	0.0685285	-0.0930501
AW549877	0.0125564	0.04969	-0.131593	-0.233375	-0.0323907	-0.0481438	-0.105865	-0.0730034	-0.105826	-0.0661886	-0.0463715	-0.00883634	0.108888	0.0431109	-0.0565692	-0.0653051	-0.0844525	0.088789	-0.0133652	-0.0383279	-0.0778206	0.0752655	-0.120471	-0.182957	-0.0600392	-0.0655483	0.0214984	0.0355982	0.069983	0.11863	-0.0752898	0.22514	0.0555464	0.148436	0.406034	0.172769	0.19196	0.108671	-0.0433435	-0.246493	0.0526452	0.189012	0.408387	0.221112
AW551984	0.136205	-0.0182286	-0.036935	-0.113636	-0.118751	-0.139403	-0.147425	-0.117418	-0.128629	-0.150033	-0.0974661	-0.103128	-0.130852	-0.17073	-0.129411	0.167005	0.108344	0.576749	-0.0621098	1.26101	1.77201	0.291503	-0.110289	-0.0740479	-0.0397862	-0.0269893	-0.00576029	-0.122413	-0.0944818	-0.115229	-0.135705	-0.131022	-0.121085	-0.0923327	-0.142435	-0.149535	0.0919873	-0.13611	-0.0542902	-0.142107	-0.183931	0.0999493	-0.183935	-0.15442
AW554918	-0.0408012	0.0631081	-0.053241	-0.0778752	-0.0294184	-0.0198994	-0.0407647	-0.0181101	-0.0786273	-0.081451	0.0277402	0.0408764	0.0287071	-0.0808104	0.0181226	0.0632956	0.0582072	0.0249628	0.0892293	-0.0380071	-0.0459999	0.0212406	-0.0707479	0.019236	0.023112	0.0149322	0.0224533	0.0737534	0.00428625	0.236633	0.0476317	-0.00467399	-0.0250605	-0.0374748	-0.103144	-0.0746584	-0.0325021	-0.146586	0.267382	-0.167357	-0.0208724	0.0240832	0.278532	0.0965786
AY074887	-0.080944	NA	-0.0339405	NA	0.0206155	NA	NA	-0.0156424	0.0490449	NA	0.0823471	NA	-0.0500564	NA	NA	-0.0467037	NA	NA	NA	0.0610614	NA	-0.0779962	-0.0506223	NA	0.110177	NA	0.0125313	NA	-0.0351453	-0.0420226	-0.0799431	0.0190201	-0.030879	0.00908654	NA	NA	NA	-0.082843	NA	-0.080393	NA	-0.019793	NA	NA
Aaas	0.000144937	-0.0384739	-0.193308	-0.157797	-0.0834881	-0.0169456	0.0743393	-0.021129	-0.0509124	0.0136349	-0.0792428	0.0392135	-0.119824	-0.0488615	0.0237195	-0.142289	-0.140786	0.00942268	-0.0311854	-0.0818649	-0.0607714	-0.173058	-0.117731	-0.0799335	-0.150765	-0.0509533	0.195289	0.425105	0.477647	0.50002	0.519779	-0.0351793	0.404714	0.112388	-0.076634	-0.059507	-0.0897316	0.0183684	0.303939	0.0887684	0.229886	0.0600556	0.119733	0.144618
Aacs	0.206045	0.308199	-0.0786261	-0.0676142	0.0759131	0.112969	0.146073	0.172682	0.0208712	0.33306	0.0523442	-0.0736091	-0.0520969	-0.0113852	0.151698	-0.149184	-0.0852116	-0.0285871	-0.123882	0.0396698	0.147804	0.183621	-0.0358119	-0.0423221	-0.0505758	-0.214447	-0.142586	-0.130315	-0.0158435	-0.0385666	-0.0580432	0.0891599	0.0928913	-0.0133784	-0.0307728	0.176531	-0.162809	-0.0263515	-0.086847	0.16212	-0.181582	-0.12467	-0.171517	-0.242323
Aaed1	0.00614564	-0.0535344	-0.0415616	-0.0810591	-0.0576263	-0.0333938	-0.0812755	-0.0544008	-0.0560056	-0.032376	-0.0130493	-0.0817057	-0.00102011	-0.0636495	-0.0553115	-0.0659866	-0.0479067	-0.0813038	-0.0821576	-0.00638929	0.00220879	-0.0721757	-0.0733827	-0.0809849	-0.0348809	-0.0530419	0.0314059	-0.0460233	-0.00608523	0.0480052	0.0851649	-0.0246006	0.131438	0.141219	0.258797	0.0945761	0.09306	-0.00077157	0.111673	0.12308	0.238989	1.1692	0.570266	1.10743
Aagab	0.132735	0.0744134	-0.101599	-0.0881421	0.0582015	-0.0211071	0.277472	0.149758	0.179846	0.232499	0.0123293	-0.0314742	-0.0377294	-0.102646	-0.0232985	-0.133781	-0.100966	-0.0702929	-0.121538	0.198673	0.182586	0.21047	0.0640144	0.0747205	0.0668434	-0.113498	-0.144057	-0.0442772	-0.140221	-0.0924051	-0.179252	-0.0560797	-0.00946109	-0.0345383	0.0411568	-0.0288183	-0.0244041	0.131483	-0.0686367	1.48613	0.462567	-0.266277	-0.195676	-0.04431
Aak1	0.117311	0.251314	-0.0902731	-0.0490653	0.168557	0.0283975	0.171652	0.0750086	0.216537	0.0856006	0.193309	0.116594	-0.0971891	-0.00320156	0.0366432	0.0855648	0.042749	0.112269	-0.0936646	0.05601	0.214463	0.167478	0.116908	0.0456797	0.0210662	0.0578214	-0.122464	-0.186878	-0.184064	-0.158072	-0.210614	-0.179381	-0.165905	-0.134706	-0.215713	-0.2258	-0.101674	-0.137483	-0.165435	0.0844428	-0.180437	-0.120623	-0.118794	-0.256381
Aamdc	0.285001	0.0434569	-0.103944	-0.0148058	-0.00786419	-0.10368	-0.129283	0.211141	0.209531	-0.0266974	-0.103475	-0.103708	-0.128768	-0.032046	0.153441	-0.124683	-0.111529	-0.121414	-0.117269	-0.106784	-0.0981006	0.0558201	0.119037	-0.0188597	-0.0817243	-0.112972	-0.0826388	0.313522	-0.171217	0.0798287	0.169844	0.154539	0.0599947	0.151682	0.366748	0.376313	-0.0103424	0.421538	0.0746283	-0.099393	-0.190989	0.0357815	-0.112948	0.10423
Aamp	0.0611663	0.11353	-0.217843	-0.161885	-0.0239467	-0.0954211	0.0670921	0.00789485	-0.117299	0.109334	-0.0881162	-0.107483	-0.0320465	-0.0489799	-0.0233368	-0.0142218	0.0369425	-0.0716083	-0.0847492	0.0845826	0.0351819	-0.0684238	-0.065305	-0.118142	-0.0323611	-0.0286661	0.0413351	0.0402045	0.0477047	0.0973677	-0.283616	0.142423	0.111692	0.201272	0.221972	0.153924	0.0541183	0.0325245	0.28843	0.237144	-0.227086	0.251744	0.328105	0.241758
Aar2	0.021062	0.00669281	-0.0390679	0.00146557	0.0416349	0.01237	0.0800599	0.0712517	-0.0555883	0.177964	-0.00723498	-0.0789898	0.0524251	-0.0559292	-0.00236349	-0.0544388	0.0113382	-0.0318751	0.00658844	0.0260601	-0.00727077	-0.00913499	0.0313895	0.0405955	-0.0207257	-0.0162588	-0.049726	-0.0921464	0.0972885	-0.0055733	0.139244	-0.0360029	-0.00235373	-0.0136288	-0.015818	0.0276808	0.00280213	-0.253607	0.221466	-0.0854573	-0.0520101	0.137536	-0.201715	-0.102677
Aard	NA	-0.0365942	NA	-0.0603061	NA	-0.0944174	0.0621747	NA	NA	-0.00704011	NA	-0.0678314	NA	-0.112163	0.0375377	NA	-0.0847295	-0.0752074	-0.113031	NA	-0.033655	NA	NA	-0.0713869	NA	-0.0890154	NA	0.0988564	NA	NA	NA	NA	NA	NA	-0.00272638	-0.0348778	-0.0088578	NA	3.1476	NA	-0.113403	NA	0.61293	0.0672977
Aars	0.138271	0.432288	-0.223845	0.114546	0.00542507	-0.0642863	0.234293	0.0982166	-0.0135222	0.0572222	0.0436044	-0.0764863	-0.124115	-0.101198	-0.076855	-0.0865613	0.0588749	-0.0242872	-0.180303	0.047695	0.219348	0.0836479	0.0873674	0.0713154	-0.0121503	-0.0994462	0.168092	0.18127	0.0809411	0.145696	-0.0400799	-0.085973	0.218978	-0.0871367	-0.164981	-0.0676249	-0.0167313	-0.0404529	-0.128091	-0.147102	-0.11173	-0.105207	-0.0981901	0.0931602
Aars2	0.122213	0.134663	-0.0407191	-0.163633	0.048099	0.00854632	0.0335314	-0.0231711	-0.00505865	0.0467576	0.00792741	-0.0241553	-0.0111802	-0.0114841	-0.0471383	-0.0939524	0.0658492	-0.0394121	-0.0354042	-0.0451616	0.0143585	-0.088388	-0.0705759	0.00632521	-0.0628724	-0.0030218	0.0564355	0.0120731	0.0211006	0.0932037	0.0398443	0.0634897	0.0598162	0.0511948	-0.0557384	0.0376136	0.160538	0.0435695	0.0280977	-0.197158	-0.0834755	-0.0228389	-0.128551	-0.066076
Aarsd1	0.060106	-0.0427377	-0.0786368	-0.0841265	0.00453848	-0.0252636	0.0852565	0.00754828	-0.0896928	-0.0668005	0.0359276	-0.0632061	-0.0198696	-0.0696376	0.0400582	0.00426629	-0.0167092	0.038141	-0.000247656	0.0197345	0.0924185	0.03258	0.0979153	0.0245857	-0.0148573	0.0278926	0.0179634	0.058597	0.00884968	-0.0506244	-0.126922	0.0702127	0.0383417	0.00833047	-0.0551971	-0.115313	0.108503	0.111347	-0.128378	-0.130138	0.123702	-0.104424	0.00771526	0.00763675
Aasdh	0.00734342	-0.0294059	-0.0831701	-0.0498612	0.0809832	0.0517176	0.0145873	0.00365735	0.0610903	-0.0239495	0.00103041	0.137507	-0.00418158	0.0506533	0.0131641	0.00952885	-0.0138471	-0.125373	-0.115639	0.0777426	-0.0184178	0.0353556	-0.0473738	-0.0483558	-0.0116966	0.0745214	-0.0680113	-0.0328045	-0.108285	-0.0373084	-0.172752	0.0243489	0.0609415	-0.0165521	-0.0141307	-0.0788251	0.165242	0.0786176	-0.0104061	-0.169276	-0.079739	-0.101049	0.19151	-0.139892
Aasdhppt	-0.0338868	0.133207	-0.124546	-0.0765184	0.046818	0.112159	0.0434757	0.115243	0.069744	0.0745627	-0.0186363	-0.0307043	0.00924745	0.079593	-0.0138527	-0.0647413	-0.024303	-0.0508228	-0.0911713	-0.0382961	-0.00574484	-0.110508	0.0570089	-0.0561489	-0.178108	-0.123977	-0.144077	-0.0645768	0.194244	0.0274278	-0.250859	0.110522	0.0869279	0.113525	-0.0295468	-0.0794203	0.0582606	0.153237	0.231558	0.103435	-0.0737497	-0.0560539	0.157773	0.0834917
Aatf	0.593047	0.654982	-0.0713155	-0.168917	0.12762	0.106428	0.0431122	0.165411	0.0187387	-0.065321	0.0638935	-0.0141171	-0.0308532	0.000810729	-0.0629229	-0.0821939	0.0591941	-0.0585056	-0.0860823	-0.0919919	-0.046547	-0.0854143	0.126597	0.13663	-0.0612369	-0.00520117	-0.0331224	-0.0872182	-0.161636	-0.0481415	0.18487	-0.147148	0.00641409	0.0309078	-0.111425	-0.0790114	0.0424848	-0.155468	-0.10285	-0.0873515	0.0688894	-0.19943	-0.134169	-0.244578
Aatk	0.215418	0.309528	0.00949155	0.00274716	-0.033462	0.00413745	0.123494	0.101429	0.183945	0.172469	0.0988864	0.0978518	-0.104641	-0.0935311	0.0258951	0.0655692	0.0728531	0.0113052	-0.187689	0.204295	0.182604	0.166636	0.173116	0.058401	-0.0174274	0.0466835	-0.135804	-0.168093	-0.0923751	-0.104974	-0.164265	-0.114361	-0.0872949	-0.101629	-0.111689	-0.00141906	-0.0488272	-0.16642	-0.193343	-0.172013	-0.179125	-0.15105	0.0182112	-0.169884
Abat	0.222294	0.677964	-0.0775266	-0.174294	-0.207496	-0.244893	-0.236123	-0.176405	-0.155189	-0.229448	-0.182798	-0.209562	-0.10617	-0.188566	-0.207395	0.324375	0.133246	0.132806	0.075751	0.339293	0.158721	0.0707155	0.406923	0.240508	0.326626	0.0962609	0.0932801	-0.009646	-0.121189	-0.0928391	-0.0775657	-0.0845714	-0.181317	0.0843382	0.438639	0.517942	-0.129069	0.0828756	0.239674	-0.259205	-0.257764	-0.0828653	-0.0454597	-0.216088
Abca1	0.0914576	-0.230929	-0.0505857	-0.17302	-0.102419	-0.233208	-0.236014	-0.115677	-0.112399	-0.155874	-0.0174173	-0.22405	0.0924735	0.0621903	-0.123619	-0.0295536	-0.135383	-0.105751	-0.0521029	-0.10407	-0.19233	-0.132951	-0.11039	-0.25366	-0.0388048	-0.194582	0.027882	0.0428515	-0.0610109	-0.0443957	0.0655057	0.104765	0.019375	0.068694	0.703576	0.507748	-0.0685414	-0.0687851	0.376742	3.52915	2.38121	1.79231	0.430517	1.92252
Abca2	0.116858	0.190239	0.0475757	-0.164099	-0.0143877	-0.00483836	0.0139229	0.0652123	0.103571	0.150168	0.0952349	0.156663	-0.0447185	-0.087758	-0.0753304	-0.0277809	-0.00764953	-0.0705657	-0.1093	0.101627	0.128383	0.0415642	0.0643616	0.181132	-0.0476291	0.0736152	-0.0637118	-0.109413	-0.114523	-0.00694345	-0.0994866	-0.103123	0.0206326	-0.0747996	-0.0507394	-0.00133009	0.174145	0.217445	0.148842	-0.171738	-0.195702	-0.0449595	-0.171224	-0.210909
Abca3	0.224998	0.241599	-0.0440943	-0.0100222	-0.010251	0.0131571	0.159738	0.148458	0.205273	0.115479	0.0384046	0.00952708	0.0158636	-0.000902145	0.0887368	0.0187737	-0.0698287	0.00788824	-0.0982447	0.175001	0.148213	0.148682	0.0217534	-0.0782506	-0.053118	-0.0675398	-0.058773	-0.0784313	-0.0990714	-0.0948831	-0.0510083	-0.11188	-0.130022	-0.1296	-0.0747405	-0.0213935	-0.1941	-0.215029	0.277183	-0.115763	0.0680465	0.0136921	-0.225843	0.206875
Abca5	0.266301	0.0913872	-0.00912491	-0.1258	0.0264553	0.079728	0.123938	0.0452544	0.188521	0.0410016	0.0754874	0.00749586	-0.0124254	0.0686185	-0.0481636	-0.0438595	-0.118694	-0.00541885	-0.06118	0.134121	0.0781377	0.00376637	0.146405	0.0290107	-0.0610077	-0.0249919	-0.0954834	-0.145871	-0.0840118	-0.093336	0.00137035	-0.0815197	-0.0886678	-0.0402071	-0.0402248	-0.0235933	0.0567453	0.0818665	0.00152497	-0.156169	-0.139791	0.0949114	0.0161794	-0.0949485
Abca7	0.185039	0.663665	2.57e-06	-0.123217	0.0432147	-0.0668251	-0.0866152	0.0918799	-0.0540761	-0.0200631	0.062635	-0.054847	0.214621	0.0553272	0.0391611	-0.0550133	0.0207447	-0.0545249	0.19244	-0.024801	-0.0380261	-0.0125693	-0.131273	-0.0629333	0.0102111	-0.0711816	-0.0330756	-0.031488	0.00699054	-0.0652438	-0.163767	-0.03762	-0.124157	-0.161918	-0.0126505	-0.0147501	-0.0665704	-0.170596	-0.0762231	0.127892	0.494325	0.0577874	0.353141	0.137494
Abca8a	NA	-0.0828083	NA	-0.00654174	NA	-0.0811749	-0.0812038	NA	NA	0.281428	NA	0.0050228	NA	-0.0527614	-0.0819122	NA	-0.0587052	-0.0516835	-0.0328198	NA	-0.0812695	NA	NA	-0.022034	NA	-0.053274	NA	-0.0131174	NA	NA	NA	NA	NA	NA	0.626487	0.0291235	-0.0537957	NA	0.222614	NA	-0.0835726	NA	0.0433744	-0.0834428
Abca8b	NA	0.104411	NA	-0.0861474	NA	-0.077439	-0.0612997	NA	NA	0.0237538	NA	-0.0301706	NA	-0.0853373	-0.0200981	NA	-0.00376279	-0.0843461	-0.0840377	NA	0.098767	NA	NA	-0.0261233	NA	-0.084401	NA	-0.0475811	NA	NA	NA	NA	NA	NA	0.275056	0.308553	0.406384	NA	0.0622061	NA	-0.0833198	NA	0.0669407	-0.0839823
Abca9	0.0872825	-0.0863626	-0.0124694	-0.0832175	-0.044438	-0.0843968	-0.024607	-0.0268288	0.0484721	0.0620957	0.00871068	-0.0836083	-0.0506761	-0.0842538	-0.0853983	-0.0399505	-0.0839908	-0.085335	-0.0860378	-0.0495743	-0.0667725	-0.0385061	-0.0494472	-0.0310096	-0.0501497	-0.0851512	0.00334827	-0.0594389	-0.0527155	-0.0526911	0.170035	-0.0238263	-0.0526089	-0.0522217	0.0577036	-0.0463077	-0.0868429	-0.0552752	0.159471	4.50625	3.68523	1.71854	1.96572	-0.0303704
Abcb10	-0.0758356	0.0156452	-0.0536871	-0.0610653	-0.00426453	0.031545	0.0956859	0.0583834	0.0903566	0.251903	-0.0218194	-0.00568422	-0.0195471	0.0248193	0.0832672	-0.022034	0.0143963	-0.00450651	-0.040285	0.0233881	0.130158	0.0335837	5.03e-05	-0.127538	-0.0234411	-0.0724616	-0.0543235	-0.091474	-0.0790319	-0.0931981	0.0295391	0.037365	0.160625	-0.0027453	-0.0330094	-0.0301598	-0.109459	0.118411	-0.0202054	-0.187673	-0.189633	0.0261853	0.140667	0.00130476
Abcb1a	NA	-0.12559	NA	-0.123107	NA	-0.109089	-0.115217	NA	NA	-0.103502	NA	-0.0715334	NA	-0.106767	-0.105367	NA	-0.0906604	-0.039377	-0.114844	NA	-0.10924	NA	NA	-0.0951156	NA	-0.0753001	NA	-0.101026	NA	NA	NA	NA	NA	NA	-0.10457	-0.0925274	-0.126308	NA	-0.0819484	NA	-0.126274	NA	-0.0131124	5.95721
Abcb4	NA	-0.0518633	NA	-0.0769696	NA	-0.0773824	-0.0390691	NA	NA	-0.0420652	NA	-0.0330659	NA	-0.0128321	-0.0213989	NA	-0.0164322	-0.0425077	-0.0779354	NA	-0.0560154	NA	NA	-0.0773679	NA	-0.0521582	NA	0.0244539	NA	NA	NA	NA	NA	NA	0.184787	0.113339	0.755239	NA	0.198142	NA	-0.0782291	NA	-0.0780643	-0.0780184
Abcb6	0.0890343	0.356333	-0.0923363	-0.133263	0.0393089	0.00694262	0.200538	0.0659001	0.174915	0.104501	0.104176	0.110263	-0.0571077	-0.0373808	-0.0681733	-0.0525609	0.062203	-0.0656615	-0.162893	0.0741261	-0.0326491	-0.0856533	0.192165	0.0328689	-0.0550556	-0.0216043	-0.0901594	-0.0765075	-0.0276145	-0.0177619	0.0424278	-0.044112	-0.0438579	0.0324881	-0.0309064	-0.0984156	0.119345	0.0885795	0.0830358	-0.0984352	0.0694695	-0.0469991	-0.121819	-0.153646
Abcb7	-0.110637	0.00325405	-0.0437893	-0.101181	0.053362	-0.025299	-0.0104233	0.0973212	0.00448844	-0.0580226	-0.00787562	-0.0729033	-0.00449348	-0.0191382	-0.054988	-0.0478175	0.108965	0.0699258	-0.0050871	-0.110473	-0.0151532	0.210002	0.0992793	-0.00117279	-0.107411	-0.0160474	0.0678947	0.101277	0.0322658	-0.00886693	-0.15969	-0.0301137	-0.0177561	0.0222096	-0.00211485	0.144644	-0.0320402	-0.135248	0.000686008	0.0828354	-0.170572	0.0279129	-0.0603894	-0.0323484
Abcb8	0.277383	0.135486	-0.123743	-0.0798399	0.0103304	0.0202704	0.0114746	0.0759317	0.0382456	0.149421	0.00940232	0.0854728	-0.0174594	-0.0486012	-0.0533328	-0.0742095	-0.0680488	-0.140982	-0.0142039	0.217209	0.0251633	0.0743417	0.070003	0.0809667	-0.13262	-0.0377065	-0.0283792	-0.0608443	-0.146935	0.116075	-0.0737723	0.0455149	-0.0275823	0.0597492	0.158195	-0.0335029	0.0147592	0.108537	0.193553	-0.161737	0.0776963	0.00250012	-0.0663707	-0.199321
Abcb9	0.038289	-0.0155273	-0.0804705	-0.150444	-0.0287148	-0.128452	-0.0724818	-0.0779366	-0.108383	0.00295224	-0.109232	-0.0702341	0.165908	0.0311929	0.0659557	-0.1181	-0.116826	-0.151366	-0.0130488	-0.0237659	0.0660742	-0.104299	-0.0878728	-0.0379852	-0.124211	-0.133291	-0.079828	0.231695	0.635153	-0.0324588	0.38242	0.366767	0.121788	-0.0507275	0.532969	0.221252	-0.152783	0.0290713	0.110916	-0.125952	-0.152692	-0.113947	-0.151392	-0.00617318
Abcc1	-0.0623263	0.10434	-0.0426369	-0.128568	0.189695	-0.0314935	0.00132855	0.0896235	0.0239421	0.0477151	0.016089	-0.0132624	-0.0360326	-0.00884217	-0.0713184	-0.109169	0.0176234	0.0484634	-0.0919745	-0.0793782	0.0919003	-7.66e-05	0.0231872	0.00466145	0.0810682	-0.0566324	-0.0799778	-0.00228429	-0.0906335	-0.0231843	-0.154847	-0.101154	0.0119164	0.049444	0.140915	-0.0723021	0.238609	-0.118974	0.280762	0.218464	-0.0861797	-0.0197023	0.00945342	-0.153069
Abcc10	-0.00479347	-0.0213205	-0.0140273	-0.124253	0.0086382	-0.0255828	-0.0317235	0.020052	0.0555128	-0.0704832	0.0418663	0.0388699	0.0811713	0.00228093	0.060361	0.0353011	-0.012989	0.0922847	0.0348442	0.0640961	0.171387	-0.0197727	-0.0226144	-0.00807923	0.00672902	-0.0786894	-0.0721632	-0.0670808	-0.00686077	-0.082413	-0.12154	-0.0613893	-0.057162	-0.0489454	0.0585804	-0.107141	0.18881	0.123323	-0.0888441	-0.122516	-0.00438343	-0.0704975	-0.00808858	-0.00380759
Abcc4	NA	-0.0539853	NA	-0.0205134	NA	-0.0897841	-0.0446767	NA	NA	-0.0918391	NA	-0.0927779	NA	-0.0637091	-0.0472148	NA	-0.092646	-0.0932336	-0.0765118	NA	-0.0927445	NA	NA	-0.0926549	NA	-0.0729078	NA	-0.0291102	NA	NA	NA	NA	NA	NA	-0.0327005	0.173641	-0.0944552	NA	0.143537	NA	0.110927	NA	-0.093418	3.42277
Abcc5	-0.084053	0.263163	-0.0983796	-0.36007	0.0102436	-0.0572632	-0.0233424	0.0662313	0.357857	-0.0500317	0.149662	0.216718	0.0489075	0.121352	-0.0368915	0.239365	0.0688696	0.213876	-0.0538978	0.111173	-0.0308363	0.0431905	0.118391	0.0756853	0.0167937	0.148152	-0.207391	-0.190621	-0.220023	-0.279721	-0.274707	-0.118826	-0.165357	-0.161577	-0.0547465	-0.0374659	0.0711437	-0.296328	-0.172656	-0.328453	-0.284396	-0.118559	-0.084561	-0.223782
Abcc8	-0.08436	0.205648	-0.0954578	0.0932418	0.632223	0.257558	0.0408011	0.596636	0.222303	-0.0159408	-0.0869104	-0.104705	-0.0513687	0.0513159	0.247029	-0.177448	-0.0858883	-0.108891	-0.107171	-0.159506	-0.0706383	-0.144367	-0.148165	-0.0319251	-0.166278	-0.0974625	-0.193968	-0.095657	-0.158165	-0.164697	-0.210775	-0.176967	-0.197957	-0.203547	-0.122905	-0.130617	-0.12991	-0.20809	-0.0988716	-0.216213	-0.0776745	-0.211631	-0.130395	-0.130279
Abcc9	-0.0112982	-0.0889916	-0.0381256	-0.020601	-0.052325	-0.0823409	-0.0704039	-0.0539665	-0.0511581	-0.0765665	-0.0695464	-0.0865257	-0.0516844	-0.0765383	-0.0882934	-0.0691828	-0.0870548	-0.0690361	-0.0742271	-0.0507943	-0.0681426	-0.068814	-0.0687178	-0.0670018	-0.0360346	-0.0706001	-0.0689468	-0.0794382	-0.0486038	-0.0037207	-0.0670676	-0.0694577	-0.0439193	-0.0303294	-0.0602303	-0.0888299	-0.0891141	-0.0708113	-0.0600171	-0.0703473	-0.0891951	6.24344	6.76736	0.409458
Abcd1	0.0306199	-0.0477656	-0.0932258	-0.108409	-0.0401839	-0.0240794	-0.0695385	0.0445202	-0.0433563	-0.0260653	0.000433115	-0.0257773	0.0408199	0.0486259	-0.0619018	0.000764912	-0.0312348	0.0452826	-0.0497663	0.055935	0.00603853	-0.0386943	-0.0572525	-0.028484	0.0383425	0.00841463	0.0485147	-0.0418317	0.0520143	0.00523113	-0.130693	-0.0225765	-0.0125494	-0.0212679	0.0838386	0.0689743	7.04e-05	-0.0542196	0.247369	0.67513	0.699558	0.0916316	0.263305	0.0321921
Abcd2	-0.229496	-0.17612	-0.233929	-0.105171	-0.00800742	-0.119689	-0.102915	-0.250114	-0.271692	-0.124635	-0.0308438	-0.0742637	0.810143	0.389249	0.111435	-0.263007	-0.146176	-0.0153896	-0.102659	-0.321045	-0.154733	-0.234487	-0.299443	-0.15228	-0.324241	-0.206397	-0.0956901	0.150379	0.868851	-0.011457	-0.0741658	0.98516	-0.129145	-0.0164318	0.167672	0.52254	-0.153926	-0.287307	-0.0921095	0.053856	1.4657	-0.227741	-0.0932445	-0.176852
Abcd3	-0.0837409	-0.122318	-0.247285	-0.285887	-0.0799283	-0.143253	-0.032135	0.0133525	0.05243	0.105228	-0.0329199	-0.185998	-0.124223	-0.196977	-0.0415049	-0.112974	-0.197805	-0.118011	-0.214896	-0.0191781	-0.149741	-0.099744	-0.0318595	-0.0808665	-0.0806308	-0.154053	-0.0261004	0.0772036	-0.129489	0.36351	0.320329	0.0772314	0.228117	0.565288	0.866478	0.958862	0.433279	0.426197	0.269376	-0.14669	-0.119203	-0.019704	-0.0740564	-0.0064683
Abcd4	0.259697	0.275718	-0.104282	-0.120092	-0.092045	-0.0554478	-0.0590892	-0.0520925	0.00738077	-0.0660404	-0.0267673	0.00457465	0.459867	0.0893882	-0.0151034	-0.0481214	-0.0585945	0.00369682	-0.0283089	-0.0259346	-0.0813435	0.0864976	-0.108954	-0.0780889	-0.0666635	0.0349747	-0.0983902	-0.0310227	0.154153	0.0002641	-0.0203887	0.145065	-0.108684	-0.060463	0.0710366	0.22275	0.0957694	-0.0109308	-0.0864387	-0.213001	-0.0413264	-0.114799	0.0837907	0.332777
Abce1	-0.0492135	0.0957782	-0.169904	-0.0514211	0.0424929	0.0617901	0.195327	0.0170499	-0.0659548	0.0422988	-0.02251	-0.0712007	-0.0753036	-0.0955577	-0.0115686	-0.137521	-0.0595997	-0.0890814	-0.17792	-0.0527655	0.0150851	0.0249023	0.100337	0.0733685	-0.149144	0.0615819	0.0618489	0.0528903	0.0668407	0.301926	0.0708038	-0.00972124	0.223006	0.242775	-0.0871388	0.0113915	0.112559	-0.00433614	0.0168973	-0.0321788	-0.116475	-0.0905878	-0.198571	-0.177024
Abcf1	0.0221505	-0.146861	-0.281074	-0.161762	0.0217492	0.0451747	0.123786	0.0988468	-0.131754	-0.000435138	-0.0530742	0.0673582	0.0523261	0.106229	-0.0575924	-0.0513183	0.0363433	0.047533	-0.06598	-0.0236145	-0.167263	0.111396	0.126834	0.0476923	0.0253456	0.0583662	0.0637107	0.145877	0.218627	0.120132	-0.0226618	0.155542	-0.0579978	0.00221866	-0.299907	-0.185679	-0.0491552	0.138618	-0.117004	-0.380946	-0.118768	-0.0437785	0.0710151	0.0898656
Abcf2	-0.0431051	-0.157923	-0.127417	-0.0185379	0.0902899	-0.00362605	0.0583841	0.0648326	-0.0543678	-0.0766161	-0.142538	-0.106996	-0.000392941	0.0561465	0.0254873	-0.145731	-0.0165863	-0.0360344	-0.0548638	-0.0809192	-0.110436	-0.030427	-0.104581	-0.0243695	-0.150228	-0.00240451	0.106684	0.200223	0.116625	0.12092	0.223707	0.0449904	0.25422	0.0997874	-0.0435439	0.0927623	0.0871569	-0.184543	-0.168293	-0.0255357	0.0489713	0.0201186	-0.021415	-0.18182
Abcf3	0.144804	0.0335382	-0.135461	-0.0773944	-0.00242885	-0.0200591	0.0482904	0.0410116	-0.0266484	0.0810509	-0.0209463	-0.0671744	0.082541	0.0206036	0.0391048	-0.0330187	-0.0274649	0.0326121	-0.0362109	0.110213	0.0920566	0.00924655	0.181251	-0.00844971	-0.0836439	-0.113206	0.00417599	9.91e-06	-0.048381	0.0283105	0.241593	0.0603842	-0.0159858	-0.0301431	0.0686894	-0.0200866	0.0821823	-0.169465	-0.0666031	-0.172426	-0.0886616	0.055696	-0.0889535	0.0351763
Abcg1	-0.0203404	0.0516026	-0.0699184	-0.108091	-0.0775986	-0.117162	-0.0954131	-0.0509963	0.0819602	-0.112697	0.104962	-0.0234779	0.0738804	-0.0146793	-0.0527526	-0.0182414	0.073798	-0.0990283	-0.124271	0.0748425	0.0357962	0.185205	-0.0119848	0.0851825	0.107703	0.0612222	-0.138706	-0.160771	0.0149377	-0.190301	0.0281239	0.299801	-0.165353	-0.162668	-0.125549	-0.158891	0.206217	-0.0465149	-0.023238	1.03636	1.93679	0.676314	0.415306	1.20414
Abcg2	0.0666109	0.0366597	-0.0570525	-0.176037	0.00114492	-0.120091	-0.0496333	0.170458	0.132522	0.0977974	-0.0505668	-0.113497	-0.0190097	-0.1258	0.128171	-0.111854	-0.148146	-0.121835	-0.150677	-0.0767464	-0.049723	0.120904	-0.137427	-0.154109	-0.144942	-0.0975756	-0.025855	-0.0171079	-0.033352	-0.11184	-0.188302	0.0571314	0.0826914	-0.110386	-0.137388	-0.0450462	0.37895	-0.0542535	-0.10978	0.00605311	0.158717	2.26613	0.900951	3.59391
Abcg4	0.0136224	0.151882	-0.0643998	-0.172947	-0.0256189	0.00319154	0.157623	0.0442441	0.141632	0.112014	-0.00387775	-0.0229089	-0.0458854	-0.000884781	-0.0691247	0.0485087	-0.00296627	-0.0281509	-0.0719799	0.281028	0.30599	0.19404	-0.00297172	0.0164074	-0.0623699	-0.0383852	-0.0595527	-0.0319594	-0.0736032	-0.04686	0.087271	-0.0528557	-0.0286252	-0.0208965	-0.0240865	-0.0321577	-0.00759264	0.0539217	-0.167743	-0.130262	-0.166253	-0.126898	-0.109679	-0.167391
Abhd1	0.0388566	-0.0268212	-0.0760486	-0.083482	0.00311055	-0.0479712	-0.0606659	0.0363798	-0.0171616	-0.0677436	-0.0767115	-0.0836503	0.00298104	-0.0839059	0.108848	-0.0156669	-0.0527835	-0.0514353	0.0534596	-0.0694524	-0.0841368	0.0360782	-0.00902858	-0.0839375	-0.0438614	-0.084263	-0.041158	0.0698526	-0.0778786	0.0974181	0.0900242	0.0846593	0.068328	0.121534	0.118726	0.363184	0.0420792	0.345783	0.805695	-0.0769682	0.0024161	0.0739902	-0.00227688	0.0111161
Abhd10	0.279792	0.185184	-0.187993	-0.201591	-0.0396525	-0.062291	-0.0713709	-0.0498979	-0.080532	-0.0627937	0.0613134	-0.0339891	0.0607623	0.078233	-0.0198989	-0.0565594	-0.0894785	-0.0727356	0.0564104	0.0464844	0.0310357	0.0537407	0.0164996	0.00954209	0.0223314	0.0425472	0.161257	0.152009	0.193151	0.134035	-0.0601153	0.0552709	-0.00409884	-0.103249	0.0762137	-0.0632457	0.151453	-0.18719	0.0998488	-0.169836	-0.205423	-0.176033	0.100857	-0.0165913
Abhd11	0.310315	0.324184	-0.0311308	-0.0446024	0.227506	0.218805	0.157985	0.284465	0.0697544	0.0639611	0.098104	0.0605922	-0.103538	0.10143	0.042602	-0.116315	-0.140819	-0.0386184	-0.127217	0.0357529	-0.0319808	0.00525979	0.258447	0.15749	-0.0991098	-0.17304	-0.155446	-0.160237	-0.301128	0.00488402	-0.152569	-0.152333	-0.0771095	-0.0505068	-0.198272	0.0275434	-0.180224	-0.021518	-0.22812	-0.288363	-0.168075	-0.118998	-0.300474	-0.316007
Abhd12	0.200829	0.174848	-0.0980571	-0.0204557	0.0135211	-0.0315086	-0.0395235	0.166301	0.149817	0.0123871	0.12223	-0.0112295	-0.0302792	-0.109041	0.0135534	-0.0474389	-0.133327	-0.120899	-0.22597	0.134188	-0.0258377	-0.0920048	0.214695	-0.0242221	-0.0113934	-0.181553	-0.106134	-0.0166832	-0.0673013	-0.142816	-0.151603	-0.161195	-0.0801308	-0.0756172	0.246619	0.323641	0.461696	-0.0617856	-0.112231	2.2754	2.48153	0.0485142	-0.279168	-0.300694
Abhd13	-0.00263766	-0.000986782	-0.101846	0.0696911	0.049367	-0.0425551	0.096677	-0.0662094	0.00610187	0.059534	-0.00117296	-0.0552151	0.00423853	-0.0179858	0.0879482	-0.0695024	0.00995924	-0.071091	-0.0104181	0.0460229	-0.0764163	-0.123931	-0.00393018	-0.0622327	0.0320408	0.00289401	-0.0161516	-0.0932788	0.171241	-0.013256	-0.0986416	-0.0054181	0.116843	0.0640355	0.0179148	0.164304	-0.058623	0.315245	0.239371	-0.203686	-0.00766618	-0.0740691	-0.115222	0.0631924
Abhd14a	0.464883	0.377783	-0.186126	0.0996042	0.0248838	0.102483	0.222136	0.327586	0.276188	0.241234	0.0516964	-0.0296503	-0.138498	-0.0446679	0.088391	-0.226336	-0.182287	-0.0714981	-0.240334	0.116173	-0.0382314	0.0709621	-0.0506157	-0.224638	-0.223733	-0.304282	-0.173718	-0.072329	-0.191222	0.0327047	-0.0299659	0.0731507	0.104761	0.181967	0.426374	0.0972385	-0.108058	0.966148	1.05402	-0.103162	-0.280655	0.12266	-0.219198	-0.278877
Abhd14b	0.176798	-0.0588862	-0.0684157	-0.0900084	0.00207548	0.0946737	0.150719	0.0521818	0.253835	-0.00414595	0.0614964	0.00780775	-0.0444585	-0.048243	-0.0979671	-0.0613469	-0.105593	-0.0322293	-0.139704	-0.00524975	-0.0401904	-0.119749	-0.0452427	-0.03013	-0.0138189	-0.161894	-0.0838336	-0.082603	-0.0655681	0.0641554	-0.120329	-0.0299863	-0.0517646	0.0501747	0.143978	-0.0336243	-0.0443694	1.18161	1.27067	0.440313	0.0328038	0.0509023	0.286545	0.108436
Abhd16a	0.191233	0.576979	-0.190794	-0.31288	0.12534	0.0525435	-0.0663352	0.0987295	0.126154	0.0990819	-0.0406447	0.0582852	0.341077	0.153634	0.118868	-0.0974936	-0.040871	-0.0855316	-0.144827	0.0528205	0.0619261	0.0594971	0.00862171	-0.0404398	-0.0864745	-0.0158696	-0.151059	-0.189016	0.0502801	-0.186373	-0.162636	0.0064629	-0.0906923	-0.11272	0.00980079	0.0735856	-0.10616	-0.229204	-0.067191	0.0117888	-7.11e-05	0.177348	0.180757	0.126148
Abhd17a	0.253224	-0.00653289	-0.0700081	0.118545	0.0845857	0.0200336	0.0668436	0.0576179	0.107066	0.0841526	0.0816633	-0.0106503	-0.0735674	-0.0293787	0.00879368	-0.0670198	0.06034	-0.00649869	-0.112101	0.0878459	0.0942064	0.196445	-0.0239144	-0.0848387	-0.0676434	-0.116067	-0.0706203	-0.0535821	-0.0234925	0.0632018	0.0656619	-0.0782115	-0.104849	0.0275814	-0.127354	-0.130788	-0.102018	-0.292498	-0.0656268	-0.305608	0.140266	0.417804	-0.0985034	1.26609
Abhd17b	0.0555877	-0.0288821	-0.151571	-0.151537	-0.0750955	-0.0679319	-0.0564177	-0.051594	0.0227868	0.0145356	-0.0286089	-0.180095	0.00700112	-0.0895027	0.0824875	-0.113288	-0.133324	-0.154952	-0.0477796	-0.0314706	-0.086159	-0.185876	-0.00192907	-0.0913757	-0.0694534	-0.0722196	0.022903	0.3282	0.0991614	0.331754	-0.147992	0.162918	0.196649	0.132909	0.25816	0.147923	0.751005	0.237262	-0.06372	-0.217808	-0.173903	0.0195115	-0.138714	0.0129556
Abhd17c	0.049667	0.040064	-0.0652136	0.0666409	0.0508764	0.0964114	0.141655	0.0984637	0.020343	-0.0629318	0.0838192	0.0213235	0.0323042	-0.056772	0.125762	-0.0491831	-0.0438163	-0.082854	-0.0737763	-0.0098797	-0.00107957	-0.0843912	0.058326	-0.0738878	-0.0591635	-0.117566	-0.0372662	0.000753461	-0.0202005	-0.0335562	0.0280077	-0.098915	0.0103276	0.0105798	-0.108681	0.0415033	-0.0711225	0.113418	-0.14317	-0.271504	0.170435	0.117718	-0.218318	0.331328
Abhd2	-0.0199436	-0.105398	-0.0531064	-0.0150974	0.0482623	0.0346966	0.0116591	0.0462135	0.0822238	-0.0638871	0.0207185	-0.0386231	0.0125541	-0.023732	0.00264862	-0.056398	-0.119653	-0.104393	-0.226262	-0.0722865	-0.174849	-0.0190735	0.0776991	-0.0621085	-0.0575008	-0.07458	-0.0769345	0.0254766	0.0297507	-0.0204576	-0.0211398	-0.00714804	-0.0396881	0.0171858	0.000391289	0.109984	0.274025	1.3308	0.216998	-0.204634	-0.262407	0.582244	0.0309518	1.75888
Abhd3	NA	-0.0897977	NA	-0.0467655	NA	-0.0686546	-0.0686473	NA	NA	-0.0583065	NA	-0.0676056	NA	-0.0877298	-0.0780949	NA	-0.0502863	-0.0887897	-0.0894803	NA	-0.0450049	NA	NA	-0.0470441	NA	-0.0510683	NA	0.000345989	NA	NA	NA	NA	NA	NA	0.404769	0.555027	0.0146939	NA	1.01163	NA	-0.0903067	NA	-0.0897623	-0.0897434
Abhd4	0.0657598	-0.111914	-0.183367	-0.189324	-0.141427	-0.220385	-0.223216	-0.152512	-0.142567	-0.208437	-0.145834	-0.225859	0.0681203	-0.174329	-0.25323	-0.159163	-0.214247	-0.222336	-0.138487	-0.136003	-0.154331	-0.15255	-0.188887	-0.224388	-0.183605	-0.239501	-0.0565251	0.0857884	-0.100284	0.30593	0.453364	0.205722	0.389731	0.809395	1.81084	0.899901	0.438331	0.250887	0.648336	0.70884	-0.0383968	0.286116	0.221417	-0.075077
Abhd5	0.405333	0.278231	0.00649922	0.0466179	0.0108673	0.0535874	0.0230312	0.000538169	-0.0334681	0.132525	0.0369449	-0.0341205	-0.0414993	0.018581	-0.0198054	-0.0480252	-0.0735256	-0.0843916	-0.103536	0.0117895	0.0529626	0.0787212	0.0247121	0.0106764	0.00136252	-0.101142	-0.0317028	-0.124865	-0.0531738	-0.0944342	0.0430329	0.00221547	-0.0225433	-0.0325138	0.0148221	0.0433189	-0.0383933	-0.0600778	-0.137623	-0.0265432	-0.128655	0.877124	0.41322	0.423036
Abhd6	0.0829553	0.184318	-0.105244	-0.164009	0.0552606	-0.0779775	-0.00348344	0.0861981	0.0189632	-8.43e-05	0.164815	-0.00278523	-0.0569005	-0.111053	-0.0875369	-0.00148732	-0.0230174	-0.06542	-0.128622	0.0955498	0.0133833	0.00946432	-0.0410369	0.00330998	-0.0672056	-0.105737	-0.10594	0.0241229	0.00550332	-0.0165649	0.0871394	-0.0609612	0.0125204	-0.0314482	0.211007	0.341803	0.235112	-0.180513	0.102629	0.305745	0.605311	0.160249	-0.0820272	0.253659
Abhd8	0.258969	0.256083	-0.114429	0.144208	0.0561202	-0.0124771	0.156456	0.0778906	-0.0731965	0.0246862	0.0795161	-0.121645	-0.0358225	-0.0154635	0.0507539	-0.0315382	0.049862	0.0219642	-0.0809285	0.308391	0.294103	0.269743	0.053322	-0.0836558	0.0146304	-0.0548573	-0.0577226	0.0357022	-0.0492587	-0.00290649	0.00661531	-0.164507	0.0223135	-0.066031	0.0060094	-0.00404116	-0.334705	0.0175519	0.0665322	-0.511798	-0.410425	-0.234399	-0.0482428	-0.270194
Abi1	-0.0512823	-0.0984933	-0.195395	-0.188587	-0.00532077	0.0227808	-0.0331963	0.114442	0.105662	0.0657208	0.0204167	-0.103923	0.0521609	0.0199304	0.0385926	0.0615004	0.0805433	0.0123395	0.0400416	0.0546452	0.0324044	-0.154706	-0.0171067	-0.0452973	0.0245464	0.0220456	-0.0119489	-0.132306	-0.0088103	-0.0806185	-0.0764897	0.00429443	-0.0964876	-0.0670835	-0.0170584	0.141015	-0.0940422	0.0674224	-0.253571	0.872748	0.216322	0.216571	0.15717	0.11121
Abi2	-0.0637618	-0.158235	-0.128416	0.117516	-0.0368378	0.0885236	0.276062	0.169004	0.295703	0.372545	0.161403	0.0842786	-0.126476	-0.10619	0.00781554	0.0620875	0.0890452	-0.0911828	-0.166216	0.202466	0.0637998	0.0870588	0.136445	0.18669	0.13789	0.0924195	-0.136286	-0.199349	-0.115375	-0.0892679	-0.260302	-0.220169	-0.0834878	-0.0188831	-0.27223	-0.0787767	-0.146814	-0.34314	-0.270858	-0.175353	-0.407689	-0.285111	-0.336353	-0.442262
Abl1	-0.107606	-0.0512892	-0.144014	0.00750767	-0.114308	-0.0337294	-0.0293839	-0.117323	-0.130958	-0.0971227	-0.076925	-0.0469937	-0.0582773	0.0892901	-0.0310631	-0.0753278	-0.093255	0.00322967	0.033551	-0.0668023	-0.0827063	-0.111403	-0.17059	-0.0156111	-0.0714493	-0.0887875	0.327637	0.191896	0.285538	0.109266	-0.0138658	0.185143	0.172068	0.217799	0.101589	-0.140612	0.0775469	-0.14942	0.00668216	-0.0745613	0.117185	0.29557	0.308322	0.0968176
Abl2	0.147026	0.0795922	-0.0648379	-0.0286708	0.0993142	0.0169942	-0.0307553	0.0967316	-0.018801	-0.0799556	-0.00549273	-0.0491455	0.0634751	0.120042	0.130551	-0.0670833	-0.0280336	-0.059582	-0.0985376	0.00812164	-0.0376776	0.0144221	0.0504426	0.0100156	-0.0220841	0.0415082	-0.0884617	-0.0830415	-0.0183727	-0.0795686	-0.0673742	0.063602	-0.0986232	-0.038867	0.00799508	-0.00906525	-0.085297	0.0656317	-0.0806954	-0.0348448	0.0415103	0.266629	-0.0316622	0.182943
Ablim1	0.701308	0.729284	-0.0536289	0.100152	-0.0915919	0.105058	0.674362	0.3484	0.581427	0.704174	-0.00341341	-0.037338	-0.236081	-0.272961	-0.133833	-0.179141	-0.317295	-0.0631943	-0.331703	0.216155	-0.050558	0.0534802	0.146136	-0.152973	-0.120205	-0.228906	-0.217767	-0.280824	-0.207095	0.027885	2.43e-05	-0.194126	-0.0567271	-0.02131	-0.161436	-0.266682	-0.30708	0.773084	0.235413	-0.280503	-0.371718	1.66049	0.546184	2.85264
Ablim2	-0.0187009	0.209095	0.0243195	-0.0858613	-0.0643364	-0.0309195	0.110305	0.029114	0.226198	0.203241	0.0666125	0.195687	-0.081116	-0.112854	-0.0163962	0.0370318	-0.0815554	0.133236	-0.128642	0.408007	0.287709	0.000767319	0.111869	0.146959	-0.0894409	-0.108216	-0.087591	-0.0837064	-0.0614941	-0.0645543	-0.0895349	-0.0751915	-0.0862487	-0.0800366	-0.0577759	0.0339761	-0.0868668	-0.0848778	-0.116831	-0.0896521	-0.0500745	-0.0869835	-0.0785274	-0.144098
Ablim3	-0.102928	0.209959	0.0305313	-0.0014216	-0.116022	-0.0566002	-0.0686036	-0.00179236	0.204772	0.369902	0.204981	0.276144	-0.122854	-0.171708	0.102329	-0.0523052	0.130269	0.0346248	-0.193663	0.696536	0.54276	0.367088	0.414556	0.312075	-0.0403938	-0.0504908	-0.131133	-0.164403	-0.123689	-0.0887126	-0.155935	-0.147889	-0.125285	-0.127067	-0.206386	-0.142333	-0.213587	-0.149712	-0.16584	-0.160657	-0.164852	-0.154088	-0.172653	-0.172366
Abr	-0.154424	-0.182559	-0.0437588	0.199979	0.0742965	0.153345	0.324503	0.346713	0.475803	-0.00584993	0.425172	0.371181	-0.275172	-0.126193	-0.258746	0.193267	0.012442	-0.00523408	-0.00156175	0.261346	0.0588264	0.0371432	0.319465	0.348772	0.274802	0.228382	-0.267061	-0.362432	-0.356255	-0.368807	-0.248972	-0.407333	-0.335059	-0.353922	-0.338198	-0.335502	-0.322253	-0.386114	-0.239625	-0.323544	-0.289523	-0.380536	-0.163231	-0.465094
Abracl	-0.631956	-0.479101	-0.258847	0.198099	0.549423	0.4849	0.298331	0.148637	-0.361402	-0.25137	-0.435166	-0.33285	0.672023	-0.00188929	-0.179036	-0.446846	-0.287286	-0.417377	1.00388	-0.667235	-0.423878	-0.512657	-0.530044	-0.320163	-0.206716	-0.0295257	1.16236	0.58884	0.871694	-0.643416	-0.545013	0.651866	-0.427377	-0.557626	-0.498776	-0.481982	-0.310216	-0.706491	-0.464586	-0.0964745	-0.0729644	-0.4457	-0.35431	-0.23938
Abt1	-0.0098924	-0.156194	-0.168295	-0.0952644	0.0321498	0.0430641	-0.0420084	-0.0162713	-0.0817334	-0.0795883	-0.0179526	-0.0245222	0.113426	0.118743	-0.00780761	-0.0396381	-0.0444002	-0.0307214	0.13433	-0.143322	-0.13329	-0.104306	-0.0678041	-0.11539	-0.0859844	-0.0349788	0.185758	0.242664	0.208983	-0.0336296	-0.0626263	0.15728	-0.0313427	0.0555079	-0.0984655	0.120503	-0.0691456	0.00696234	-0.10778	-0.239659	-0.0757929	-0.101067	-0.132109	0.0550879
Abtb1	0.151829	-0.103881	-0.117016	-0.133348	-0.00268123	-0.0401951	-0.111994	0.0353848	0.261172	-0.112923	-0.00728424	-0.0926078	0.165778	0.10319	0.077455	-0.000457445	0.127223	0.000492982	0.235232	0.0213821	-0.114634	0.0675328	-0.0252682	-0.0262068	0.110767	0.0578089	-0.101002	-0.102462	-0.0747277	-0.144086	-0.174165	-0.00567348	-0.114542	-0.105265	0.0307766	-0.0916575	-0.0684863	0.0075994	-0.0839058	0.188027	0.0114567	-0.0636173	0.0140625	0.108875
Abtb2	0.460507	0.124303	-0.0562689	-0.133865	-0.0472538	-0.106594	-0.109483	-0.00758226	-0.0861573	-0.0903751	-0.0381113	-0.121083	-0.0252266	-0.0545763	-0.0723043	0.118739	0.455825	0.0339023	-0.0663618	-0.0378503	-0.0584523	0.0435482	0.134681	-0.124607	-0.0421896	-0.136037	0.00888142	0.101115	-0.0394732	-0.0508641	-0.1086	-0.0786734	0.0187974	0.0538206	0.119913	0.254062	0.385041	-0.106117	-0.136937	-0.107658	-0.137506	0.498438	0.171478	-0.111662
Acaa1a	0.0114347	0.150269	-0.120331	-0.181133	0.0580027	0.0287545	0.0170642	0.0429403	0.0450454	-0.0528848	0.076594	-0.0562439	-0.0371569	-0.036369	-0.0293561	0.0285766	-0.0143132	-0.0290475	-0.140468	0.191909	-0.0924899	0.084252	-0.0399779	-0.0856392	-0.0176825	0.0476215	-0.158273	-0.150036	-0.081906	0.027777	0.123807	-0.0652884	-0.0195925	0.029941	0.226095	0.163036	0.227108	0.464998	0.231286	0.232944	0.377841	0.0132982	-0.122178	0.0756175
Acaa2	-0.0983154	-0.234898	-0.206141	0.0291481	-0.111348	-0.18076	-0.126115	0.187048	-0.0815598	-0.0907912	-0.130905	-0.132138	-0.130122	-0.156119	-0.0840402	-0.173959	-0.199823	-0.163931	-0.201646	-0.125667	-0.132381	-0.0614218	-0.0968103	-0.192214	-0.158434	-0.225303	-0.014029	0.0370519	-0.200482	0.388258	0.183916	-0.10139	0.309311	0.663336	1.22464	0.578869	-0.155261	1.66582	0.977457	0.325854	0.118444	1.43298	1.17934	0.709893
Acaca	0.156323	-0.0773032	0.0656499	-0.0832743	-0.00212956	0.0432126	0.153003	0.114168	0.0401598	0.0550587	-0.0531814	0.0538605	-0.0798227	0.00966214	0.060984	-0.0404296	-0.0489179	0.000856749	-0.120353	0.0337942	0.0580334	0.158599	0.0446571	-0.0392741	-0.0654666	-0.128757	-0.094636	-0.0357684	-0.0371412	0.0153249	-0.0932906	-0.0176543	0.0611744	0.0320824	-0.00871042	0.0561464	0.102259	-0.194533	-0.0167991	-0.022608	-0.119764	-0.191768	-0.035216	-0.18373
Acacb	0.0818851	-0.0803153	-0.0154764	-0.0807855	-0.0324735	-0.0409948	0.00139051	-0.0142525	0.00136657	-0.00525107	0.00367255	0.00123289	-0.0526437	0.0160813	-0.0201746	-0.0239943	0.029497	-0.080321	-0.0810907	0.075403	0.242954	0.0956226	0.0538961	0.0259471	0.00499547	-0.0800376	-0.027239	-0.0226851	-0.0495431	-0.0471255	-0.0661533	0.0178313	0.0814556	0.0345621	-0.0301841	-0.0596192	0.0250611	0.0954825	0.509414	-0.0642267	-0.0809028	0.208869	-0.0795297	0.528953
Acad11	0.27018	0.103877	-0.0540761	-0.0466321	0.00536706	-0.0394519	-0.0749247	-0.042817	0.072342	-0.0972706	-0.0317249	-0.0827778	0.103215	-0.0386308	0.0181327	-0.0723102	-0.0987678	-0.0316522	-0.0690189	-0.0237386	0.00944347	-0.0634851	-0.104149	-0.0494791	-0.0547072	-0.0767774	-0.0131114	0.000232607	-0.0772218	0.0745104	0.214475	0.084297	0.0696018	-0.0030869	0.329137	0.0524961	-0.0761604	0.111127	0.478352	-0.10191	0.148205	-0.0151375	0.411863	0.537093
Acad8	0.188398	0.14905	-0.080547	-0.0688161	-0.0334468	-0.0379166	-0.0271163	0.0241507	-0.0501635	-0.141966	-0.0494024	0.0306793	-0.0192639	0.0373452	0.061788	-0.0594374	0.00746179	0.0300431	-0.0318797	-0.055932	-0.0792054	-0.0584687	-0.0735421	-0.159309	-0.0467543	-0.0756687	-0.0194673	0.143961	-0.00823399	0.156996	-0.0347524	0.093643	0.0979771	0.131881	0.0551073	0.176869	0.0509922	1.35635	0.665321	0.146262	-0.197925	0.101253	-0.0242155	-0.151238
Acad9	-0.0077347	-0.0385904	-0.11071	-0.0838323	-0.0127214	0.0191681	0.0183551	0.0432005	0.00234854	0.0678876	0.0706655	-0.0647768	-0.0260985	0.130357	0.0720619	0.0635105	-0.0353689	0.00932571	-0.0439347	-0.0181927	-0.0433509	0.0778041	-0.157833	-0.115637	-0.0624815	-0.0523102	-0.0562276	0.0428678	0.0160765	0.174333	-0.147138	-0.0387675	0.0942385	0.0706533	0.106313	0.0349296	0.0139524	-0.214977	-0.133282	-0.293419	-0.245185	-0.116198	-0.215774	-0.0614043
Acadl	0.0019202	-0.119022	-0.140694	-0.247239	-0.190977	-0.259613	-0.244634	-0.16076	-0.158305	-0.268664	-0.166739	-0.239927	-0.124536	-0.230757	-0.222863	-0.128683	-0.27894	-0.130165	-0.169619	-0.165008	-0.227977	-0.037652	-0.166443	-0.245211	-0.149092	-0.23712	0.142425	0.261374	-0.0749923	0.363636	0.973022	-0.0611326	0.387903	0.507084	1.08549	1.24619	0.0680722	1.20251	0.883448	1.09369	0.351393	3.14581	1.80097	1.51224
Acadm	0.00227297	0.163624	-0.187584	-0.139766	-0.159543	-0.159882	-0.190502	-0.0927067	-0.15559	-0.159953	-0.226074	-0.105509	-0.0682278	-0.209046	-0.130258	-0.158054	-0.193487	-0.150046	0.00129813	0.0672009	0.0146426	0.0483592	-0.184749	-0.255457	-0.21054	-0.25206	0.0274943	0.0847286	-0.00766745	0.586483	0.388763	0.147228	0.192654	0.668691	0.95026	0.581278	0.21684	1.61883	0.975476	0.893503	0.186518	0.975812	0.718267	0.854488
Acads	-0.0788313	-0.153112	-0.130933	-0.0879067	-0.106237	-0.129873	-0.124742	-0.158891	-0.171694	-0.161038	-0.155217	-0.127695	0.20386	0.0086266	0.0158133	-0.16029	-0.131663	-0.124972	0.0101022	-0.171941	-0.107668	-0.0792112	-0.17639	-0.163982	-0.163503	-0.108269	0.0937891	0.309795	0.176205	0.130819	0.384232	0.515022	0.165714	0.239503	0.33055	0.243546	0.243439	0.170369	0.0563418	0.229112	0.503356	0.450135	0.724948	0.452029
Acadsb	0.290571	-0.0596699	-0.101358	-0.201188	0.060431	0.0552948	0.0246718	0.136522	0.0846677	0.068466	0.0566881	0.0840651	0.090372	0.153478	0.0524258	-0.0117184	-0.0216035	-0.0135444	-0.120117	0.0742831	-0.0440837	-0.0231603	-0.229564	-0.140074	-0.0804052	-0.128923	-0.191698	-0.110168	-0.10919	0.0665062	0.066747	0.0309355	-0.112552	0.025221	0.250298	-0.0685422	0.0303917	0.457021	0.00290756	-0.0131922	-0.258761	-0.147017	0.133722	0.113949
Acadvl	0.204077	0.0345808	-0.225987	-0.213978	0.0874331	0.0090677	-0.0554002	0.0932504	-0.0261402	-0.10674	-0.10238	0.0135559	0.263684	0.159337	-0.0840633	-0.0981694	-0.112447	-0.0567913	-0.111659	-0.1097	-0.0744005	-0.121893	-0.103	-0.157039	-0.128671	-0.153693	-0.118646	-0.0815478	0.00575343	-0.0650985	-0.244288	0.300561	0.00824772	0.0629815	0.276505	0.313856	0.242414	0.0718106	0.219954	0.0493286	0.101477	0.399361	0.297023	0.434776
Acap2	0.0991994	0.118574	-0.122618	-0.318026	-0.0108783	-0.113482	-0.105168	-0.0860131	-0.133669	-0.0577893	-0.0692666	-0.0343211	-0.0224169	-0.0431838	-0.0856702	0.0856921	0.145428	0.0544185	-0.0467648	-0.103144	-0.125761	0.0220907	-0.0384354	-0.115784	-0.0274344	-0.0490929	0.0962882	-0.0179228	-0.0815747	0.0341912	-0.0379824	0.0605015	0.032547	0.0880791	0.319081	0.161043	0.0954191	0.0963673	-0.0610369	1.71867	0.45302	0.774498	0.965502	0.482301
Acap3	-0.0332229	-0.130883	0.0214831	0.0842083	0.10725	0.0885017	0.190605	0.161162	0.206045	0.135375	0.142901	0.0637326	0.0484355	0.0423358	0.0476114	0.0613432	-0.014764	-0.0309436	-0.0145611	0.0972562	-0.100199	0.109482	0.0650676	0.0837089	0.0830499	0.00339302	-0.133336	-0.209173	-0.176199	-0.262625	-0.146838	-0.202238	-0.231499	-0.243512	-0.277277	-0.212605	0.341507	-0.332547	-0.353845	-0.238456	-0.335918	-0.156884	-0.183351	-0.196689
Acat1	0.00425117	0.336975	-0.172635	0.133695	0.141196	-0.02673	0.301787	0.502802	0.429274	0.350929	0.120076	0.00123073	-0.256476	-0.198262	0.117698	-0.135893	-0.0145881	-0.0363645	-0.107077	0.10864	0.14076	0.0135103	0.317247	0.130039	0.0533829	-0.0875116	-0.0753679	0.138231	-0.043655	-0.0996937	-0.313829	-0.426407	0.0572694	-0.235927	-0.269077	-0.0163594	-0.127765	-0.29684	-0.16923	-0.556442	-0.571685	-0.0714449	-0.0965827	-0.504299
Acat2	-0.150259	0.0934996	-0.148189	-0.0704278	0.250253	0.269074	0.37063	0.0442203	-0.220752	0.0370355	-0.0627674	-0.02957	-0.172066	-0.0319862	-0.0724624	-0.185046	-0.0449726	-0.0466508	-0.16425	0.162842	0.0634206	0.314213	0.0581959	-0.0136169	0.0131716	-0.170303	-0.0396367	0.00851459	0.0380078	0.0329351	-0.190573	-0.107173	0.377438	0.176452	-0.110961	0.0462815	-0.0887846	-0.208242	-0.415096	-0.336711	-0.535581	-0.544753	-0.404839	-0.513709
Acbd3	0.0329684	0.0982622	-0.229619	-0.056579	0.0952994	0.0542513	0.0759972	0.0987711	-0.00476482	0.0634395	0.0692477	-0.106261	0.0597945	0.0619048	0.0280321	0.00244067	-0.075304	-0.0189112	-0.0957049	0.119587	0.0732726	0.125501	0.124636	-0.00421529	-0.026406	-0.0252366	-0.0728588	-0.0694745	0.0140089	-0.118885	-0.282409	0.0192621	-0.118347	-0.0597697	0.0776195	-0.140356	-0.00498194	0.0125681	-0.154109	0.298111	-0.0985954	0.254801	0.039446	0.0925759
Acbd4	0.0763539	0.091346	-0.0423937	0.112308	0.0717222	0.0025472	-0.0382872	0.320896	0.261976	0.0510125	0.0123947	0.123008	-0.0852335	0.00421842	0.0641806	-0.0968657	-0.101544	-0.132149	-0.0927172	-0.0305408	-0.0557266	0.0619901	-0.111351	0.0506499	-0.00207937	0.0872922	-0.0769854	-0.099962	-0.11766	0.0393297	-0.121844	-0.121281	-0.0831527	-0.102865	0.042612	0.0420769	-0.108785	0.213778	0.271338	-0.0218932	-0.0582736	0.306282	0.204594	-0.0146569
Acbd5	0.0932107	0.0513881	-0.132112	-0.14635	0.0925874	-0.0968234	-0.105634	0.0870592	0.139922	-0.00713281	0.0695231	0.0243721	0.0521468	-0.0650247	-0.0503797	0.119523	0.0997086	-0.0346291	0.00298384	0.118869	0.00856292	-0.0482147	-0.0700257	0.0464502	0.00443532	0.116089	-0.150892	-0.106312	-0.151382	-0.0514593	-0.225546	-0.00676107	-0.221279	-0.0434565	0.362948	0.271519	-0.16415	0.0131214	-0.138222	-0.19721	-0.233242	-0.206587	-0.0837987	-0.0417543
Acbd6	-0.0959228	-0.111662	-0.137892	-0.016911	0.0635337	0.0959451	0.164386	0.117349	0.185835	0.143153	-0.0306867	-0.125475	-0.0231479	-0.105084	0.175289	-0.0657899	0.0333021	0.0298282	-0.115867	0.0830183	0.0469647	0.0416081	0.150149	0.12722	-0.0114239	0.0359748	-0.124298	-0.0584239	-3.98e-05	-0.0283	-0.308604	0.102044	0.0268211	-0.0675508	-0.159228	-0.293207	-0.0541435	-0.151542	-0.250354	0.35067	-0.102953	-0.172866	-0.280603	-0.118009
Accs	-0.0176089	-0.123421	-0.111818	-0.0412871	-0.0255793	-0.0959752	-0.102412	-0.0402973	-0.0421432	-0.0332787	-0.0752831	0.0081026	0.116271	0.0274745	-0.0287612	0.112828	0.0481392	-0.0637761	0.104174	-0.0201013	-0.105936	-0.109649	0.00808376	-0.0113864	0.060347	0.00981034	0.0310111	0.185487	0.00518086	-0.0569364	-0.174063	0.128935	-0.0693228	-0.0454095	0.0529052	-0.0461819	0.229088	-0.0857311	-0.0551081	-0.177091	0.204038	0.0999345	0.0831024	-0.0860178
Acd	0.0453403	-0.0059254	-0.0984046	-0.0486755	0.0725018	0.0411498	-0.0260164	0.0930921	-0.0471996	0.0136371	0.00685017	0.069705	0.158201	0.0721121	0.101966	-0.00427259	0.0522654	-0.0430236	0.0424931	-0.00651952	-0.129774	0.230917	-0.0138452	0.0114912	-0.0060436	0.0616433	-0.0628394	0.102708	0.0831834	-0.200831	-0.076332	-0.0423793	-0.037385	-0.082976	-0.135547	-0.198871	-0.033713	-0.216999	-0.251869	-0.207164	-0.191629	-0.0136503	-0.334362	-0.124989
Ace	NA	0.113668	NA	-0.0781094	NA	-0.0473454	-0.0526707	NA	NA	-0.0777752	NA	-0.0281278	NA	-0.0186301	-0.0364432	NA	-0.0591518	-0.037673	-0.0383879	NA	0.199825	NA	NA	-0.0447334	NA	-0.0459196	NA	-0.0786653	NA	NA	NA	NA	NA	NA	0.0174724	0.0129125	0.0729622	NA	1.54633	NA	-0.0790855	NA	0.0214652	0.452989
Acer2	-0.0970517	-0.0407978	-0.0315862	0.0288417	-0.0280795	-0.054596	-0.0057975	-0.118669	-0.0810721	-0.101775	0.118387	0.00226415	-0.0511994	-0.0730339	-0.0659556	-0.0728091	-0.0969362	-0.0874862	0.0262913	0.608214	0.262976	0.25623	0.720124	0.287137	0.255315	0.143076	-0.136024	-0.0825273	-0.0592307	-0.180997	-0.0495957	-0.13403	-0.128855	-0.137011	-0.119152	-0.0941439	-0.119585	0.520115	-0.101643	-0.177873	0.0744657	-0.100728	0.0147769	0.396466
Acer3	-0.0162713	0.0722002	-0.0598982	-0.140343	-0.0527981	-0.12463	-0.0356636	0.0508155	0.0390001	0.234822	0.0608403	-0.0101194	-0.0626138	-0.12798	-0.109611	-0.00277089	-0.0316391	-0.0168127	-0.128333	0.1178	0.155214	0.180123	0.151749	-0.0224115	-0.039887	0.00525527	-0.0877761	-0.0461013	-0.0986029	0.087981	0.280743	-0.0872139	-0.00804295	0.00551575	0.190753	0.0117889	0.21532	0.715459	0.530039	0.950838	1.24992	0.32483	0.093251	0.202685
Ache	NA	3.35119	NA	-0.0680157	NA	-0.111291	0.0570619	NA	NA	0.0393643	NA	-0.0557867	NA	-0.0473847	-0.0420212	NA	-0.0688175	-0.0020916	-0.100937	NA	0.281135	NA	NA	-0.032224	NA	-0.12582	NA	-0.083809	NA	NA	NA	NA	NA	NA	-0.104138	-0.126249	0.210746	NA	-0.0899744	NA	-0.126234	NA	-0.12659	-0.125665
Acin1	-0.183065	-0.266605	-0.484127	-0.647765	0.0803091	0.00201577	-0.205554	-0.191481	-0.279604	-0.263085	-0.035154	0.14471	0.419943	0.316005	-0.0375425	0.158106	0.254477	0.135719	0.376699	-0.205902	-0.303023	-0.25649	-0.177253	0.0261345	0.141796	0.344518	0.316141	0.141521	0.392749	-0.153866	-0.520523	0.316135	-0.137805	-0.0356955	-0.321455	-0.345457	0.064088	-0.492018	-0.752188	-0.913485	-0.464514	-0.616915	-0.269874	-0.328035
Ackr3	0.0469825	-0.113083	-0.165485	-0.134693	-0.0645185	-0.171653	-0.189208	-0.0978476	-0.15133	-0.199217	-0.125518	-0.0797135	-0.112886	-0.178175	-0.173997	0.99404	1.73299	-0.104291	-0.0468008	-0.16282	-0.0669031	-0.186681	-0.208521	-0.170019	-0.18301	-0.172465	0.178661	-0.043866	-0.179918	-0.0980841	0.112481	-0.185779	-0.172439	-0.0296169	-0.112521	-0.0494257	0.0510073	0.0478487	0.0519969	-0.230653	-0.115722	-0.131987	0.177931	-0.132476
Acly	-0.156575	-0.0349452	-0.238523	-0.12664	0.199076	-0.0334198	-0.0701469	-0.0237262	-0.232918	-0.024833	-0.0993594	-0.0689862	0.401348	0.169908	-0.0389886	-0.175691	-0.071294	0.0244598	-0.00607857	-0.108913	0.1193	0.00200433	-0.10649	-0.0818922	-0.00347204	0.0983375	-0.060598	0.129631	0.316558	-0.140139	-0.0893583	0.434789	-0.0022709	-0.0895529	0.0235887	-0.0992127	0.0333399	-0.353773	-0.128402	-0.367938	0.148131	-0.37491	-0.0606648	-0.0204061
Acn9	-0.0278109	-0.0741865	-0.116512	-0.230547	0.0240759	-0.023469	0.0722323	0.0944655	0.0410391	-0.0293922	0.0198187	0.0272095	-0.0290156	-0.0380759	0.0778763	-0.0917144	-0.0498286	-0.0605667	0.000634514	0.0159016	-0.134251	0.018369	0.0782494	0.0496593	-0.0631354	-0.0345197	-0.000495217	0.100616	-0.0559537	0.0450537	0.0460422	0.0601165	0.0517918	0.0582694	0.0124222	0.118345	0.127376	-0.0582289	-0.185262	0.169501	-0.0943548	-0.0649287	-0.00862749	0.0181738
Aco1	-0.000448819	0.0683125	-0.0685728	-0.134638	0.00948574	-0.00872265	0.033025	0.043603	-0.0607329	-0.0150218	-0.0492315	-0.0388314	-0.0417651	-0.0113339	-0.0666785	-0.17057	-0.143129	-0.121218	-0.023999	-0.0792011	-0.0656985	-0.0492441	0.112963	-0.0131511	-0.10891	-0.119581	-0.0107367	0.143879	0.165298	-0.001235	0.333326	0.132478	0.230162	0.166377	0.269057	0.191265	0.152042	0.1603	-0.0331764	-0.23433	-0.141618	-0.0392513	-0.0317986	0.104062
Aco2	0.0277422	0.0385802	-0.144759	0.0925691	0.0621881	0.0116815	0.0737469	0.192091	-0.0129874	0.0885403	-0.0379461	-0.107914	0.0835621	0.0357658	-0.0267332	0.035803	0.089034	-0.049568	-0.0238846	0.0117113	0.0071494	0.0378346	-0.0104851	0.0475614	0.0175772	-0.0515595	0.0296825	0.0284061	0.0611706	-0.15521	-0.0937187	0.0475697	-0.115267	-0.16524	-0.203709	0.0440489	0.0851974	-0.460644	-0.137126	-0.254862	-0.092656	-0.136183	0.0101123	-0.29376
Acot1	-0.16645	-0.402682	-0.189544	-0.251318	-0.168798	-0.199869	-0.280844	-0.19204	-0.256427	-0.331953	-0.133475	-0.101848	-0.161812	0.00934253	-0.142623	-0.273957	-0.411845	-0.400728	-0.238322	-0.21765	-0.360375	-0.227149	-0.268846	-0.330989	-0.162996	-0.234568	0.0923756	0.434361	-0.119695	0.870086	0.667701	0.0937633	0.542931	1.21188	1.71667	1.6432	0.155833	0.979362	1.10195	-0.0377602	-0.22542	-0.268852	-0.334677	-0.350961
Acot13	0.126818	0.0597613	-0.167293	0.0537352	-0.102837	-0.0596991	-0.0340188	-0.00191461	0.0637127	0.137336	-0.0126547	-0.0702674	0.0265028	-0.0192274	0.039293	-0.103711	-0.0447283	-0.0919261	-0.194206	-0.161398	-0.0654313	-0.0815896	-0.196619	-0.104315	-0.231901	-0.175305	-0.067505	0.134149	0.0904899	0.257469	0.035446	0.352023	0.226438	0.266719	0.377723	0.126998	-0.139611	0.701133	0.955956	0.190046	0.0874093	-0.149167	0.00971452	0.24807
Acot2	0.013589	0.0365166	-0.0474711	-0.0385884	-0.0314015	-0.0846579	-0.113512	-0.0698793	-0.0603485	-0.133266	-0.0712732	-0.142747	0.0128634	-0.030636	0.0261091	-0.0880637	-0.134195	-0.0688403	0.00921073	-0.0423509	-0.0937793	-0.0686168	-0.131685	-0.146777	-0.108785	-0.127279	-0.0239522	0.194907	-0.0974469	0.0664548	0.676705	0.121029	0.153306	0.346129	0.398539	0.182914	0.341242	0.374653	0.492021	0.0482315	0.0700364	0.335154	0.204366	0.207075
Acot6	0.0321509	0.389522	-0.018592	-0.0182533	-0.00762222	-0.0511731	-0.057521	0.0442683	0.01866	0.00497753	-0.0678319	-0.0648422	-0.0566	-0.0141698	0.0280447	-0.0463142	-0.0541217	-0.0905486	-0.0915628	0.0172745	-0.0226475	-0.0815383	-0.015244	-0.0532474	-0.0641599	-0.0687036	-0.00810269	-0.0625532	-0.0305737	-0.0212181	-0.0827076	-0.00850351	0.113911	0.217158	0.263974	0.156589	0.214446	0.132242	0.645662	-0.0813781	-0.0922637	-0.0845483	0.104001	-0.0920408
Acot7	0.623945	0.672993	0.00332341	0.184689	0.154612	0.267434	0.589172	0.59681	-0.0830821	0.522685	0.294148	0.053491	-0.295895	-0.16988	0.183643	-0.157363	-0.0423734	0.122193	-0.395711	0.697036	0.661397	0.61371	0.180045	0.00324845	-0.171066	-0.234534	-0.143286	-0.302759	-0.28184	-0.267979	-0.283734	-0.37612	-0.132756	-0.344493	-0.469844	-0.415397	-0.414813	0.0526499	-0.226271	-0.357713	-0.436255	-0.23793	-0.527874	-0.510078
Acot8	0.0257762	-0.0887611	-0.08329	0.071217	0.00913243	-0.0100353	-0.0707929	0.0725478	0.0782212	0.0992846	0.0261522	-0.0335406	0.0363961	-0.0329078	0.0160109	0.00914523	0.0435193	0.106608	0.00432319	0.0454908	-0.0245624	-0.152969	-0.0204122	-0.0680155	-0.0812412	-0.0474888	0.00427466	-0.00727166	-0.0167956	0.0765722	-0.24144	-0.0391097	-0.0454544	0.0183057	0.0401777	0.0588663	0.103227	-0.173399	-0.0299198	0.00959916	-0.109404	-0.0603587	0.0443737	0.0745968
Acot9	0.207452	0.0498299	0.00305355	0.0098328	0.00586669	0.0665812	0.267569	0.249364	0.15431	0.192456	0.018361	0.103384	-0.117541	-0.138997	0.206044	-0.0449442	-0.121001	-0.101629	-0.122496	0.150066	0.0705027	0.0999159	0.312617	0.114813	0.0930169	-0.115229	-0.0878456	-0.147847	-0.114876	-0.139621	-0.120159	-0.21729	-0.137841	-0.188791	-0.20574	-0.134571	-0.173033	-0.0686597	-0.0258103	0.562466	-0.0234852	0.617259	0.0825982	0.380451
Acox1	0.214388	0.0810252	-0.0902836	-0.0826722	-0.033373	-0.0709562	-0.0363448	0.0668647	0.162693	0.042522	-0.00791419	-0.139805	0.0524265	-0.0832825	-0.0777609	-0.00545611	-0.0498613	-0.0822418	-0.120813	0.0919042	-0.0456003	-0.00862778	0.0698933	-0.125925	0.0039187	-0.150025	-0.132298	-0.071592	-0.22317	-0.13181	-0.152252	0.0561832	-0.0389821	0.0723101	0.556798	0.458402	0.2536	0.204997	0.0538539	0.0504554	0.0279587	0.141956	-0.0747748	0.585858
Acox3	0.113237	-0.0356042	-0.121951	-0.084763	0.0224353	-0.00486122	0.0248109	0.0428398	0.072948	0.002527	-0.0241986	-0.0905528	0.0503475	0.0194624	-0.0172736	0.0740648	-0.0409653	-0.0176486	-0.0389296	0.0277714	-0.0228268	0.0258635	0.035335	-0.0816883	0.0041973	0.0163733	-0.0571382	-0.0810183	-0.0898205	-0.0359426	-0.149429	-0.000139439	-0.066368	-0.0587774	0.0462538	-0.0181677	0.108836	0.221054	-0.0570981	0.93898	1.53264	-0.0395189	-0.0699371	0.0773193
Acp1	0.0792476	-0.024136	-0.166416	0.0863325	-0.0238363	-0.0077992	0.0366973	-0.0193367	-0.0237862	0.0208091	-0.0793286	-0.0907233	-0.0918563	-0.0988832	0.0627032	-0.0827378	0.0162909	-0.0197232	0.0390323	-0.0420903	0.0120382	-0.0466183	-0.0367446	0.0247036	-0.0935708	-0.111041	0.128667	0.173037	0.233566	0.225044	0.0354575	0.045504	0.225001	0.167737	-0.0432797	-0.0344391	0.0925354	-0.352169	0.177705	-0.163406	-0.282488	-0.00785129	-0.128397	-0.120032
Acp2	0.235257	0.15854	-0.0899961	-0.21742	-0.00403747	0.0135225	0.0033659	0.0295509	0.126754	-0.00956622	0.0573452	-0.114754	0.0606108	0.0112938	-0.0217958	0.0607738	0.0376637	-0.0297698	-0.089516	0.082175	0.0413379	-0.00892441	0.0177788	-0.104764	-0.0222478	-0.0448489	-0.109235	-0.102825	-0.0438185	-0.100446	-0.0610103	0.0855863	-0.177443	-0.0420903	0.20593	0.156834	0.130375	0.129388	-0.0772949	-0.0595303	0.596122	-0.0341185	0.116223	-0.12037
Acp6	-0.151682	-0.164962	-0.0926821	-0.179948	-0.0405735	-0.119486	-0.0552235	-0.0973128	-0.0365365	-0.0749179	-0.063052	-0.1156	-0.0701264	-0.0642963	-0.146465	-0.0158487	0.0468746	-0.111383	0.0103134	-0.104272	-0.0856691	-0.0884534	-0.138552	-0.0475751	-0.0136913	-0.0568002	0.136351	0.228241	-0.0584076	0.204252	-0.146528	0.0675216	0.132259	0.293077	0.348282	0.218905	0.333542	0.305169	0.0350698	0.580552	0.194191	-0.0165626	-0.0517245	0.236976
Acpl2	-0.193875	-0.159477	-0.0890077	-0.0872947	0.120761	-0.117827	-0.100087	0.0486444	-0.127059	-0.0348364	0.0561701	0.0569747	0.194688	0.00797666	0.00787509	0.0949857	0.0394011	0.0480519	-0.0343753	-0.0943627	0.254594	0.0504499	-0.118262	0.0907	0.135634	0.411523	-0.20333	-0.0714587	0.27282	-0.19293	-0.26314	0.146478	-0.163917	-0.204037	-0.0321788	-0.153562	-0.0575395	-0.1539	-0.0487978	-0.206895	-0.191109	-0.172113	-0.0838698	-0.191808
Acr	NA	0.0132614	NA	-0.099179	NA	-0.0113847	0.0543884	NA	NA	-0.0463574	NA	-0.0261524	NA	0.0349939	-0.03474	NA	0.166388	-0.0665761	-0.0810275	NA	0.0722382	NA	NA	0.0740736	NA	0.0913218	NA	-0.101147	NA	NA	NA	NA	NA	NA	-0.0428821	-0.0802608	-0.102974	NA	0.124039	NA	-0.103008	NA	-0.102387	-0.071401
Acrbp	0.0501901	-0.182361	-0.0630777	-0.137813	0.0156151	0.0930856	-0.00176409	0.0814193	0.160413	0.0591639	-0.0103116	0.0238211	0.00980656	-0.00987969	-0.0102197	0.0311197	-0.0325783	-0.134553	0.0645195	0.0683588	-0.0329651	-0.0936943	0.171861	0.179607	0.0157596	0.047048	-0.029189	-0.131173	-0.0570908	-0.0737403	0.283285	-0.104326	-0.0894667	-0.0479104	-0.0312032	-0.101664	0.0616968	-0.0640074	-0.132455	-0.207536	-0.156587	-0.162893	-0.0921176	-0.142819
Acsbg1	-0.0989163	-0.18159	-0.125261	-0.193745	-0.136108	-0.204345	-0.193072	-0.120562	-0.140016	-0.232399	-0.113674	-0.193305	-0.144239	-0.184432	-0.193129	-0.134034	-0.235482	-0.167332	-0.159454	-0.127629	-0.208194	-0.12263	-0.102845	-0.173092	-0.143998	-0.213681	0.22119	0.287246	-0.0618916	0.294736	0.82313	-0.0350948	0.362998	0.830669	1.57145	1.5691	-0.0432987	-0.144385	-0.217212	-0.142898	-0.196898	-0.0965219	-0.154783	-0.239421
Acsf3	0.083665	0.124396	-0.0192971	-0.0210217	-0.048896	-0.011558	0.0169725	0.00674776	-0.00777588	-0.0425866	-0.0210705	-0.0716439	0.0442881	-1.39e-05	0.0089813	0.0116073	0.00575904	-0.0699223	-0.0126085	-0.0315793	-0.00131563	0.101659	0.0270826	0.0166214	-0.0852578	-0.0328597	0.0321746	0.087	-0.0206764	-0.0663681	-0.0543889	0.111507	-0.0158169	0.0390701	0.0153535	0.0117348	-0.0696666	-0.149776	0.179644	-0.0719223	-0.0172498	-0.0241963	-0.10914	0.083348
Acsl1	-0.0132892	0.00799911	-0.00100404	-0.0504533	-0.0245153	0.0256046	0.0511199	0.0385265	0.0433716	-0.061245	0.045446	-0.0847175	-0.0823954	-0.135602	-0.0420991	0.00169446	0.113381	-0.0948063	-0.17008	0.253099	0.311589	-0.0585932	0.089291	0.00831624	0.0381611	-0.0660581	-0.0759092	-0.129146	0.00722968	-0.124	-0.121604	-0.0868137	-0.0318779	-0.095838	-0.118457	-0.118868	-0.0739849	0.123306	-0.00845154	0.303049	0.411634	0.823794	1.242	0.914743
Acsl3	0.0355667	-0.00794081	-0.174887	-0.180186	0.0390348	-0.0441477	0.183954	-0.12113	-0.165812	-0.00525383	0.0520942	-0.152348	-0.247026	-0.178435	-0.143834	-0.133073	-0.0719354	-0.0435784	-0.341588	0.225022	-0.0149457	0.221073	0.147961	-0.115495	-0.0372221	-0.111178	0.107912	0.0940615	0.03985	0.381975	-0.0491864	-0.143153	0.314128	0.23239	0.913312	0.366865	0.0223955	-0.229269	0.151717	-0.135419	-0.42166	-0.137435	-0.0788679	0.00302397
Acsl4	0.0252694	0.34512	-0.043464	-0.063085	0.0142524	-0.0290904	0.143374	-0.00605367	-0.0832272	-0.0708779	0.153239	-0.0111286	-0.107763	-0.160198	-0.0142461	-0.059045	-0.0468355	-0.015166	-0.0223175	0.0380941	0.36301	0.215324	0.120545	0.0238084	0.0712815	-0.115505	0.0399764	-0.0495278	-0.063231	0.0314066	-0.170637	-0.0697749	-0.000840458	0.0372032	-0.0697692	0.0861907	0.0295128	0.0101106	-0.08625	-0.0755465	0.411187	-0.00556715	-0.099424	0.197003
Acsl5	-0.00412432	-0.159471	-0.053143	-0.0818824	0.00208524	0.0244752	0.204069	0.0538808	-0.113205	0.0759753	0.0951176	0.0659075	-0.114351	-0.139091	-0.0552034	-0.0550396	-0.0406705	-0.0429447	-0.160463	-0.00495381	-0.0143151	-0.0319388	0.212641	-0.0097639	-0.0957143	-0.0567194	-0.057385	0.0135029	-0.111337	0.13205	-0.0541729	-0.0158822	0.0779864	0.139503	-0.0938234	-0.108028	0.154173	-0.103158	-0.159063	1.10705	0.935424	0.47497	0.127613	0.595534
Acsl6	0.0560304	0.0147235	-0.0285496	-0.172466	0.028604	-0.0604001	-0.0210659	0.154708	0.176797	0.071288	0.152974	0.00864827	-0.0224681	-0.117639	-0.0815139	-0.0480025	0.0258813	-0.0673775	-0.254392	0.215732	0.000824488	0.0193026	0.356446	0.163131	0.0921454	0.142856	-0.170209	-0.143849	-0.149685	-0.176689	-0.199739	-0.093156	-0.165984	-0.135003	0.452879	0.567756	-0.112648	-0.0811216	-0.235425	-0.314262	-0.338214	-0.23373	-0.296494	-0.317878
Acss1	-0.226689	-0.181743	-0.156277	-0.224482	-0.136229	-0.173945	-0.147564	-0.159419	-0.175907	-0.177191	-0.158474	-0.151669	-0.0436105	-0.102396	-0.200805	-0.133276	-0.145959	-0.157541	-0.0279774	-0.16465	-0.201189	-0.233109	-0.171933	-0.186272	-0.182394	-0.161352	0.297607	0.251408	-0.124357	0.604667	0.132314	-0.0584584	0.360006	0.854594	0.947165	0.867457	0.496146	0.00942361	0.219135	0.316501	0.86568	-0.238771	-0.248793	-0.223737
Acss2	0.209451	0.181979	-0.122129	-0.0521595	0.0218908	-0.0531077	-0.0950663	0.0190473	-0.0971351	-0.0486996	0.0267014	-0.0158593	0.0669819	0.0881111	-0.000374941	-0.0662674	-0.103399	0.0242092	-0.0269513	-0.0736952	0.00725015	-0.0273823	-0.0835893	-0.0579433	0.0902895	-0.0517475	0.0261152	-0.0402387	0.0603362	-0.0159673	-0.211025	0.0203733	-0.02071	0.0924742	0.112041	0.500034	0.0199064	0.0876354	0.203449	-0.131617	-0.19562	0.121008	-0.0510463	-0.0462867
Acta1	-0.100547	-0.110981	-0.0431184	0.00158043	-0.00480195	0.00259788	0.0912324	0.0207048	0.0715531	0.207614	0.0322504	0.0213788	-0.0177269	-0.0735654	-0.0569037	0.0395702	-0.0339549	0.193561	-0.0545918	0.173264	0.277055	0.151014	0.0347235	0.0569781	-0.0183212	0.103107	-0.0100998	-0.105456	-0.00815525	-0.110223	-0.0781959	-0.0095739	-0.0592942	-0.0560839	-0.161229	-0.0631892	-0.142138	-0.124086	-0.0362901	-0.132063	-0.0583004	-0.107974	-0.0918953	-0.143426
Acta2	-0.0925699	-0.00338831	-0.0534779	-0.0937503	0.0369922	-0.0323928	0.00142092	0.0614521	0.0410906	0.0100757	0.0562025	0.0219197	-0.00422447	-0.038594	-0.0393526	0.0129036	0.00696802	-0.0623065	-0.0276152	-0.00613995	-0.0432677	0.123036	0.107764	0.0083795	-0.0528313	-0.0491593	-0.0258334	-0.0332828	0.0363693	-0.0421429	-0.0916396	-0.0468958	-0.0648616	-0.0547644	0.0599734	-0.0766508	0.0674368	-0.0939316	0.691759	-0.095047	-0.0853263	0.300928	1.12169	-0.0188297
Actb	-0.481084	-0.58785	-0.116802	0.0250143	0.765419	0.187569	0.381394	0.514336	-0.480841	0.00257051	0.169324	-0.552217	0.363335	-0.124738	0.0790638	0.304084	-0.163106	-0.0922128	0.675709	-0.190759	0.00983852	-0.0744259	0.13656	0.320875	0.321447	-0.128181	-0.30912	0.152607	-0.0213101	-0.718291	-0.449472	-0.488876	-0.96446	-0.599018	-0.877006	-0.579053	-0.137921	-1.16937	-1.2446	1.49376	1.58522	0.724337	0.12031	0.033706
Actc1	0.0150167	NA	-0.0646069	NA	0.00984152	NA	NA	0.0601671	-0.0346943	NA	0.00818452	NA	0.0612359	NA	NA	-0.0656661	NA	NA	NA	-0.000465673	NA	0.071139	-0.0113294	NA	0.0694361	NA	-0.0337723	NA	0.0872771	-0.0651164	-0.0776173	0.0800574	-0.0281823	-0.0343765	NA	NA	NA	-0.0785539	NA	-0.0788418	NA	-0.0779651	NA	NA
Actg1	0.0234594	0.00524299	-0.130132	0.0427466	0.124083	0.000926568	0.17004	0.20142	0.145972	0.072846	0.00176429	-0.116615	0.0363282	-0.042676	0.0183551	0.00787307	-0.0475422	-0.0939201	0.0473298	0.0899132	0.0999719	0.172753	0.0934763	0.0997269	0.0234381	0.016601	-0.116978	-0.139591	-0.0595595	-0.113735	-0.274501	-0.0690531	-0.185736	-0.148003	-0.0703437	-0.043427	-0.138422	-0.0478538	-0.0398757	-0.00787293	0.0423092	0.0220703	-0.190281	0.109573
Actl6a	-0.0262386	-0.171745	-0.361956	-0.197526	-0.0123682	-0.160063	-0.202236	-0.151634	-0.33966	-0.188902	-0.327967	-0.143857	0.0868444	0.0484467	-0.100804	-0.225944	-0.112693	-0.119153	0.238309	-0.303277	-0.201917	-0.217285	-0.0838236	-0.123647	-0.0881696	0.240853	0.587094	0.717472	0.533885	0.417342	0.211692	0.224171	0.430651	0.204877	0.0999552	0.102862	0.101327	-0.431065	0.0123272	-0.134282	-0.086918	-0.0681252	-0.108771	0.174579
Actl6b	0.2467	0.2601	-0.0363494	0.00496868	0.138305	0.215542	0.256154	0.439801	0.666004	0.180629	0.443611	0.218986	-0.250021	-0.0108806	0.302711	0.202275	0.0413497	0.0863555	-0.220089	0.502004	0.162664	0.134236	0.563522	0.263076	0.330726	0.0782983	-0.474026	-0.462561	-0.477831	-0.534445	-0.48985	-0.540696	-0.520317	-0.51759	-0.469094	-0.416735	-0.365546	-0.575932	-0.466378	-0.584062	-0.472721	-0.491037	-0.437393	-0.51262
Actn1	-0.0297887	0.183155	-0.0825655	-0.127319	-0.0728006	-0.0272016	-0.0103809	-0.0163578	0.0298385	-0.0690626	-0.0996807	-0.0288187	-0.142817	-0.20783	-0.0938215	-0.16668	-0.0299816	0.161405	-0.212514	-0.147851	-0.0719258	-0.124135	-0.0447989	0.0970562	-0.0830034	-0.0211604	-0.107964	-0.0146118	0.0787973	0.448397	-0.0847252	-0.0961515	0.422521	0.470373	0.258378	0.0891026	-0.236032	0.111391	0.88909	0.27355	-0.176179	0.851038	0.462737	0.740492
Actn2	NA	-0.0762544	NA	-0.013473	NA	-0.062307	0.0271355	NA	NA	0.181086	NA	0.129529	NA	-0.079415	0.00300313	NA	-0.0255545	-0.017956	-0.0460828	NA	0.0892082	NA	NA	0.2634	NA	-0.0778379	NA	-0.0614831	NA	NA	NA	NA	NA	NA	0.0561239	-0.0766163	-0.0758961	NA	-0.0765802	NA	-0.0757757	NA	-0.0759708	-0.0768708
Actn4	0.147017	0.233108	-0.142471	-0.292539	0.00856514	-0.0558461	-0.0439089	0.0768234	0.0262707	0.00241913	0.0144774	-0.0439195	-0.107226	-0.0400537	-0.114677	-0.105821	-0.0388125	-0.0851381	-0.129322	-0.0483207	-0.199038	-0.0654705	-0.0952596	-0.0454223	-0.050695	-0.0272594	0.0839736	0.0355884	0.0443573	-0.00154043	-0.0722123	-0.126598	0.177264	-0.0227259	-0.0679906	-0.0860869	0.123976	0.900339	0.451956	0.234887	0.160625	1.95001	1.5627	1.92238
Actr10	0.219811	0.175239	-0.243171	0.0387333	0.107515	0.0717346	0.105118	0.110738	0.0397079	-0.0300082	0.0298295	-0.0717109	0.139875	0.00807673	0.0227547	0.0277794	-0.0228741	-0.0221531	0.0199213	0.082677	0.114722	-0.0119334	0.160722	0.00460324	0.0110538	0.0351382	-0.0930612	0.00693459	0.0283792	-0.0512526	0.0563289	-0.0187003	-0.199494	-0.11616	-0.15742	-0.20552	-0.163845	-0.0894642	0.126879	-0.240407	-0.189373	-0.00635797	-0.188735	-0.0478607
Actr1a	0.116509	0.0897966	-0.173783	0.0762843	0.0652837	0.0154999	0.186389	0.317126	0.143283	0.180789	0.0847999	-0.0611393	0.0923007	-0.00627382	0.105588	0.0786706	0.0208552	0.00437609	0.0408142	0.228843	0.102855	0.160706	0.0969523	0.0771646	0.0275196	0.0190975	-0.0957444	-0.00757592	0.00565771	-0.146921	-0.358097	-0.194755	-0.28015	-0.29272	-0.186804	-0.315134	-0.084544	-0.524481	-0.526028	-0.332208	-0.253301	-0.246931	-0.350229	-0.311054
Actr1b	0.0654587	0.155997	-0.142524	-0.07518	0.115236	-0.0541438	0.00731659	0.0378481	0.0249395	-0.0213701	0.0799022	0.0637908	-0.104006	-0.0820914	0.0351899	-0.0258182	0.0746155	0.00342772	-0.064112	0.0397581	0.0219924	0.0430322	0.147435	-0.0551441	-0.00232416	0.104724	-0.0444815	0.0440611	-0.0904171	0.094189	0.110207	-0.0477402	0.0229204	0.00827109	-0.0215092	-0.0661574	0.109813	-0.165463	-0.138849	-0.129143	0.131747	-0.0578722	0.213144	0.0226422
Actr2	0.176604	0.220695	-0.138406	0.0978665	0.0629227	0.00425715	0.293829	0.269963	0.342693	0.229767	0.0684702	-0.213435	-0.100563	-0.138476	0.0361402	-0.0760677	-0.139727	0.092884	-0.214407	0.18015	0.188662	0.247091	0.140543	0.0834998	0.0541623	0.0144935	-0.101931	-0.139082	-0.0141714	-0.13882	0.0539455	-0.196251	-0.215689	-0.200242	-0.0963218	-0.179274	-0.0383435	0.148524	-0.282474	1.22853	0.774922	0.20111	0.0645388	0.154439
Actr3	0.145142	-0.0123954	-0.155241	0.00768271	0.0411582	0.0684185	0.110128	0.12475	0.00387871	0.0108637	0.0563315	-0.0739994	-0.0996203	-0.139477	0.0249429	-0.0210067	-0.0231983	-0.0652367	-0.0111537	0.0321304	-0.0312997	0.0606008	0.0978927	0.137068	-0.0700242	-0.0225579	-0.0393378	-0.00749016	-0.00364564	0.0073416	-0.316788	-0.049075	-0.08973	0.0477288	-0.167565	-0.143797	-0.136044	0.205006	-0.112481	1.50376	0.60128	0.874874	0.346156	0.217433
Actr3b	-0.0426086	-0.174647	-0.112087	-0.127443	-0.096183	-0.139661	0.0272803	-0.00902226	-0.0944554	0.24448	0.102638	0.0161086	-0.102796	-0.125256	-0.10136	-0.116628	-0.133746	-0.0925215	-0.162746	-0.0396589	-0.0221586	0.0589543	-0.00228025	-0.0309287	-0.100332	-0.137608	-0.130347	0.245865	0.0625517	0.312139	0.453793	0.445433	0.130881	0.177737	0.795971	0.364846	-0.0709007	-0.148868	-0.114725	-0.146287	-0.133028	-0.14821	-0.128277	-0.15005
Actr5	-0.0366195	-0.00153664	-0.0819841	-0.179652	-0.0866105	-0.0482269	-0.0302203	-0.0662043	-0.0610105	-0.147433	-0.0529067	3.96e-05	-0.0470996	-0.0979623	0.0151456	0.143301	0.092142	0.0214586	0.0912322	0.0188912	0.0843468	-0.0669839	0.100449	0.12063	0.0594094	-0.0362446	0.210701	0.0549795	-0.0253276	0.0134197	-0.193959	0.0383322	-0.0066464	-0.0863667	-0.0534258	-0.0164484	0.046854	0.281401	-0.0237472	0.0811138	0.0277201	-0.0496253	-0.108791	0.0902163
Actr6	-0.0965674	0.00457823	-0.169902	-0.0281107	0.0237256	0.0771959	0.0399606	0.194264	0.232223	0.22365	-0.0286791	-0.0949955	-0.0719776	0.0326032	0.165343	-0.0646118	-0.0371227	-0.104046	-0.127797	0.0405025	0.13869	0.0121409	0.0488416	-0.0403636	-0.0939667	-0.102592	-0.061415	0.0941593	0.0145856	0.154418	0.0614339	0.0311181	0.0790581	-0.0296115	-0.0752605	-0.0342135	-0.0254825	0.123159	-0.00710574	-0.347881	-0.251159	-0.177275	-0.0931659	-0.2052
Actr8	0.216423	0.218597	-0.112064	-0.218747	-0.0257186	0.0484784	-0.0415142	0.0227066	0.00918907	0.0410887	-0.0332826	-0.0109657	0.0646247	-0.0611966	0.0301035	-0.0356033	0.0180938	-0.107819	0.142693	0.0189166	-0.0696391	-0.0270822	0.0599203	-0.0274399	-0.0132266	-0.0130289	0.0299724	0.0678609	0.160954	0.0280423	-0.115025	0.112881	-0.073279	-0.0483784	-0.0448576	-0.0108765	-0.0126414	-0.300741	0.147864	-0.0663171	-0.0378972	0.0365542	0.0518502	0.0113241
Acvr1	0.0790615	-0.0573314	-0.00309394	-0.0401622	0.0208916	0.0376381	0.206576	0.167542	0.116468	-0.0216267	-0.0524777	-0.0278392	0.00834673	-0.0859224	0.0458291	-0.016442	-0.0358703	0.159088	-0.0196544	0.0196445	-0.084819	0.106272	-0.0654854	-0.019345	-0.07866	-0.0848263	-0.109819	-0.070558	-0.0440735	-0.0416304	-0.137463	-0.02856	-0.010371	-0.0221489	-0.0496904	-0.032462	-0.0231062	0.2486	0.0899462	-0.143539	0.0054372	0.139035	-0.0797521	0.145749
Acvr1b	0.104601	0.0153784	-0.0704941	0.112684	0.105205	0.05325	0.171524	0.129993	0.1488	0.216651	0.104974	0.018229	0.00174102	-0.00619752	-0.0271544	0.0621907	0.038184	0.00680643	-0.125168	0.171045	0.0462112	-0.0715086	0.0680387	0.0114164	0.0348192	0.0787713	-0.168064	-0.173368	-0.12914	-0.167389	-0.30363	-0.0656477	-0.159195	-0.143665	-0.00593096	-0.183499	-0.0763869	-0.248838	-0.0999653	-0.0801533	-0.254274	-0.199852	-0.182428	-0.292111
Acvr1c	-0.0260962	-0.00869565	-0.0234015	-0.079481	0.0407007	-0.063186	0.20359	0.353315	0.139657	-0.0490314	-0.0509441	-0.00270325	-0.0354489	-0.0272212	0.0467561	-0.0590587	-0.0667813	0.0380777	-0.00150414	-0.0315058	-0.0792363	0.0114946	0.0342467	0.174468	-0.0634542	0.00304013	-0.0866289	0.00119979	-0.0163932	-0.0875857	-0.0867903	-0.0638245	-0.0646545	-0.0160544	-0.0798344	-0.0795083	-0.0440013	-0.0896291	-0.035113	-0.0873597	-0.0802936	-0.0874512	-0.0793067	-0.0806106
Acvr2a	-0.0502826	-0.0608798	-0.12287	-0.0603074	0.0377947	-0.0238382	0.191097	-0.00776105	0.26615	0.280556	0.518814	0.285399	-0.0563771	-0.0475591	0.143604	-0.0957615	-0.0605345	-0.105278	-0.28866	0.389584	0.105642	0.170115	0.272098	0.119953	0.091976	0.513871	-0.203238	-0.269744	-0.0791538	-0.162953	-0.298116	-0.141802	-0.173117	-0.191665	-0.305144	-0.125673	-0.172367	-0.16666	-0.201724	-0.439265	-0.185318	-0.174053	-0.250695	-0.064196
Acvr2b	-0.0569288	0.0695918	-0.105565	-0.167088	-0.0149798	-0.032605	-0.078977	-0.150305	-0.172296	-0.0754858	0.031215	0.15853	0.157971	0.0787352	0.00197484	-0.00870331	0.0180705	-0.122752	0.227361	0.118127	0.0493626	0.0120904	-0.0764327	-0.100214	0.0435288	0.122316	0.148432	0.100629	0.0533979	0.0508192	-0.338127	0.0659725	-0.0173158	0.00449412	-0.103811	-0.0924684	0.10535	-0.0334972	-0.105082	-0.386598	-0.1943	-0.362072	-0.244832	-0.146032
Acvrl1	-0.0565299	-0.106016	-0.0566065	-0.069882	-0.0361958	-0.100824	-0.101285	-0.0570917	-0.0569368	-0.105392	-0.00566739	-0.106014	-0.0371172	-0.0817846	-0.105627	-0.0162417	-0.0706781	-0.0697833	-0.106513	-0.0547406	-0.0907722	-0.0544618	-0.055976	-0.0915407	-0.056336	-0.105428	-0.0400426	-0.0868642	0.0117865	-0.017688	-0.0546948	-0.0366702	-0.0557702	-0.0457043	-0.0816011	-0.0961104	-0.10674	-0.0554818	-0.105562	0.905478	0.0392318	4.46241	0.577827	5.11608
Acy1	-0.00231055	-0.123742	-0.111959	-0.109278	0.0315408	0.0263547	-0.0281564	0.111625	-0.08715	-0.0641782	-0.113241	-0.0560053	-0.0248788	0.0893429	0.0269809	-0.0842466	-0.0217139	-0.0694517	-0.161038	-0.119361	-0.146333	-0.148446	-0.142808	-0.0895989	-0.171794	-0.00218915	-0.0633283	0.163501	0.0634795	0.17641	0.170433	0.228453	0.268058	0.174095	0.119576	0.245281	-0.0288826	-0.0350431	0.0588849	0.0361735	0.0856988	-0.192933	-0.163968	0.0367976
Acyp1	0.0482825	0.0116768	-0.14557	0.014407	0.0637423	0.058043	0.0959476	0.112844	0.0498778	-0.0557152	0.00535652	-0.114024	0.19276	-0.00956292	0.0223412	-0.132042	-0.0977	-0.0670974	-0.0535578	-0.0796651	-0.1987	0.0607667	-0.106115	-0.168269	-0.127171	-0.141815	-0.021382	0.048942	0.107363	0.0198215	0.03654	0.0337217	0.0128862	-0.018325	0.152064	0.0139884	-0.0536755	0.861316	1.68318	-0.326699	-0.269725	-0.125182	0.108697	0.200882
Acyp2	0.0648018	0.510028	0.0469968	-0.12373	0.00889569	-0.0928569	-0.0505173	0.0498313	-0.0196409	0.125102	-0.0639342	-0.0929423	-0.0554892	-0.118244	-0.0190006	-0.0545451	-0.0979446	-0.073366	-0.027381	-0.0209805	0.259134	0.0526203	-0.0977575	-0.106756	-0.0738011	-0.125572	0.0390269	0.059555	-0.0370683	-0.0636905	0.0539691	0.0705985	0.00943323	-0.002044	0.318794	0.0587454	-0.0302558	0.555283	0.359943	-0.0640297	-0.155105	0.76678	1.19023	0.168126
Ada	-0.107244	-0.0980993	-0.0486297	0.0409671	-0.00331853	0.0449029	0.0719073	0.00805936	-0.0535344	0.270378	-0.0576319	-0.0277087	-0.0580679	-0.0368238	0.0889865	-0.0597214	-0.0271613	-0.0744653	-0.0990116	-0.0431166	-0.0517393	-0.0919596	0.10459	-0.0532204	-0.048531	-0.0995003	0.149298	0.0565793	0.0727977	0.00243132	-0.105846	-0.0543577	0.244276	0.0564499	-0.0584806	-0.0499157	0.118191	-0.114656	-0.0429267	-0.102523	0.513946	-0.109082	-0.0976486	-0.0989737
Adal	0.0507167	0.00132791	-0.111215	-0.0550956	-0.00565148	-0.0311062	-0.0104032	0.0405145	0.0275634	0.066079	-0.00575541	0.0700868	-0.0167223	0.0322384	0.0788226	0.0480525	-0.00309296	0.0729609	-0.0231727	0.0833504	0.128007	0.0119783	0.00353814	-0.0704701	-0.0223755	-0.00429223	-0.0866438	0.00491324	-0.0259975	0.0710167	-0.209844	-0.0522333	0.0832363	0.052482	0.0050123	-0.0353756	0.0453965	0.367239	-0.0809005	-0.210169	-0.172707	-0.0385504	-0.17539	-0.132018
Adam10	-0.110228	-0.265222	-0.220539	-0.225618	0.0259847	-0.0408341	0.069917	-0.0201141	0.0010456	0.173784	0.0393124	-0.0213812	0.0865188	-0.0362334	-0.0543305	-0.0121137	-0.0400436	-0.0510405	-0.138006	0.0260839	-0.112048	0.0786459	-0.0850259	-0.175286	0.0529022	-0.0182476	0.0249851	0.0123171	0.0158385	-0.0467533	-0.214531	0.00563383	0.0217844	-0.0456186	0.0826517	0.0275247	0.0576961	0.127668	-0.232429	0.42666	0.550423	0.850467	0.341566	1.72426
Adam11	-0.00168879	-0.097546	0.00891511	-0.121089	0.035718	0.138346	0.308961	0.100166	0.257319	0.178791	0.159695	0.19338	-0.0440439	0.0637985	0.108318	-0.0685534	-0.0434976	-0.194213	-0.193194	0.193779	-0.0461888	0.167463	0.164383	0.112512	0.00789667	-0.0525395	-0.125367	-0.193418	-0.0647318	-0.103785	-0.114389	-0.142909	-0.120595	-0.138386	-0.195376	-0.13542	-0.124139	-0.148293	-0.236397	-0.188122	-0.252416	-0.136546	-0.108852	-0.157429
Adam12	NA	-0.0361421	NA	-0.0783055	NA	-0.0715273	-0.0427987	NA	NA	-0.076858	NA	-0.0785446	NA	-0.0795708	-0.0475091	NA	-0.0521158	-0.0383832	-0.0816351	NA	-0.0403436	NA	NA	-0.0499828	NA	-0.0809482	NA	0.100048	NA	NA	NA	NA	NA	NA	-0.0475595	0.24362	0.8006	NA	-0.0276039	NA	-0.0827349	NA	1.1918	0.0981297
Adam15	0.267158	0.246717	-0.0844934	-0.0573705	-0.0103693	0.0303829	0.0769337	0.133445	0.14692	-0.0394255	0.0726532	0.0110795	-0.0713852	-0.00277619	-0.03433	-0.0674033	0.00108653	-0.0534498	-0.193407	0.148439	0.090579	0.0234724	-0.035934	-0.0704702	-0.119338	-0.155524	-0.0978071	-0.13774	-0.0973596	-0.109292	-0.0785276	-0.00326093	-0.033041	-0.012657	-0.00266288	-0.051155	-0.0848809	-0.0612597	-0.130578	1.51065	1.21434	0.942721	-0.0695076	1.19
Adam17	0.10625	0.0304446	-0.0994083	-0.147931	-0.0537083	-0.092155	-0.108219	-0.0609045	-0.0806973	-0.13372	-0.0674936	-0.121022	-0.0732144	-0.0700694	-0.0181337	-0.0538312	-0.037597	-0.112358	-0.036708	-0.0789519	-0.0559785	-0.0967235	-0.028581	-0.123785	-0.0951556	-0.0970749	0.0727257	0.0323112	-0.00313807	0.0782744	-0.0895012	0.0487875	0.224519	0.304243	0.386568	0.329106	0.133633	-0.0873171	0.631977	1.42888	0.485539	0.331679	0.254937	0.578213
Adam19	0.0441126	-0.0632226	0.00126366	-0.110963	0.0239749	0.0148527	0.0596018	0.236672	0.196869	0.138458	0.102832	0.152984	-0.101829	-0.0488461	0.124971	-0.0236365	0.0224044	0.152256	-0.0718527	0.105854	-0.02934	-0.0324569	0.175848	0.12605	0.0526218	-0.0183808	-0.116403	-0.0762596	-0.151948	-0.137664	0.0448724	-0.155918	-0.151283	-0.158506	-0.139197	-0.193487	-0.155537	-0.0492804	-0.188512	-0.190095	-0.216793	0.718994	0.404344	-0.0754107
Adam22	0.128662	0.0864003	-0.0029338	0.0136769	0.038216	0.02835	0.0649869	0.142759	0.197864	0.217031	0.0872225	0.0667653	-0.0798171	0.01753	-0.00985935	0.0681875	0.0693957	0.121302	-0.0910731	0.260042	0.101117	0.036227	0.0394806	0.00137692	0.0561219	0.0088201	-0.15495	-0.149919	-0.170398	-0.17557	-0.227645	-0.154083	-0.105977	-0.140245	-0.0761278	-0.195011	0.0734636	-0.0527311	0.151197	-0.266804	-0.328482	-0.163961	-0.27296	-0.306674
Adam23	0.2731	0.477619	0.0209736	-0.240015	-0.0494343	-0.105157	-0.0100636	0.0720469	0.040537	0.171681	-0.00821182	0.0686838	-0.0941518	0.0502837	0.200987	-0.0771579	-0.146543	0.00728307	-0.104672	0.268796	0.122546	0.178913	0.217418	0.21442	0.00140291	0.0217732	0.00269595	-0.110547	-0.0702407	-0.0984644	0.124227	-0.0730318	-0.0332614	-0.0356204	0.0942971	-0.0353424	-0.0971609	0.62785	-0.14145	-0.167847	-0.230562	-0.14616	-0.185582	-0.237144
Adam8	0.209852	NA	0.00250369	NA	-0.0261372	NA	NA	0.0180638	0.0550238	NA	-0.000268429	NA	-0.0419856	NA	NA	0.0189082	NA	NA	NA	-0.0219864	NA	0.0301014	0.00918461	NA	-0.0415111	NA	0.061019	NA	-0.0730228	-0.0525008	-0.11347	0.00667095	0.0166103	-0.0345011	NA	NA	NA	-0.117006	NA	0.0528035	NA	0.0446548	NA	NA
Adam9	0.113733	0.0484117	-0.1365	-0.173366	-0.0336638	-0.0811959	-0.11176	-0.0581083	-0.0348341	-0.0897057	-0.0135775	0.0156751	0.0290093	-0.112399	-0.03914	0.00348239	-0.0426979	-0.0198541	-0.110327	0.00240078	-0.148823	-0.0327189	-0.0916448	-0.137321	-0.0161014	-0.0473017	-0.0152939	0.0296346	-0.0705945	0.14576	0.225734	-0.032036	0.138925	0.160753	0.16612	0.467148	0.824916	0.401302	0.151666	0.166761	0.35689	0.225584	0.307819	0.156677
Adamts1	0.505441	-0.152261	-0.071816	-0.0140088	0.211832	-0.0535093	-0.107477	0.0819881	-0.119186	-0.121473	-0.106467	-0.104304	-0.0554548	-0.0437986	0.0200712	-0.0912504	-0.120734	-0.152999	-0.152937	-0.134348	-0.153098	-0.13405	-0.134341	-0.142373	-0.127275	-0.152968	-0.0975676	4.02e-05	-0.0513468	0.0865102	1.13733	-0.106001	0.152125	0.0235995	0.427587	0.159716	-0.051854	2.06412	0.994243	0.455302	0.431432	0.71271	1.61848	0.931073
Adamts10	-0.075169	-0.139241	-0.0842238	-0.144022	-0.0551193	-0.0297875	-0.0394087	-0.0641509	-0.113352	0.0310168	-0.0215124	0.007491	-0.0554993	-0.03612	-0.0734995	0.13578	0.03932	0.0846708	0.145676	0.0569122	-0.0497484	0.202484	-0.2141	-0.14017	-0.0584474	-0.0462502	0.0373219	0.0617219	-0.00315544	-0.0232193	-0.135386	-0.0278793	0.26107	0.0497117	0.00744178	-0.0708959	0.230306	0.0316325	-0.177174	-0.229379	0.0827887	0.340323	0.373331	0.470645
Adamts17	-0.09759	-0.107606	-0.0455357	-0.112333	0.0179472	0.011621	0.00509789	0.475839	0.443446	0.0364024	-0.0237094	-0.0748104	-0.016327	-0.0624509	0.0865072	-0.118313	0.318368	0.0361212	-0.108145	-0.0606149	0.262897	0.0144089	-0.119543	-0.0502665	-0.111555	-0.0449854	-0.0673565	-0.0467976	-0.113952	-0.1095	-0.129924	-0.107987	-0.0952164	-0.128939	-0.0611762	-0.0742048	-0.0383007	-0.128842	-0.108121	-0.128246	-0.106874	0.507953	-0.107603	-0.10778
Adamts18	-0.152505	-0.160023	0.0131484	-0.0260916	-0.128175	-0.0727262	-0.0449871	0.29637	1.35488	0.363691	-0.0900711	-0.0232207	-0.15668	0.0048399	0.332945	-0.163286	-0.133295	-0.125139	-0.145982	-0.15841	-0.0660603	-0.0711363	-0.183887	-0.102006	-0.183811	-0.110746	-0.170687	-0.0500846	-0.165524	-0.0228314	-0.128215	-0.0798437	0.0150079	0.144765	0.758855	-0.125619	-0.160521	-0.204908	0.0824355	-0.199043	-0.160322	-0.157319	-0.125469	-0.145827
Adamts19	0.105877	-0.0862786	-0.0515081	-0.0856197	-0.0560711	-0.0430548	-0.0397753	-0.066154	-0.0707938	-0.0505962	-0.0749761	-0.0665054	-0.0370067	-0.085756	0.184501	-0.0413354	-0.0680032	-0.0861401	-0.0858332	-0.036394	0.0130646	0.141005	-0.0164868	-0.0860245	-0.0397314	-0.0018792	-0.076363	0.0204668	-0.0276477	0.268188	-0.0743866	0.0568304	0.489255	-0.0278049	0.518438	0.10992	-0.0859541	-0.0827983	-0.0864601	-0.0712451	-0.0860418	-0.0775139	0.199277	-0.0856135
Adamts2	NA	-0.0983693	NA	-0.0210697	NA	0.658577	-0.0748799	NA	NA	-0.124973	NA	-0.0619285	NA	0.1615	-0.000209819	NA	-0.167767	-0.155263	-0.175585	NA	-0.0943055	NA	NA	-0.148743	NA	-0.158313	NA	-0.175499	NA	NA	NA	NA	NA	NA	-0.0582753	-0.143337	-0.163518	NA	-0.13967	NA	-0.0828926	NA	0.152844	-0.175684
Adamts20	-0.111976	-0.108838	-0.0215536	-0.1067	-0.0750706	-0.100186	0.287083	0.0480269	0.197436	0.244727	-0.0820106	0.213917	-0.0796963	-0.107382	-0.0906636	-0.0895081	-0.0377672	-0.0261673	-0.0783695	-0.0793757	-0.0825887	-0.110866	-0.078342	-0.0825386	-0.0310222	-0.085907	-0.088115	-0.0770448	-0.035314	0.139378	-0.1103	0.0794195	0.222596	0.254486	0.106935	0.00263148	0.000633133	-0.116846	1.71164	-0.109998	-0.109097	-0.114373	-0.108925	-0.108622
Adamts3	-0.175715	-0.216702	0.0647124	0.0747515	-0.0106484	0.373689	0.191736	0.400756	1.16174	0.325836	0.410711	0.0605686	-0.201826	-0.0965014	0.136406	-0.218089	-0.245182	-0.124232	-0.187679	-0.151617	-0.179239	-0.188819	-0.195461	-0.108455	-0.224207	-0.119835	-0.164575	-0.158214	-0.222203	-0.150391	-0.234332	-0.189656	-0.154737	-0.0422883	0.00662429	0.0873202	0.0293807	-0.216402	-0.185838	-0.255888	-0.223742	-0.171239	-0.251823	-0.258916
Adamts4	-0.0942865	-0.108412	-0.0574083	-0.0519585	-0.0256625	-0.062175	-0.0814108	0.0707381	0.11875	0.104407	-0.010937	0.0199802	0.0554143	0.0123305	0.0515377	0.101989	0.14623	0.0496248	0.0441978	-0.0608757	-0.0793103	-0.0515443	-0.12223	-0.019952	0.0263548	0.09904	-0.0568182	-0.00947909	-0.111474	-0.0301219	-0.122161	0.1446	-0.0868287	-0.0952746	-0.0798834	-0.0914403	-0.0137281	-0.128521	-0.108398	-0.12287	-0.0594086	0.116669	0.159835	0.118592
Adamts5	0.121556	-0.0707982	0.00403435	-0.000650326	0.072157	-0.0795784	-0.0965411	-0.0661059	-0.0924811	-0.106655	-0.0236462	-0.0643852	-0.0718505	-0.0790464	0.0846623	0.343076	0.358389	-0.115229	-0.115963	0.0132774	0.296457	-0.0427175	-0.0630532	-0.089569	-0.113877	-0.0716847	-0.0510518	0.00900929	0.0103329	-0.0644072	0.310343	-0.0766644	-0.086728	-0.106461	-0.0376403	-0.0453266	0.198764	1.16571	0.70601	-0.134291	-0.116216	-0.0780195	0.331516	-0.0322868
Adamts6	-0.0708786	NA	0.00947165	NA	-0.0524636	NA	NA	-0.0453935	-0.0404664	NA	-0.0415043	NA	-0.0219861	NA	NA	-0.0699854	NA	NA	NA	-0.0136699	NA	-0.0705249	-0.0705577	NA	-0.0626091	NA	-0.0397241	NA	-0.00657399	0.251345	0.12634	0.142559	0.185668	0.0514584	NA	NA	NA	0.47121	NA	-0.0720064	NA	0.100725	NA	NA
Adamts7	-0.0354087	-0.104606	-0.0619821	-0.100188	-0.00666331	0.0559563	-0.0142157	-0.0438513	-0.00307843	-0.137099	-0.018625	0.0142592	0.0676058	0.0625996	-0.0125893	0.0283263	0.0766195	-0.0716691	0.116481	-0.0266577	-0.0854924	-0.0378327	-0.0113801	0.00119443	0.00178324	-0.00867953	0.0831749	0.00638462	-0.0684187	-0.0547402	-0.0887598	0.114941	-0.0890776	-0.00544653	-0.0964749	-0.0731993	0.0413094	0.0721121	-0.0501216	0.0771623	-0.0639675	0.187762	0.084472	-0.0956109
Adamts9	0.0822437	-0.0938729	0.0260252	-0.0902443	-0.0720249	-0.0626581	-0.0914415	-0.0625605	-0.0706208	0.00713049	-0.073403	-0.0429614	-0.036279	-0.0702422	-0.0286103	-0.0491366	-0.0300345	-0.0653137	-0.0927749	-0.00279936	-0.0927771	-0.0709507	0.00468929	-0.0646456	0.0446006	-0.00509276	-0.0752332	-0.00534707	-0.077756	0.213982	0.163295	-0.000536855	0.153688	0.0955082	0.255306	0.15378	0.270391	-0.0793302	0.255295	-0.0682715	-0.0938087	1.06031	1.22314	0.215015
Adamtsl1	-0.0691114	0.12049	-0.0443144	0.0811708	-0.0678077	-0.054853	-0.0065156	-0.0500512	0.0248573	0.116503	-0.00232731	0.043869	-0.0241039	-0.078409	0.0756117	0.23146	0.0517883	0.0530363	0.101147	-0.0183347	-0.0665464	-0.0394787	-0.0679005	-0.0363532	-0.0386832	-0.0115455	-0.0325197	-0.077881	-0.0716413	0.000279628	-0.0701485	0.0682685	-0.0204377	0.00497751	-0.0776101	0.0661695	0.00545599	0.164685	0.23558	-0.0679025	-0.0775183	0.0882212	-0.013663	-0.0659025
Adamtsl2	0.249298	-0.0817801	-0.0389279	0.0900472	-0.0413911	-0.0829391	0.116832	-0.0509236	0.0445731	0.0519782	0.0521031	-0.0419497	-0.04801	-0.0528419	-0.110528	-0.0209676	0.00653738	0.0656424	-0.120566	0.165486	0.0995513	0.0745987	-0.0655797	-0.0839271	-0.0499334	-0.120084	0.0082707	-0.112095	-0.0653151	-0.0242531	-0.0644311	-0.0247595	-0.0596427	-0.0574855	-0.0637385	-0.0819382	-0.088095	-0.0661903	-0.119677	-0.0653364	-0.120144	1.79745	-0.119312	2.67948
Adap1	0.0555426	0.200399	0.0230962	0.167248	-0.0893788	0.0255308	0.228099	-0.0110598	0.108531	0.301788	0.250461	-0.102141	-0.0875642	-0.11628	-0.0755242	-0.0345648	0.0299494	0.0658688	-0.109572	0.419297	0.285611	0.340104	0.0962479	0.147303	-0.0667302	-0.0706508	-0.0614089	-0.173997	-0.0988058	-0.0987457	-0.102572	-0.0796885	-0.0966647	-0.0829143	-0.175614	-0.0932024	-0.161649	-0.0956176	-0.205076	0.413471	0.0698398	-0.0991083	-0.0506511	-0.184659
Adap2	-0.058207	-0.098755	-0.0575125	-0.0958261	-0.0421161	-0.0970034	-0.0900892	-0.0388691	-0.0587698	-0.0947276	-0.0405742	-0.0347791	-0.0581336	-0.078126	-0.088498	-0.0434664	-0.096535	-0.0243427	-0.0712286	-0.0565551	-0.0976374	0.0138556	-0.0578908	-0.0595626	-0.0382616	-0.0978321	-0.0575395	-0.0877702	-0.0231285	-0.0577205	-0.057805	-0.0578059	-0.0577391	-0.0577082	-0.0742393	-0.0986003	-0.0603572	-0.0570699	-0.0536666	6.16727	3.02173	3.7221	4.48109	0.261415
Adar	-0.0248978	-0.0624773	-0.0133134	-0.156812	0.0175294	0.129242	0.0174937	0.0919261	-0.000571468	0.00413831	0.13636	-0.081499	-0.032837	0.0864305	0.0180931	-0.0152026	0.0555773	0.0322225	-0.0518169	0.149154	0.0272354	-0.0493329	0.240772	-0.00434586	0.0798955	0.131343	-0.0753415	-0.128277	-0.108314	-0.119204	-0.084294	-0.0735848	-0.0891826	-0.0657911	-0.120987	-0.0891691	-0.237938	-0.226549	-0.125611	-0.0709483	0.0379698	-0.198739	-0.138424	-0.0485218
Adarb1	-0.137599	0.0910565	-0.032168	-0.103997	0.0562313	0.108007	0.189944	0.14649	0.15632	0.18141	0.138561	0.243491	-0.0651986	-0.0746814	0.0282701	0.014163	0.00885195	0.154142	-0.224517	0.0727233	0.126053	0.112014	-0.0537941	-0.0563275	-0.0131584	0.0158533	-0.116842	-0.177049	-0.146136	-0.0374099	-0.000850359	-0.0879106	-0.0867554	-0.0601309	-0.13429	-0.19841	-0.086003	-0.0660053	0.061933	-0.198719	-0.156434	0.119779	-0.074677	-0.0347871
Adarb2	-0.115948	-0.207491	-0.0269769	-0.19701	-0.120057	-0.190785	-0.217557	-0.111991	-0.108762	-0.172109	-0.0185434	-0.0639259	-0.118431	-0.210788	-0.227986	0.268761	-0.203246	2.91244	0.150473	0.494178	0.0107427	-0.0546953	0.448875	-0.105269	0.204897	0.41219	-0.0542769	-0.188208	-0.0975276	-0.116418	-0.139916	-0.113861	-0.0919516	-0.1051	-0.221823	-0.211841	-0.200441	-0.13514	-0.228672	0.00332128	-0.181491	-0.139472	-0.245329	-0.244864
Adat1	-0.0285757	-0.0293874	-0.034031	-0.102413	-0.00297317	0.0725062	0.00866567	-0.000141856	-0.0121923	-0.0109836	-0.0200506	0.0597091	-0.0495866	-0.0452528	-0.0208718	0.0103781	0.0447204	-0.0192909	-0.026741	-0.0518317	0.0207795	-0.131072	0.124102	0.0171967	-0.0759748	-0.0644718	-0.0569828	0.0619031	0.0389912	0.117455	-0.116439	0.0661845	0.0913485	0.0762473	-0.0320669	-0.0484472	0.0120689	-0.083704	0.0154314	0.0528425	0.0423909	0.0322291	-0.0817257	-0.121722
Adat2	-0.0488749	-0.0600152	-0.0919662	-0.115417	-0.0330588	-0.0424012	0.0521476	0.0904079	0.0167876	-0.0377225	-0.0241622	-0.0741986	0.0415734	0.0628935	0.0779406	-0.0383781	0.0332685	-0.074624	0.0149614	-0.0586333	0.0413462	-0.118119	-0.138022	-0.0477929	-0.0555765	-0.00271263	-0.00683232	0.00242163	0.147464	0.0861344	-0.0287891	0.129883	-0.00719238	0.0679214	-0.0164666	-0.0466681	0.116594	0.0910966	0.0596344	-0.147578	-0.114127	0.00698639	0.133911	-0.0402626
Adat3	-0.10019	0.101498	-0.00391378	0.0804363	0.00212003	-0.0174912	-0.0314581	0.027159	-0.0537822	0.00557149	-0.0292397	-0.0854701	-0.0162268	0.0168722	0.0241084	0.0697321	0.0365127	0.00418591	-0.0375714	0.0154125	-0.0580053	0.0341889	0.0443414	-0.0194128	-0.0290915	-0.0545073	0.0244299	0.0766534	-0.0276602	-0.0297271	-0.0986406	-0.00983111	0.0292232	-0.042124	0.00228608	0.032633	0.0647098	-0.0963547	-0.000749434	0.131778	-0.0068567	-0.0759722	-0.0852603	0.0642438
Adc	0.641786	0.39011	-0.0770915	-0.0885067	-0.0381786	-0.00803437	-0.050825	0.0227525	-0.0279542	-0.0208852	0.00955269	-0.109167	-0.0607541	-0.0297556	-0.0132044	-0.0501008	-0.0116385	0.00495961	0.0429269	0.0789704	-0.0348908	0.232955	-0.0625786	0.0409238	-0.0361343	0.0241769	0.0407319	0.0106012	-0.0434558	0.0352786	0.922212	-0.0159338	-0.0120632	0.0144605	0.0375355	-0.0272744	-0.0104862	0.368825	0.477376	-0.0988452	-0.139243	0.0474663	0.0181028	-0.0721066
Adck1	0.0506792	0.0716721	-0.0658361	-0.155323	0.0511896	0.0333068	0.0663415	0.0879567	0.0497766	0.276339	0.116668	-0.00269902	-0.0121307	0.0955831	-0.027513	-0.0535986	-0.022623	-0.010046	-0.145882	0.0697842	-0.0514323	0.0976308	0.0568973	0.0568863	-0.0173131	0.0324724	-0.0590545	-0.0493943	-0.148751	-0.0473242	-0.202513	0.0313071	0.0279401	-0.101889	-0.0685664	-0.0631591	0.0126081	-0.207408	-0.091919	-0.232679	-0.0664558	-0.0883582	-0.0619008	-0.0920845
Adck2	0.0623853	0.0998038	-0.071054	-0.158765	-0.0258634	0.049515	0.00152744	0.0742037	0.101029	0.0327916	0.0511013	-0.0158304	0.0711268	0.00642665	0.0256413	0.140565	0.0513604	-0.103375	-0.0971994	0.0272418	0.0464047	-0.0495466	0.116273	0.054231	0.0377596	0.07489	-0.124503	-0.0772709	-0.0936322	-0.0413253	-0.285142	-0.105708	-0.0488761	-0.112393	0.0849183	-0.158598	-0.118186	0.0207165	-0.0818169	-0.163623	0.140765	-0.117071	0.0278847	-0.0456593
Adck3	0.126747	-0.124241	-0.0112689	-0.0439519	0.00167338	-0.0197181	-0.025101	0.0557582	0.266591	-0.0848835	0.0175158	-0.00218616	0.0207364	0.102299	0.142875	-0.049149	0.00652766	-0.122516	0.0133125	-0.0684563	-0.122103	0.0945151	0.0384208	-0.0848738	-0.0471898	-0.0391436	-0.0578362	-0.00368659	-0.0621077	-0.0625411	-0.065842	0.0221848	-0.0393831	-0.0436294	0.0610925	0.0528981	0.112393	-0.0611537	0.0169119	-0.0698701	-0.0822421	-0.0451325	0.0421669	0.0853759
Adck4	0.0958113	-0.125469	-0.0735297	-0.0236198	-0.0229079	-0.058363	-0.000813083	-0.0112942	-0.0672172	-0.0944575	-0.0215209	-0.0393065	0.121858	0.128575	-0.0455621	-0.0431333	-0.0358847	-0.10258	-0.00848768	-0.0113726	-0.0474376	0.055856	-0.124278	-0.106153	-0.0446559	-0.0711199	-0.0637963	-0.00135776	0.0209685	-0.070987	-0.0182755	0.221801	-0.0401712	0.164652	0.378409	0.0244476	-0.0752174	0.492528	0.826519	-0.227284	-0.0726486	-0.152801	0.0607036	-0.130236
Adck5	0.0203518	-0.000330747	-0.127967	-0.258508	0.0666359	0.0835887	-0.0722635	0.06449	0.0321246	-0.0501104	0.00900265	0.0259924	0.0174604	0.0794009	0.0705495	-0.0798072	0.0395579	0.0429402	-0.0959974	0.124405	-0.0313948	-0.0941211	0.0795996	0.029039	0.0642116	0.16883	-0.0172862	-0.0723533	-0.0752582	-0.0311359	-0.000453282	0.100948	-0.0724953	-0.0531001	-0.0487374	-0.164858	0.0621712	0.259472	-0.146425	-0.19761	-0.125475	-0.096485	-0.151018	-0.133774
Adcy1	0.572942	0.575943	-0.0474896	0.0857167	-0.0970242	-0.122023	0.136407	0.124104	0.706469	1.5898	0.0326883	0.0595011	-0.0915196	-0.179313	-0.149374	0.00726708	0.16514	-0.0425081	-0.170429	0.057056	0.306651	0.366773	0.0656641	0.166772	-0.0979312	-0.142645	-0.137892	-0.190077	-0.0846129	-0.120202	-0.147594	-0.128344	-0.105523	-0.0977226	-0.175315	-0.124874	-0.212264	-0.146492	-0.147899	-0.156161	-0.117536	-0.0293744	-0.15793	-0.230803
Adcy2	0.636392	1.00002	0.0205829	0.0692378	0.0296001	0.0957504	0.0731737	0.0299189	0.0100014	0.211794	0.121188	0.0664946	-0.0621972	-0.0763908	-0.0717698	-0.0487624	-0.0465292	0.0283125	-0.00385675	0.246997	0.3757	-0.0695694	-0.0701717	-0.12503	-0.0702286	-0.131642	-0.0879199	-0.113001	-0.0250778	-0.0316301	-0.0609522	-0.0325077	-0.0473871	-0.0753862	-0.096048	-0.138983	-0.00286101	-0.0613731	-0.151228	-0.110708	-0.107619	-0.107077	-0.15083	-0.151281
Adcy3	-0.0746255	0.111093	-0.0635719	-0.0765518	-0.0286839	-0.0510399	0.0832389	0.0341284	0.0498325	0.0903132	-0.0118527	0.0149121	-0.054155	-0.0617453	-0.01246	-0.0543487	-0.0208165	0.0730376	-0.107857	0.0682604	0.0696401	-0.105454	0.0663493	0.0463431	0.0230769	0.00375642	-0.0382253	-0.0103886	-0.114411	-0.0668394	0.220514	-0.0181329	0.227235	0.0531522	0.0504459	-0.042323	0.115488	0.0522038	-0.129472	0.44277	0.059147	0.0874797	0.0600237	-0.11513
Adcy4	NA	-0.0763565	NA	-0.0750328	NA	-0.069228	-0.0654659	NA	NA	-0.074829	NA	-0.0758684	NA	-0.0333436	-0.0756961	NA	-0.0753828	-0.0757806	-0.0769247	NA	-0.0600989	NA	NA	-0.0751942	NA	-0.0754017	NA	-0.0319069	NA	NA	NA	NA	NA	NA	-0.0511987	-0.0184573	-0.0773528	NA	-0.0757205	NA	-0.0772195	NA	0.698416	3.37911
Adcy5	0.257508	0.103273	0.0935535	0.0565683	-0.0395231	0.0347179	0.191192	0.0218302	0.0781644	0.0775788	0.199859	0.0135087	-0.0443465	-0.109241	0.156266	-0.0685483	-0.0903243	0.149659	-0.100545	0.0929083	0.0918841	0.0981787	0.0549585	-0.0265484	-0.0454608	-0.106304	-0.0777211	-0.128973	-0.085765	-0.0192056	-0.130389	-0.062814	-0.0637402	-0.0889145	-0.059306	-0.101497	0.169888	-0.0260434	-0.098169	-0.131546	-0.113382	0.291238	0.00520331	-0.127581
Adcy6	-0.0986492	0.195614	-0.0709016	-0.189102	0.0381742	0.094834	-0.0104117	0.000920051	-0.0118759	0.0502963	-0.00190623	0.104542	0.0272777	-0.0722842	-0.00513643	0.013411	0.00150745	-0.09488	0.0519771	-0.0745234	-0.0727719	0.0163829	0.00450265	-0.03148	-0.0503118	0.0164076	0.0153661	-0.0574097	0.0278509	-0.042826	-0.210688	-0.0294737	0.0758041	0.00323417	-0.019653	-0.0664881	0.00621912	0.448126	0.0360853	-0.213193	-0.146689	0.414187	0.673841	-0.0974537
Adcy9	NA	-0.0749203	NA	-0.105429	NA	0.0275615	0.0032916	NA	NA	0.170036	NA	0.0481968	NA	-0.00219853	0.00245285	NA	-0.0700025	0.0284215	-0.0514939	NA	0.0107965	NA	NA	-0.000835856	NA	0.0161292	NA	-0.0952847	NA	NA	NA	NA	NA	NA	-0.0101697	-0.0903092	0.0412204	NA	0.113893	NA	0.0801053	NA	0.449308	0.0554455
Adcyap1	0.160135	0.15134	-0.0469485	0.00965325	0.0420352	-0.0392233	0.432771	0.245571	0.0266388	0.199335	0.204449	0.353443	0.0819609	-0.0766286	0.232954	-0.110013	-0.0967369	-0.114985	-0.115543	0.0797395	-0.099477	0.0909479	-0.117562	-0.103544	-0.0946959	-0.0812074	-0.107597	-0.0808591	0.0803984	-0.11754	-0.124846	-0.0842489	-0.112492	-0.108817	-0.11521	-0.114953	-0.115719	0.221279	-0.114913	-0.126798	-0.115647	-0.0584779	0.0453956	-0.0290361
Adcyap1r1	-0.225153	-0.367844	-0.165182	-0.216779	0.0618123	-0.0954473	-0.0756377	0.00514968	-0.034459	-0.147465	0.106943	0.104595	0.212479	0.00688563	-0.0477585	-0.112228	-0.00102117	0.0931961	-0.0702454	-0.0588099	-0.0807697	-0.0855249	-0.159497	-0.271092	-0.120217	-0.233482	0.13191	-0.0153957	0.168213	-0.118881	0.110875	0.279829	-0.0978353	-0.0729261	0.701746	1.09429	0.15519	-0.117032	-0.286573	-0.298108	-0.357093	-0.180909	-0.28123	-0.372564
Add1	0.0670445	0.127659	-0.165206	-0.1564	-0.0536644	-0.0196289	0.150791	0.147258	0.0511799	0.100258	0.15232	-0.0207724	0.0102521	0.0134692	0.0527344	0.151303	-0.0852933	0.0141315	-0.0653833	0.104742	-0.000865519	0.0422912	0.0100179	-0.00619942	0.0329248	-0.0984968	-0.0946479	-0.0569354	-0.143682	0.00268832	0.00162773	-0.234696	-0.104384	0.0538232	0.179371	0.0373184	-0.0104718	-0.324603	-0.0610972	-0.18021	-0.429995	0.120148	0.0921671	-0.0519483
Add2	-0.0833144	-0.0131135	0.0408823	0.120875	0.139918	0.253521	0.53424	0.221119	0.105251	0.18737	0.285053	0.10145	-0.0598757	-0.159255	0.237712	0.0880461	-0.0805034	-0.0757596	-0.190194	0.209554	-0.0313779	0.170234	0.379871	0.138088	0.146702	0.0495465	-0.161568	-0.241108	-0.222809	-0.338553	-0.438161	-0.255676	-0.31232	-0.362121	-0.384033	-0.38373	-0.312819	-0.442111	-0.423943	-0.44515	-0.340308	-0.373515	-0.305454	-0.389593
Add3	0.410301	0.662778	-0.193726	-0.210897	-0.190113	-0.288406	-0.0641756	-0.187622	-0.0755735	0.23199	-0.0632149	-0.183767	-0.187774	-0.237455	-0.13982	-0.240855	-0.174622	-0.195114	-0.219901	-0.142327	0.0314258	-0.0723581	-0.24398	-0.181257	-0.209398	-0.228172	0.121627	0.142606	0.01276	1.00827	0.365	-0.11865	0.434145	0.544128	1.0369	0.473327	0.270173	0.859633	0.529678	-0.101132	-0.198784	2.55521	1.20073	0.951768
Adh5	-0.183939	-0.14759	-0.212569	-0.0744639	0.219203	0.0865816	0.167023	0.230606	0.129196	0.0630189	0.0671629	-0.191254	0.00269869	0.132295	0.268703	-0.152188	-0.0276262	-0.114602	-0.162166	-0.208932	-0.223196	-0.176718	8.4e-05	0.0136182	-0.159524	-0.0469734	0.00693169	0.171995	0.0121548	0.0663697	-0.186973	-0.0453655	0.0891294	0.114097	-0.0836302	-0.0991356	-0.0251499	-0.0223275	-0.279169	-0.465443	-0.211217	-0.401158	-0.435964	-0.305972
Adhfe1	NA	-0.116831	NA	-0.0352544	NA	-0.149282	-0.119593	NA	NA	-0.13507	NA	-0.120626	NA	-0.131548	-0.125637	NA	-0.160288	-0.163218	-0.164016	NA	-0.121457	NA	NA	-0.135322	NA	-0.132701	NA	0.0394344	NA	NA	NA	NA	NA	NA	1.39167	0.72491	-0.0823322	NA	0.454961	NA	-0.165818	NA	-0.0686577	-0.149698
Adi1	0.0769538	0.0922274	-0.100495	-0.135883	0.16142	0.0618244	-0.0835779	0.144914	-0.0978219	-0.103362	-0.117676	-0.0306066	0.099241	0.0575188	0.0131131	-0.170487	-0.164923	-0.177219	-0.0595554	-0.0991185	-0.085961	-0.165892	-0.155922	-0.0767091	-0.114973	-0.0299767	-0.0729159	0.1081	0.0220505	0.184607	-0.0939801	-0.0238424	0.0691538	0.24189	0.150371	0.0574028	0.112614	0.502574	0.348676	0.160312	0.61939	-0.0901236	0.179746	0.0217607
Adipor1	0.0277814	0.0413926	-0.117711	-0.0611148	-0.0174704	-0.0757487	-0.102339	-0.0141821	0.0250686	-0.095258	-0.0744889	-0.116252	-0.0122721	-0.0737251	-0.107996	-0.0968877	-0.0996537	-0.182079	-0.110907	0.0753259	0.0436661	-0.0413724	0.000790819	-0.080031	-0.0183791	-0.0445404	-0.0384392	-0.0418457	0.104327	0.0889723	0.158812	0.134336	0.0432114	0.068365	0.336826	0.19032	0.0267481	0.794152	0.231415	0.463946	0.737416	0.388982	0.617976	1.47185
Adipor2	0.121946	-0.0531554	-0.170417	-0.0145273	0.0484318	-0.0288463	0.0525152	0.0920635	-0.0228868	-0.0236673	-0.0398138	-0.0980316	-0.0392446	-0.0679898	0.0919668	-0.109531	-0.0962065	-0.0856946	-0.0689505	0.10499	-0.119956	-0.0201564	-0.0777995	-0.155063	-0.138638	-0.113799	0.0101697	-0.0267025	0.042963	0.0831306	0.10775	0.0501746	0.134634	0.132814	0.248154	0.0481377	0.193896	0.669521	0.546988	-0.15755	0.0272375	-0.0822529	-0.107049	0.97487
Adk	-0.0865452	0.0170767	-0.211207	-0.126155	-0.143353	0.0144905	0.0343104	0.0119564	-0.103516	-0.102258	-0.207896	-0.104927	-0.181152	-0.0142614	-0.011694	-0.275201	-0.0577401	-0.161701	-0.245832	-0.263463	0.0237932	-0.220202	-0.146284	0.109349	-0.225978	-0.150188	0.178225	0.35225	0.240067	0.384791	0.152094	0.363724	0.874836	0.335421	0.184064	0.154931	-0.0099873	0.06431	-0.179433	-0.0580675	-0.0480535	0.0277087	0.195352	-0.143613
Adm	NA	-0.070062	NA	-0.0686239	NA	-0.0691729	-0.031283	NA	NA	-0.0681255	NA	-0.0483978	NA	-0.0690891	-0.0283716	NA	-0.0689761	-0.0696003	-0.0698733	NA	-0.0694056	NA	NA	-0.0691583	NA	-0.0510304	NA	-0.0694957	NA	NA	NA	NA	NA	NA	-0.06987	-0.0699171	0.0486514	NA	0.186872	NA	-0.0702621	NA	0.441555	3.0197
Adnp	-0.0458439	-0.084797	-0.0428212	-0.0293227	0.00719139	0.0165207	0.0189418	0.0114317	0.0354063	-0.0323223	-0.0180874	0.0808216	0.0368263	0.0573645	0.0710717	0.0108994	-0.0254403	0.0321051	-0.0612964	-0.0142195	-0.0570186	0.0126429	-0.0410619	-0.00768236	0.046819	-0.0105864	0.00732637	0.0752066	0.0265519	0.0126728	-0.135814	-0.0634052	0.0356278	-0.0681585	-0.0224237	-0.111975	-0.0399468	0.782171	-0.159207	-0.118932	-0.157732	-0.0629755	0.0731911	0.01199
Adnp2	-0.0160914	-0.0260606	-0.104716	0.0117575	0.00353826	0.00561628	-0.0277729	-0.0200553	-0.0285912	-0.0849331	0.00638395	0.0100787	0.0916074	0.0960709	-0.0140244	-0.0442906	-0.00907134	-0.0486663	0.0687405	-0.0352214	-0.0892716	0.0078202	0.0403892	-0.0313194	-0.0435666	-0.0587381	0.0492823	0.0730103	0.0765866	0.096623	0.0373844	-0.0312371	0.0461848	0.0252623	-0.0730303	0.069363	0.0468705	-0.039753	0.124061	-0.181298	0.0116423	0.055767	-0.000223144	-0.0823972
Ado	0.0162483	0.0331961	-0.0156728	0.0934563	0.103717	0.0353766	0.0983128	0.131273	0.00502645	0.0396225	0.0700107	0.0456241	-0.0336275	0.0510385	0.00153247	-0.0728247	-0.00497017	0.000840517	-0.128288	-0.00169618	0.0634955	-0.0650885	0.00509001	0.02673	0.0113846	-0.0713935	-0.00696424	-0.0613247	-0.0545305	-0.07886	-0.215218	-0.117405	-0.00673866	-0.0221963	-0.107802	-0.0310692	0.0533269	-0.190843	-0.0797805	-0.210331	-0.106465	0.114239	-0.000352923	-0.135131
Adora1	-0.00342812	-0.0276814	-0.0246298	0.130462	-0.0973102	0.00247062	0.338207	0.289686	0.782926	1.03887	0.0889659	-0.100126	-0.176183	-0.189657	0.0112781	-0.151942	-0.215991	-0.196057	-0.225389	0.163495	-0.0847979	0.0174749	0.723435	0.147495	-0.00195611	-0.188496	-0.151538	-0.136722	-0.170551	-0.170284	-0.183599	-0.179074	-0.136705	-0.137798	-0.0567395	0.148251	0.544438	-0.172467	-0.202107	-0.189014	-0.234146	-0.124164	-0.140464	-0.230254
Adora2a	-0.061642	0.0757592	-0.0344163	-0.0889115	-0.0520941	-0.0730455	-0.075172	-0.0631672	-0.063594	-0.0886482	0.00603963	-0.0892785	-0.0465915	-0.0893067	-0.0580768	-0.0631486	-0.0891751	-0.0895586	-0.066788	0.00711711	-0.0892235	-0.0597997	0.031237	0.602612	0.580039	0.0702706	-0.0602533	-0.0895056	-0.0592675	-0.0384816	-0.0590551	-0.0506209	-0.0269231	-0.0593493	-0.0534118	-0.00137016	-0.0903882	-0.0563083	-0.0896566	-0.0635606	-0.0903477	0.932773	0.160816	0.670127
Adpgk	0.110099	0.110933	-0.158755	-0.0694401	0.0688294	0.0344568	0.00853359	0.0475393	-0.103805	-0.130201	-0.0110192	-0.0613023	-0.0390209	0.119338	-0.037643	-0.0928209	-0.0712861	-0.141244	-0.118903	0.0141416	-0.0659478	0.136402	0.0251422	0.0843214	-0.0843615	0.00940039	0.0336127	0.00272192	-0.000419608	0.0825925	-0.122307	0.0631882	0.118704	0.0309187	-0.0100574	0.0744989	-0.0270371	0.0771353	-0.0888538	0.343489	0.385541	0.344977	0.274009	0.0164177
Adprh	0.133784	0.172215	-0.269934	-0.205392	0.0620085	-0.0277102	0.0923132	0.103335	-0.0429967	-0.0411108	-0.0347828	-0.111042	0.154969	0.0262262	0.14471	-0.0666354	0.0131703	-0.00928927	-0.109919	0.0693678	0.0689107	0.0703538	-0.0350998	-0.23451	-0.165337	-0.198762	-0.147554	0.0851419	0.119029	-0.00548781	-0.243159	0.179471	0.0871044	0.0397314	0.123121	0.111395	0.275157	0.234307	0.048877	-0.0173447	-0.167352	0.231294	0.389584	0.0215001
Adprhl2	0.146462	0.209214	-0.104166	-0.15369	0.0107595	0.0234032	0.00856106	0.0519993	0.0232972	-0.0515243	0.0616915	0.0208139	-0.00604574	0.0663367	0.0628506	-0.0397617	0.0140098	0.0522469	-0.0813899	-0.00469603	0.0239802	0.00373949	0.0394846	-0.00980527	0.0594927	0.0201736	0.0299067	-0.00657604	0.00269564	-0.0738897	-0.248285	-0.0797501	0.0619265	0.00172003	-0.0307004	-0.0110523	-0.10873	0.0771943	-0.0274	-0.113823	-0.0976489	-0.134649	-0.106193	-0.107864
Adprm	-0.0431519	0.161164	-0.0764286	-0.144968	0.0925453	-0.00819922	0.012542	0.107927	-0.0187756	0.0378285	-0.0656013	-0.139868	0.0710085	0.00613194	0.0211529	0.0090008	-0.0781114	0.0498464	-0.0206389	0.0155857	0.0189808	0.048515	-0.0704011	0.00446428	-0.076208	-0.00966027	0.00420195	0.043776	0.0201432	-0.0779583	-0.277894	0.113082	-0.0910588	-0.0941051	-0.000963018	0.027697	-0.00610416	0.10498	0.336691	-0.0097802	-0.0613993	-0.0384008	0.119264	0.0235397
Adra1b	NA	-0.0804001	NA	-0.0818532	NA	-0.0812376	-0.0761293	NA	NA	0.161336	NA	-0.0110738	NA	-0.0561021	-0.0807405	NA	-0.0511662	0.673307	-0.0360456	NA	0.371096	NA	NA	0.0025679	NA	-0.0807761	NA	-0.0809415	NA	NA	NA	NA	NA	NA	-0.0467567	-0.0359596	0.1792	NA	-0.0803699	NA	-0.0804269	NA	-0.0245079	-0.0809301
Adra2a	NA	0.646888	NA	-0.0802298	NA	-0.0419757	0.0382922	NA	NA	0.0584092	NA	0.0699114	NA	-0.0583701	0.252032	NA	-0.0803437	-0.0249661	-0.080783	NA	0.0510433	NA	NA	-0.0803178	NA	-0.00985139	NA	-0.0597214	NA	NA	NA	NA	NA	NA	-0.0101878	-0.0805281	-0.0372884	NA	0.180566	NA	-0.0808877	NA	0.587248	-0.0809358
Adra2c	-0.0886383	0.0156283	-0.00113557	-0.0292683	0.293449	0.0728892	0.00628072	0.0731353	-0.00875814	-0.0529283	0.0565058	-0.0448471	0.012804	0.117154	0.414996	-0.0803954	-0.0657493	-0.0773635	-0.0676981	-0.0349025	-0.00407825	-0.0504876	0.0251924	-0.0699215	-0.0902804	-0.0714758	-0.0606384	-0.0553049	-0.0862061	-0.0859041	-0.0857562	-0.0604869	-0.080177	-0.0666331	-0.0792988	-0.0974622	-0.0761927	-0.0861124	-0.0974434	-0.0926394	-0.0970896	-0.0889453	-0.0971488	-0.0976205
Adrb1	-0.0820487	-0.0995053	-0.0477726	-0.0563903	-0.0758376	-0.0820143	-0.0704327	0.172569	0.351353	0.187393	-0.0464946	-0.0499881	-0.082275	-0.0747385	-0.0777006	-0.0501885	-0.101814	0.0555014	-0.082084	0.148718	0.00719526	-0.0803468	0.205339	0.213385	0.150968	0.0637598	-0.0628983	0.0291794	-0.0593003	-0.0796363	-0.0809046	-0.0818059	-0.0549048	-0.0740466	0.183812	0.033962	-0.0989818	-0.0765517	0.202823	-0.0826479	0.511383	-0.0810735	-0.099593	-0.0994757
Adrbk1	0.138431	0.165847	-0.107393	-0.0198666	0.0107513	0.00841696	-0.00404818	0.05696	0.081701	0.318977	-0.0219148	-0.0814765	-0.0338298	-0.0964597	0.029954	0.00395455	-0.0487318	0.0571218	-0.0849129	0.025879	0.0989682	-0.0531024	-0.0250293	0.00976547	-0.0840977	-0.100067	0.000420796	-0.0286611	-0.0571622	0.080672	-0.115032	0.0259991	0.00998276	-0.0209681	-0.0713526	-0.00222411	-0.0886213	0.0212479	0.0066085	1.02001	1.1338	0.266669	-0.0814851	0.230685
Adrbk2	-0.115065	-0.0479057	-0.0309336	-0.201094	-0.0412223	-0.11108	-0.113854	0.0423982	0.494986	0.201159	-0.0413766	0.0594567	-0.00819326	0.0595514	-0.0585558	-0.0907263	0.350573	0.295749	-0.171213	0.151529	0.0192409	0.240582	-0.117446	-0.209941	0.0068374	-0.146598	-0.084557	0.0727883	-0.0550949	-0.12352	-0.18238	0.0810329	-0.0593453	-0.0306122	0.0912324	0.426978	-0.0215261	-0.151776	-0.246323	-0.189214	-0.221136	-0.0360286	0.378353	-0.293746
Adrm1	0.102348	0.264773	-0.145139	-0.12847	-0.0292108	-0.0576423	0.127362	0.0741668	-0.0349537	0.00858859	0.0106517	-0.0602388	-0.0613282	-0.0536809	-0.0339623	-0.0794319	0.0262932	0.0683352	-0.157975	-0.00147364	0.0630535	0.0473735	0.0938973	0.0525657	-0.139096	0.032689	0.112563	0.0913588	0.160144	0.0279712	-0.273284	0.174061	0.0424961	-0.0137141	-0.0844229	0.0777963	0.125005	0.226614	-0.148662	0.137249	-0.0937473	0.219404	-0.0969749	-0.0710014
Adsl	0.0859943	0.125537	-0.169998	-0.148208	-0.101596	-0.0544021	0.0191834	-0.0150344	-0.085251	0.0369786	-0.0435342	-0.063095	-0.0963074	-0.0840704	-0.0254521	-0.0990297	0.00822661	-0.0727468	-0.0747906	-0.0225356	0.0386615	-0.171664	-0.0290182	0.0520915	-0.0869345	-0.157028	0.0775267	0.226913	0.0792264	0.221081	0.200343	0.111667	0.308066	0.32343	0.113602	0.0134456	0.21731	0.177881	0.251538	-0.308156	-0.0940843	-0.00129645	0.0489659	-0.0227928
Adss	0.113644	0.150924	-0.127088	-0.0673438	0.120265	0.0989318	0.305911	0.102443	0.0295375	0.176369	0.0772575	0.0845084	-0.0398889	-0.0720767	0.155235	-0.250161	-0.110585	-0.0868059	-0.243685	-0.0250816	-0.0277607	-0.122826	-0.0162304	0.00588995	-0.174153	-0.198568	-0.0261156	-0.0239479	0.106117	0.0348476	-0.0350226	0.110288	0.133305	0.156374	-0.104119	-0.153329	0.0504212	-0.229465	0.579996	-0.146123	-0.179256	-0.0173717	-0.199441	0.0375505
Adssl1	0.0192103	0.00303735	-0.0657551	-0.0842591	-0.0219101	0.0355321	-0.0824474	-0.0434801	-0.0311104	-0.000683249	-0.0547222	-0.00121976	0.199973	0.196893	-0.0701634	-0.0646869	-0.0829477	-0.0804758	-0.0574138	0.0781736	-0.0178378	-0.0661663	-0.0650718	-0.0217917	0.0450416	-0.00609708	-0.064233	-0.0685865	-0.0277102	-0.063364	-0.0649056	0.0160595	0.0367042	0.0312606	0.0426145	-0.0406724	-0.078731	0.790699	0.5147	1.28515	0.954302	-0.0638248	-0.0781943	-0.0800469
Aebp1	-0.0555955	-0.108729	-0.0341463	-0.105537	-0.0543596	-0.0878269	-0.101586	-0.0402538	-0.0526693	-0.10449	-0.0452475	-0.106014	-0.0554084	-0.0974017	-0.0852003	-0.0205856	-0.0881808	-0.0634975	-0.0673651	-0.047411	-0.107115	-0.0551078	-0.0540741	-0.0884028	-0.0290693	-0.0525754	-0.0100318	0.0331251	-0.0586926	-0.0377102	-0.0548101	-0.0175615	-0.00718673	0.0698821	0.0272331	0.00232247	0.196676	5.33017	3.80352	-0.0549916	-0.109333	2.11339	1.80995	-0.0812741
Aebp2	0.0835225	-0.00629697	-0.129454	-0.179269	-0.104651	-0.0570021	-0.0855585	-0.174685	-0.222602	-0.166851	-0.0320739	-0.0111518	-0.0820859	-0.00768283	-0.0390773	-0.115624	-0.0587699	-0.0635176	-0.175637	-0.0311647	-0.0856401	-0.135127	-0.113899	-0.050273	-0.0566521	0.0504171	0.0939554	0.196942	0.0857773	0.339864	-0.119829	0.154188	0.432616	0.271989	0.18982	0.189082	0.201491	0.483246	0.294965	0.191682	0.104041	0.324913	0.659895	0.0700459
Aen	0.403487	0.473552	-0.0263311	0.00204146	0.0683558	-0.00345085	0.150685	0.120735	0.0176394	0.117419	0.0816643	0.0289116	-0.0823349	-0.105958	-0.0174211	-0.0727966	0.0385036	0.0471362	0.00550591	-0.082767	-0.0648323	-0.121728	-0.087804	-0.0517045	-0.140553	-0.0669637	-0.0666726	0.00394734	0.0194656	0.00373192	0.14198	-0.0232428	0.129571	0.0381228	-0.0470555	-0.088562	-0.00868699	0.127513	0.0240272	-0.0472074	-0.158755	-0.123861	0.133718	-0.0288516
Aes	0.0326333	0.314039	-0.0815271	0.180985	-0.0747382	-0.0223234	-0.0460912	0.0202765	-0.0279283	0.0193241	-0.0436414	-0.062011	-0.0251368	0.0185525	0.0755169	0.310557	0.137561	0.0163509	0.412909	0.0771057	0.357704	-0.170266	-0.0599408	-0.0953959	-0.148139	-0.0520379	0.291821	0.0072709	0.100605	-0.186824	-0.112958	-0.164762	0.0457821	-0.197224	-0.345162	-0.237837	-0.237881	0.343619	0.00355455	-0.350468	-0.203504	-0.242428	-0.371231	-0.248038
Afap1	-0.149317	-0.365361	-0.203424	-0.0433235	0.136938	0.0516789	0.0495873	-0.21247	-0.351626	-0.354191	0.154663	-0.0142391	0.497321	0.266425	0.0623376	0.247194	0.521159	0.164369	0.0359466	0.0720786	0.0614756	0.0254892	0.154728	0.0264774	0.0556144	0.00261953	-0.225023	-0.24546	0.188022	-0.374317	-0.466709	0.43528	-0.377119	-0.357435	-0.340655	-0.331789	-0.349197	-0.388316	-0.290806	-0.33065	-0.401891	-0.151751	-0.0642485	-0.19576
Afap1l1	0.0442365	-0.0790422	-0.03766	-0.0582536	-0.0249664	-0.0724874	-0.0361207	-0.000750042	0.0956468	0.0308978	-0.065116	-0.121458	-0.048434	-0.00691133	0.147402	0.0433428	-0.00649405	-0.0996699	-0.134288	0.105105	-0.07622	-0.020471	0.00546831	-0.0713971	-0.0457459	-0.0204198	-0.0533239	-0.0676408	-0.0902073	0.0547791	-0.127851	-0.0656226	-0.0423263	0.0737618	-0.120466	-0.154735	-0.0629563	0.0567177	-0.128311	0.749122	0.249682	0.856978	-0.104224	3.01336
Afap1l2	0.0120829	-0.158414	-0.042425	-0.11909	-0.0526734	-0.15024	-0.133475	-0.0674568	-0.0673694	-0.154084	-0.0418407	-0.15545	-0.0685269	-0.109721	-0.146565	-0.0671293	-0.129776	-0.157407	-0.157909	-0.0559723	-0.141412	-0.0657424	-0.0670501	-0.156446	-0.057556	-0.130218	-0.0687194	0.0154001	-0.06931	0.110999	0.54729	-0.0516446	-0.00209838	0.204387	0.891323	0.549704	0.642527	-0.0671011	0.213745	-0.0643385	-0.15878	3.91571	1.24415	0.361089
Aff1	-0.100015	-0.123956	-0.034272	-0.0685644	-0.000251787	-0.104382	-0.0320285	-0.0322159	-0.0432762	-0.121492	-0.0813028	-0.0170842	-0.0145659	0.0188064	-0.104757	-0.0800205	-0.0978931	-0.10315	-0.0354027	-0.0259287	-0.122971	-0.0477517	-0.0376453	-0.110876	-0.066754	-0.123177	0.0477415	0.0513289	-0.0645967	0.090733	0.485446	-0.00899863	0.14413	0.20237	0.369619	0.251486	-0.0250566	0.178846	0.540879	0.540581	0.141785	0.195907	0.871365	0.716018
Aff2	0.0386478	-0.00418097	-0.0240881	-0.0532753	0.456372	0.413263	0.250482	0.32571	-0.0865697	-0.172406	0.1115	0.145997	0.0938005	0.119252	0.109005	-0.00816233	0.0128018	0.0325054	-0.209861	-0.0198398	0.0160261	0.0248648	-0.199198	-0.204387	-0.151939	-0.177253	-0.18263	-0.210339	-0.175964	-0.206249	-0.230222	-0.23189	-0.184476	-0.201069	-0.233526	-0.198268	-0.161812	-0.124801	-0.207458	-0.21326	-0.268005	-0.244604	-0.173186	-0.2508
Aff3	-0.167926	-0.162187	-0.0237636	0.107838	0.431304	0.315523	0.128155	0.11811	0.154069	0.21043	0.310274	0.181844	0.242177	0.301949	-0.0536406	-0.193966	-0.203889	-0.072189	-0.121672	-0.145254	-0.0870261	0.0345078	-0.112458	-0.081713	-0.13787	-0.129433	-0.216927	-0.0771621	-0.0516987	-0.187056	-0.255738	-0.127995	-0.172105	-0.248851	-0.210752	-0.216678	-0.129017	-0.303427	-0.194516	-0.0958194	-0.29094	-0.20874	-0.217207	-0.293258
Aff4	0.178949	0.269806	-0.181118	0.104796	0.0948635	0.102857	0.0179261	0.0812119	0.0660586	-0.0703487	0.166777	0.0696499	0.26925	0.099823	0.16405	-0.0483461	-0.0727956	-0.0532857	-0.0567982	0.0393829	-0.0684273	-0.110528	0.0153104	-0.0110587	0.130779	0.0139795	-0.138076	-0.0778849	-0.00310297	-0.166973	-0.254013	0.0697589	-0.270901	-0.189619	-0.0991327	-0.168775	-0.0447946	0.0282401	-0.125434	-0.374935	-0.364785	-0.166933	-0.180264	-0.0574468
Afg3l1	-0.0308204	-0.077592	-0.121365	0.0055663	0.01476	-0.0343591	-0.00694121	0.0336614	-0.00758269	-0.0535221	-0.054122	-0.0991687	-0.0636136	-0.049863	-0.126979	-0.0703187	0.00443519	0.00870834	0.00559018	-0.0577632	-0.0116089	-0.00336455	0.0565871	0.0175049	0.00115909	0.0458326	0.0727231	0.151228	0.00267644	0.102325	-0.347476	0.019451	0.171157	0.112602	0.0477633	0.124963	0.134095	-0.146209	-0.116246	-0.167978	0.054034	-0.027098	-0.187212	-0.00492429
Afg3l2	0.105088	0.262134	-0.148574	-0.132317	0.0807711	0.0441857	0.0926057	0.0475028	0.0767948	0.0833188	0.0705229	-0.0251617	-0.0507719	-0.014483	0.0314964	-0.121706	-0.0858057	-0.0604985	-0.0942739	0.0702382	0.112223	-0.0383894	0.0981999	-0.0205713	-0.0978626	0.00204797	-0.0940165	-0.0210376	-0.0918696	0.0588199	-0.233807	0.0734453	0.0861452	0.045835	0.00102297	-0.0507976	-0.0941025	0.107922	-0.0299511	0.123929	0.0475361	0.469176	0.0570732	0.129084
Aftph	0.021899	0.231973	-0.0622328	-0.0953769	0.100115	0.0498435	0.0729682	0.0757448	0.0878131	0.103746	0.0333966	0.098111	0.0770886	0.106309	0.023227	0.0405962	-0.0219633	0.0233825	-0.026772	-0.0342489	-0.108019	-0.0537278	0.220115	0.0456807	0.0175887	0.0234154	-0.107138	-0.193476	-0.135772	-0.0664055	-0.0894195	-0.041348	-0.109736	-0.11594	-0.0410484	-0.196176	-0.101891	0.0874517	-0.111909	-0.080232	0.113918	-0.228201	-0.260832	-0.0225834
Aga	0.224586	0.00498569	-0.116463	-0.147595	-0.134117	-0.103087	-0.108407	-0.0757421	-0.116395	-0.120638	-0.144847	-0.132324	0.177332	-0.0348619	-0.0467843	-0.147577	-0.156412	0.000167628	-0.0610686	-0.0539821	-0.0444222	-0.0170677	-0.0949454	-0.161966	-0.151248	-0.129545	-0.00855916	0.153192	0.190941	0.0329367	0.357332	0.1884	0.156699	0.215416	0.369522	0.271589	0.276006	2.65187	0.47492	0.453656	0.680469	0.813246	0.649802	0.444338
Agap1	0.108283	0.00974196	0.070046	0.232067	0.0288689	0.130415	0.0174966	0.183529	0.43975	0.422191	0.00149448	-0.216383	-0.223548	-0.0294582	0.0589986	0.0110379	-0.0713781	0.0724541	-0.108618	0.339024	0.10541	0.392833	0.186001	0.207044	0.116819	-0.0100437	-0.176853	-0.222053	-0.249035	-0.153479	-0.258009	-0.163088	-0.186638	-0.19484	-0.20596	-0.161577	0.179599	-0.125886	-0.310301	-0.413464	-0.437666	-0.267944	-0.0809284	-0.30002
Agap2	0.136423	0.273137	0.0115944	0.080566	-0.0547428	0.00387319	0.159821	0.112054	0.391919	0.311901	0.105603	-0.0410311	-0.151335	-0.15143	-0.0818664	0.101277	0.264178	-0.00187237	-0.170103	0.585311	0.31524	0.0940013	0.205476	0.23902	0.0263344	0.0703783	-0.224077	-0.315903	-0.200806	-0.189087	-0.190308	-0.202067	-0.218285	-0.145542	-0.251281	-0.253731	0.0533312	-0.236292	0.029629	-0.0123803	-0.147635	-0.174478	-0.249833	-0.34206
Agap3	0.130101	-0.14568	-0.0473711	0.0344725	0.0914603	-0.00990638	0.130709	0.0728847	0.0922634	0.0979303	0.0852568	0.00895892	-0.130705	0.0853707	0.119511	0.0202381	0.00399518	0.0588886	-0.0945605	0.153163	-0.00632759	0.0394617	0.0330737	-0.0190608	0.0352375	0.082477	0.0706717	-0.0318497	-0.0729307	-0.214715	-0.296206	0.0432159	-0.231356	-0.120298	-0.109383	-0.231798	-0.124492	-0.151471	-0.236716	-0.243308	-0.114955	-0.00422586	-0.0621321	-0.000375411
Agbl3	0.134691	-0.0421349	-0.0283072	-0.104537	-0.0101421	-0.0453928	0.0527895	0.0249916	0.0579593	-0.0838331	0.0161531	-0.0241472	-0.0369454	-0.0977479	0.00162841	-0.00973616	-0.00366221	0.0957456	-0.0569319	0.145627	0.0148452	0.0347964	-0.0715951	-0.0829185	-0.0546889	-0.0386131	-0.0310644	0.0415855	-0.0587627	-0.0450949	0.0179265	-0.0136441	0.0140864	0.0429178	0.210875	0.0111222	-0.016054	0.324006	0.789924	0.247698	-0.127089	-0.124232	0.146264	0.00194653
Agbl5	0.00730855	-0.0253446	-0.074927	-0.218197	0.0206444	0.106947	-0.0482262	0.0769403	0.130897	-0.0344902	0.00786597	-0.0475238	-0.00943192	0.0776428	-0.0233169	-0.0264507	0.0112271	0.0544187	0.00708557	0.0926095	-0.00783976	0.0800751	0.142474	-0.0039184	0.00637496	0.0902867	-0.0807071	-0.161542	0.00791148	-0.124624	0.236089	0.0080945	-0.0493489	-0.0507789	-0.0514074	-0.0457976	0.0274362	0.265589	0.24029	-0.0496235	-0.0447971	-0.12338	-0.115234	-0.119208
Ager	-0.0822687	-0.0862767	-0.0567668	-0.0842885	0.0257733	-0.0461768	-0.061274	-0.042446	-0.00308176	-0.0837501	-0.0196602	0.244505	0.00208279	0.0739965	-0.012435	-0.0454836	-0.0540431	-0.0855493	0.00826519	0.0109414	-0.0500823	0.00965008	-0.082456	-0.024017	0.0369202	-0.0233626	0.0492791	-0.0243259	-0.0642577	0.127715	-0.0818245	0.000709662	-0.0416176	0.158763	0.11922	-0.0490038	0.0287483	0.0802259	0.145927	-0.0843325	-0.0869543	-0.0507352	0.714045	0.0936569
Agfg1	-0.0732357	-0.190676	-0.14421	-0.153593	0.146163	0.183249	0.0614053	0.160436	0.0938616	-0.0342704	-0.0634297	-0.154789	0.00627334	0.0300265	0.098477	-0.0903419	-0.0129946	0.0100536	0.0125171	-0.0511642	-0.0641046	-0.104127	0.0740806	-0.087993	-0.00596905	-0.108993	-0.0180728	-0.016204	-0.0641496	0.0247991	0.0452368	0.0266751	-0.0121681	0.000848582	-0.0960663	-0.133285	0.0483081	-0.33723	-0.0976992	-0.303934	-0.213294	-0.0534768	-0.112433	0.439534
Agfg2	-8.52e-05	0.178164	-0.0343269	-0.123631	-0.0504246	0.0417952	0.143096	-0.0440143	-0.114482	-0.0250061	0.0920179	-0.0699031	-0.0957071	-0.0633216	0.0148963	-0.0991684	-0.0613542	0.0644782	-0.17512	0.0224464	-0.0640577	-0.0392422	0.0417521	-0.0975475	-0.0212236	-0.0641959	0.155172	0.186717	0.0867162	0.166081	0.118395	-0.0652595	0.219397	0.0232891	0.068537	0.302609	-0.0851379	0.131947	-0.11003	-0.0375987	-0.211544	-0.243698	-0.176398	-0.00395971
Aggf1	0.0171803	-0.0756234	-0.25984	-0.0773267	0.108156	-0.0438569	0.0276955	-0.00623818	-0.106078	-0.0270006	0.0748404	-0.12631	0.0406317	0.0421881	-0.137103	0.050178	0.100018	0.0205954	0.047783	-0.0477231	-0.108576	0.00685873	-0.021247	0.015868	0.103582	0.0764136	0.0484919	0.127468	-0.0926359	0.0407431	-0.174613	0.0489306	-0.0203956	-0.0199943	-0.0104606	-0.0351317	0.0143684	-0.023635	-0.0410202	-0.35586	-0.0837287	-0.041249	-0.0951689	0.0239329
Agk	0.140806	-0.11857	-0.0721069	-0.0273448	-0.00556366	0.0361177	0.0538161	0.10018	-0.0108002	0.124194	0.00358068	0.0939283	-0.0201183	-0.0897336	-0.0888323	-0.0408009	0.0222974	0.0447976	-0.0573445	0.0849345	0.102651	0.0617401	0.11425	0.223873	-0.0767784	0.0689329	0.0322977	-0.084893	0.0239579	0.0720608	-0.0750208	-0.00910097	-0.0585759	-0.0224912	-0.0952623	-0.146803	-0.106297	-0.164249	-0.106626	-0.00357222	-0.187639	0.0613451	-0.0989663	-0.120166
Agl	0.135905	0.235777	-0.065995	-0.195724	0.0109289	0.035081	0.0228611	0.0749608	0.0409555	-0.00480204	0.0409078	0.0318983	0.0448367	0.00630395	0.0452834	0.0151548	-0.0118934	-0.0030498	-0.239117	0.0411289	-0.0474487	0.0761873	0.0645741	0.00396776	-0.0226239	-0.018501	-0.0962909	-0.0756445	-0.151163	0.0364372	0.364876	-0.098596	-0.0319171	0.0195272	0.119816	0.134809	0.228785	-0.105845	-0.0740519	-0.0752667	-0.170816	-0.0400564	0.0935419	-0.163603
Ago1	0.0184192	-0.116906	-0.21387	-0.0212919	-0.0163236	0.0598827	-0.0498585	-0.104148	-0.136868	-0.00132212	-0.051898	-0.0576375	0.499094	0.119827	0.102618	-0.0810693	0.0470361	-0.0626812	0.231305	-0.186467	-0.0902684	-0.1273	-0.100704	-0.106803	0.0478953	0.0868762	0.0439108	0.0423206	0.338371	-0.0735294	-0.202427	0.431976	-0.0455376	-0.207445	-0.178835	-0.111315	-0.048912	-0.153703	-0.316703	-0.215322	-0.15684	-0.444236	-0.258467	-0.162627
Ago2	0.0726252	0.332884	-0.119254	-0.0807735	-0.0701486	-0.0284017	-0.0558734	-0.0360962	-0.0330032	0.107136	-0.0965025	-0.0861106	-0.0977736	-0.0618269	0.0125576	-0.105938	-0.0300312	0.123517	-0.00632293	0.179783	0.153032	-0.104929	-0.073929	0.0349829	0.00293546	-0.0102675	0.139542	0.124035	0.117633	0.0904711	-0.202144	0.0505574	0.1781	0.179293	-0.129458	-0.0912549	0.0116169	0.0198712	0.201239	0.172612	-0.128471	0.0113974	0.100909	0.0618031
Ago3	-0.0226901	0.126649	-0.044321	-0.24719	-0.0426229	0.0218598	-0.0380264	0.0189417	0.0219351	-0.060208	0.0204446	-0.00272702	-0.0211892	0.0446362	-0.0687551	0.0379156	0.135499	-0.0243704	-0.0362503	0.0465162	-0.00535953	-0.0454614	-0.0359108	-0.0082772	-0.0165762	0.13341	0.0362136	-0.0881178	-0.0681178	0.0155246	0.0264194	-0.0656393	0.0707689	0.0307087	0.00809499	-0.0187508	0.0821194	-0.0998548	-0.118	-0.126768	-0.00421232	0.0394326	-0.168042	-0.0011604
Ago4	0.097669	0.137581	-0.0116904	-0.154672	0.0247427	0.0630652	0.0472549	0.0134497	-0.0282288	-0.0899352	0.0837257	0.0709254	0.0661067	0.0372709	-0.0519592	0.0917417	0.0353995	-0.0350159	-0.0478865	0.110935	-0.0427944	0.169981	-0.0310367	0.00668766	-0.0187217	0.00127819	-0.0888517	-0.10505	-0.109236	-0.0704253	-0.194568	0.0189334	-0.115765	-0.118545	-0.0405979	-0.010496	0.101077	-0.194233	0.0234622	-0.197051	-0.0257458	-0.149115	0.126591	-0.0992887
Agpat1	0.222334	-0.0259473	-0.0470181	0.101059	0.0485451	0.0151421	0.091121	0.171249	0.103192	0.151719	-0.0202898	-0.0985919	-0.00859733	-0.00165857	0.0455064	-0.0405169	-0.0274901	-0.0280833	-0.0842073	0.121506	0.0447837	0.107473	0.0904991	-0.0198211	-0.103561	0.0198954	-0.072199	-0.127765	-0.0159917	-0.00617248	-0.0989302	-0.0766626	-0.0980116	-0.0535637	-0.0389386	0.00240248	0.00196941	-0.166187	0.0301857	-0.0125341	-0.196802	0.0612895	-0.0877115	0.255604
Agpat3	0.130308	0.0589157	-0.0609487	0.119921	0.020253	-0.0936555	-0.0241671	0.079684	0.0194406	-0.0747249	-0.00352031	-0.0665272	0.0189834	-0.0831503	-0.089002	-0.00334575	-0.00260158	-0.165944	-0.117813	0.0567046	0.0526488	-0.00246702	0.0441144	-0.093417	-0.0562514	-0.0654638	-0.10764	-0.114979	-0.116985	-0.0353609	-0.135065	0.017166	0.0401166	-0.0215203	0.47319	0.54867	-0.0351649	0.0468528	0.207671	0.80907	0.326935	0.151065	0.0890121	0.153929
Agpat4	0.0737021	0.17262	-0.135878	-0.0416728	0.00672443	0.0411419	0.0751322	0.145723	0.21453	0.0556627	0.0807046	-0.0155242	-0.0101913	-0.124866	0.0679817	0.0777397	0.0385181	0.0551856	-0.0930026	0.151623	0.136454	0.101836	0.138051	0.136616	-0.0292385	-0.101762	-0.0768377	-0.224439	-0.212807	-0.142678	-0.0140113	-0.0303576	-0.194603	-0.0947382	-0.0320216	-0.155067	-0.0691619	0.730302	0.864799	-0.38175	-0.337402	0.101593	0.0450393	0.0307311
Agpat5	0.162927	0.128025	-0.146413	0.0350194	0.021827	-0.0546789	0.062604	0.164103	0.0558501	0.119551	0.0830813	0.163861	-0.115989	-0.163221	0.0696774	-0.00898208	-0.0757151	-0.0193513	-0.161796	0.112347	-0.000230067	0.0336774	0.151346	0.0872341	-0.103959	-0.0886333	-0.00959162	0.0478284	-0.132318	0.0230664	-0.167081	-0.104013	0.02201	0.0339425	0.0870268	0.163518	0.131853	-0.163268	-0.17958	0.833609	-0.0545372	-0.041144	-0.102379	-0.0152687
Agpat6	0.134491	-0.00739116	-0.215304	-0.124938	0.117142	0.0519085	0.0798016	0.222907	0.147053	0.121249	0.123146	0.0699007	-0.0916779	0.0242124	0.054795	-0.0460688	0.0382184	0.0262185	-0.205985	0.0709918	0.0453032	0.10788	0.121398	-0.0159498	0.0893956	0.0411608	-0.122147	0.0164732	-0.101779	-0.06019	-0.133686	-0.0938705	-0.0395962	-0.109968	-0.163172	-0.104211	0.118192	-0.360214	-0.192456	-0.0862435	-0.140411	0.123424	-0.002411	-0.0998942
Agps	0.0964577	0.168338	-0.0915083	-0.0605397	-0.0171249	-0.051103	-0.0721837	0.0223763	0.0173522	0.0552836	-0.042919	0.0810391	-0.0744075	-0.0848303	-0.0276659	-0.109731	0.0278962	-0.094783	-0.0990974	0.0647511	0.0125464	0.0134571	0.0176124	0.146029	-0.103207	-0.0333891	0.0419663	0.0183468	0.0832263	0.136329	-0.10747	0.0356652	0.121573	0.075711	0.0700936	0.0103302	0.0243538	0.14725	0.262216	0.916473	0.447014	0.169076	-0.0057412	0.0335385
Agrn	0.104655	0.0384337	-0.157762	-0.393435	-0.00978233	0.024506	0.0185997	-0.087193	-0.149539	-0.0949826	0.230457	0.185777	0.0799735	-0.0674808	0.0789276	0.203625	-0.0425097	-0.102231	0.0309091	0.0959111	-0.121541	-0.0512226	-0.00935268	-0.165159	0.0852879	-0.0733637	-0.18193	-0.263789	-0.286888	-0.100295	0.0373058	-0.218618	0.103907	-0.0220907	0.248547	0.323575	-0.072296	-0.018005	-0.270031	-0.536911	-0.637449	1.37977	1.12543	1.08032
Agt	NA	0.0525267	NA	-0.0842169	NA	-0.0720523	-0.0728855	NA	NA	-0.0170361	NA	-0.0850309	NA	-0.0625145	-0.0739757	NA	-0.0625972	-0.0704943	-0.0379746	NA	-0.0764297	NA	NA	-0.0448781	NA	-0.0539433	NA	-0.0132483	NA	NA	NA	NA	NA	NA	0.381725	0.894168	-0.0743059	NA	-0.0917035	NA	-0.0936695	NA	-0.0926673	-0.0919667
Agtpbp1	0.2471	0.146259	-0.018744	-0.0545608	-0.0358008	0.0799626	0.405619	0.252026	0.387029	0.363655	0.249731	0.00765898	-0.155927	-0.0925615	0.0322053	0.0534558	0.0418961	0.0664519	-0.0922876	0.209241	0.255607	0.310079	0.258861	0.0263712	-0.104761	-0.0645986	-0.167745	-0.209559	-0.168126	-0.150739	-0.322685	-0.247149	-0.153015	-0.192908	-0.230231	-0.343333	-0.250764	-0.0179337	0.00109842	-0.29026	-0.355212	-0.0681229	-0.214056	-0.112049
Agtrap	-0.107766	-0.147038	-0.137134	-0.107381	-0.124581	-0.13016	-0.134363	-0.117449	-0.11976	-0.144613	-0.140923	-0.145755	-0.126421	-0.132637	-0.0966447	-0.130911	-0.136108	-0.146325	-0.135294	-0.111426	-0.0505521	-0.0881512	-0.109429	-0.102142	-0.114214	-0.111885	0.00354086	0.0397548	0.000548683	0.538564	0.543706	0.0956186	0.35235	0.533654	0.873815	0.344645	-0.12719	1.63046	1.52766	0.692078	0.242228	0.652196	1.01081	0.331381
Ahctf1	0.0520998	-0.0429937	-0.0300365	-0.165433	-0.018632	-0.015209	-0.0154564	-0.066612	0.0157548	-0.0144639	-0.0230213	0.0214096	-0.0595222	0.00469956	-0.0516149	-0.0447302	0.0418913	-0.0629129	0.0659086	0.0921397	-0.0567783	-0.0131681	0.0189391	0.0520028	0.0284067	0.0392776	0.0412874	0.0937883	0.082773	0.135849	-0.0712135	-0.0573659	0.0944599	-0.00606639	-0.0492375	-0.00996392	-0.00934957	-0.0539712	-0.0738791	-0.039725	0.140066	0.153382	-0.0942001	0.0237659
Ahcy	-0.1132	-0.133289	-0.178407	0.0728617	-0.00244785	0.0246675	-0.0155485	-0.00591096	-0.0996414	-0.0722729	-0.0775424	-0.0253313	-0.0992957	-0.00130699	-0.0540062	-0.101787	-0.146758	-0.115355	-0.0398956	-0.124327	-0.0236797	-0.123838	-0.0332689	0.0576983	-0.100432	0.0980277	0.268226	0.273917	0.342559	0.114358	0.804209	-0.00853502	0.184068	0.214726	-0.0144841	-0.0384753	0.0234515	-0.130245	-0.0291966	0.00063481	-0.0361292	0.039315	0.0889827	-0.155899
Ahcyl1	0.0785234	0.122283	-0.114319	-0.0639868	0.013711	-0.120845	0.0228524	-0.0075019	0.0457121	0.00839419	0.0395094	-0.0103575	-0.0606842	-0.0394458	-0.0455699	-0.0647687	-0.0416614	-0.102145	-0.138154	0.0617031	0.00205029	0.121169	-0.0749475	-0.10687	-0.0305001	-0.117786	0.0374045	0.0641111	-0.030894	0.0789461	-0.187229	0.0386189	0.0533761	0.0584186	0.478332	0.532977	-0.0320713	0.125161	0.148876	0.118157	-0.282338	0.0734045	0.116905	0.00280013
Ahcyl2	0.189862	-0.030808	-0.0859128	-0.0312738	-0.0139333	-0.0111	-0.0699843	0.101113	0.0228781	0.00381175	0.0398314	0.0827281	-0.0465904	0.0192482	0.121843	-0.0902621	0.0215207	-0.144294	-0.159682	0.106137	0.169097	0.102033	0.0760949	0.132108	-0.0346173	-0.0525043	-0.0954655	-0.120868	-0.0885099	0.100616	-0.102382	0.00432306	-0.0129872	0.111337	-0.0675866	0.0330589	0.141123	0.92381	0.511006	0.0199777	-0.0816165	-0.0421471	-0.0730188	-0.0932846
Ahdc1	0.0534074	0.0286147	0.0101443	-0.0984747	0.0960893	0.0698472	0.0809088	0.0423411	0.0329803	-0.000389226	0.0381834	-0.109728	0.0693692	0.102393	0.0636528	-0.0408142	-0.101882	0.0389061	0.0159023	0.0492442	-0.0309199	-0.039766	-0.0906103	-0.0751305	-0.0575446	-0.0884225	-0.0908027	-0.0599448	0.0160426	-0.0851623	-0.0631667	0.046542	-0.1182	-0.067644	-0.00818347	0.0333894	-0.0173092	0.046396	-0.0414153	-0.16798	-0.00383011	0.17283	0.109356	-0.0849841
Ahi1	0.22122	0.356269	-0.161393	-0.412486	-0.101284	0.136203	0.0423131	0.24889	0.559944	0.734626	0.105711	0.396597	-0.310293	-0.196966	0.35335	-0.0143705	0.115815	0.142273	-0.447545	0.919599	0.865817	0.553262	0.474768	0.405089	0.124342	0.145102	-0.273283	-0.472886	-0.265915	-0.237217	0.0325405	-0.166419	-0.207336	-0.19836	-0.357542	-0.553272	-0.249033	-0.00921835	-0.284706	-0.459284	-0.875748	-0.55242	-0.806827	-0.848203
Ahnak	-0.0295523	-0.141613	-0.0397281	-0.136402	-0.0829747	-0.132639	-0.13016	-0.0828064	-0.0545462	-0.134568	-0.0722165	-0.0663617	-0.0710091	-0.116742	-0.126487	-0.0508018	-0.122084	-0.0957519	-0.111011	-0.0330146	-0.123956	-0.0808884	-0.0816116	-0.106508	-0.0643117	-0.103381	-0.032475	-0.0570318	-0.0479044	0.371333	0.00365446	-0.0524256	-0.0144907	0.264573	0.365949	-0.00500586	-0.112657	0.890161	0.559783	-0.0832477	0.170611	2.75299	2.31958	2.84363
Ahnak2	NA	0.100387	NA	-0.0243886	NA	-0.0312933	0.248798	NA	NA	0.143569	NA	0.310682	NA	-0.0848833	-0.0189994	NA	-0.0519009	-0.0835115	-0.0833445	NA	0.102004	NA	NA	0.0255283	NA	-0.0265214	NA	-0.0837903	NA	NA	NA	NA	NA	NA	-0.0830098	-0.0826159	-0.0825381	NA	-0.082561	NA	0.279593	NA	-0.0820059	-0.0463242
Ahsa1	0.0015344	-0.162605	-0.216773	0.00933248	0.0195664	0.180689	0.299533	0.0991675	0.0811125	0.165683	0.0237405	-0.139216	-0.127247	-0.100457	0.216098	-0.105586	0.0151371	-0.17885	-0.177869	0.068383	0.0795097	-0.0627764	0.0730086	-0.0747703	-0.0328112	-0.194693	0.0523295	0.00495219	0.138488	0.131216	-0.166358	0.018043	0.126917	0.0545375	-0.0930218	-0.170435	-0.124508	0.111756	0.674589	-0.317434	-0.128399	-0.0446966	-0.151109	-0.316881
Ahsa2	-0.0902292	-0.222926	-0.201559	-0.166758	0.152883	0.157169	0.069402	0.109718	-0.101656	0.0614522	0.0377332	0.205995	0.259231	0.18637	0.116788	-0.0804912	0.00515605	-0.0725054	0.156287	-0.153172	-0.179927	-0.153141	-0.261021	-0.179492	-0.0629835	-0.00547398	0.0787519	0.10536	0.195464	-0.22018	-0.0531474	0.446337	-0.107671	-0.278888	-0.2221	-0.292631	-0.205155	-0.183662	-0.283111	-0.291749	-0.324084	-0.275509	-0.210607	-0.122801
Aida	0.0143156	0.368593	-0.139788	-0.091708	-0.0112992	0.0672046	0.0583179	0.117856	0.0130187	0.0227774	-0.020237	0.0885124	-0.0662882	-0.0656454	0.0738209	-0.0613892	-0.106829	-0.0699186	0.0804205	-0.0197957	0.0492852	0.04303	0.0665237	-0.0140938	-0.162281	-0.18022	0.144496	0.0967801	0.0656662	0.165706	-0.0095087	-0.0517708	0.0926777	0.0789385	0.0252319	-0.0584219	-0.170197	-0.0836641	-0.106243	0.0150317	-0.155478	-0.0610645	-0.0407207	0.0732513
Aif1	-0.0528549	-0.10784	-0.0361697	-0.0914967	-0.0464983	-0.0998988	-0.077827	-0.0374687	-0.038951	-0.0950142	-0.053286	-0.0377158	-0.0410429	-0.0676506	-0.0798297	-0.0355068	-0.0336694	-0.0849933	-0.0707466	-0.0537746	-0.0912947	-0.0537574	-0.0542189	-0.0481805	-0.0539541	-0.029704	-0.0524637	-0.0896787	-0.038152	0.0218971	-0.0535902	-0.026439	-0.0514033	-0.0519852	-0.107363	-0.0566314	-0.108468	-0.0521271	-0.0958739	14.4192	7.56991	-0.0526216	-0.107743	-0.10786
Aif1l	-0.111639	-0.14004	-0.209936	-0.010216	-0.208551	-0.0743457	-0.0512833	-0.209839	-0.221862	-0.155672	-0.202244	-0.116492	-0.218718	-0.137669	-0.0800868	-0.157627	-0.158994	-0.0751211	-0.103372	-0.135025	-0.135527	-0.254677	-0.194944	-0.142731	-0.219711	-0.0954456	0.209165	0.584585	0.175351	0.628762	0.636474	0.187474	0.710985	0.770455	0.431769	0.280039	0.427398	-0.0522496	-0.0156601	-0.217772	-0.218658	0.217976	0.437438	-0.143788
Aifm1	-0.0363659	-0.0555123	-0.130443	-0.10397	-0.00446017	-0.0459518	-0.0363693	-0.0403176	-0.066533	0.0395082	-0.0981793	-0.0436646	0.0686437	-0.0268954	-0.122385	-0.0752994	-0.0792901	-0.06947	-0.0073205	-0.188836	-0.0535392	-0.0627403	-0.136504	-0.0154118	-0.0181902	0.0387677	-0.0445301	0.183262	0.143503	0.24026	0.131687	0.116182	0.300369	0.115307	0.135434	0.265269	0.0470923	-0.0346015	0.0391354	0.0702299	0.0676742	0.0152108	0.0254517	0.0215664
[truncated: 12,670 more rows]
