# Supplementary material for: Single-cell transcriptomic analysis of mouse neocortical development
Source: Nat Commun. 2019 Jan 11;10:134. doi: 10.1038/s41467-018-08079-9 (PMC6329831; doi:10.1038/s41467-018-08079-9)
Supplement: Supplementary file 4 — Supplementary Data 2 [file 41467_2018_8079_MOESM4_ESM.xlsx]

## Sheet: E14 markers
cluster		cluster location_description	Composition	Shared primary marker	Shared Secondary Marker	Cluster Specific Markers	In situ links	Comments	Citations	5 relevant geneset-associated pathways (p<0.05), complete set of pathways in table 2	Adjusted P-value
17	Layer I [17-E]	Layer I	0.0136			Reln	http://www.eurexpress.org/ee/databases/assay.jsp?assayID=euxassay_017891&image=01	Cajal retzius (CR) cell marker	PMID: 12778121	Rotenone_cortical_neurons_24h_DOWN_>-3.5x_(PMID_23186747_)	2.37587e-06
						Trp73	http://www.eurexpress.org/ee/databases/assay.jsp?assayID=euxassay_009505&image=01	CR cell marker	PMID: 15525772	Zhang_Neuron_enrichedPMID_25186741	2.37587e-06
						Lhx1	http://www.eurexpress.org/ee/databases/assay.jsp?assayID=euxassay_017871&image=01	Regulates CR cell development	PMID: 20685998	GUPTA_ASD_MOD1	4.06711e-06
						Lhx5	http://www.eurexpress.org/ee/databases/assay.jsp?assayID=euxassay_006164&image=01	Regulates CR cell development	PMID: 20685998	GRAESSMANN_APOPTOSIS_BY_DOXORUBICIN_UP	0.000341881
						Samd3	http://www.eurexpress.org/ee/databases/assay.jsp?assayID=euxassay_018182&image=01	New marker, more rostral	n/a	MIKKELSEN_MEF_HCP_WITH_H3K27ME3	0.000940069
						Ebf3	http://www.eurexpress.org/ee/databases/assay.jsp?assayID=euxassay_005263&image=01	Migrating CR cells from cortical hem	PMID: 22421355
5	Layer V–VI [5-E]	outer layer V, migrating, caudal cortex	0.0732	Bcl11b			http://www.eurexpress.org/ee/databases/assay.jsp?assayID=euxassay_002403&image=01	Deep layer marker (V-VI)	PMID: 15465497 PMID: 28424591	GUPTA_ASD_MOD1	3.08485e-36
				Tbr1			http://www.eurexpress.org/ee/databases/assay.jsp?assayID=euxassay_017973&image=01	layer VI marker	PMID: 20615956 PMID: 11239428	VOINEAGU_ASD_M12	2.74481e-19
					Fezf2		http://www.eurexpress.org/ee/databases/assay.jsp?assayID=euxassay_009770&image=01	Layer V specific, corticospinal motor neurons	PMID: 18678899	DURRENBERGER_HUNTINGTONS_DN	1.64963e-18
					Ndrg1		http://www.eurexpress.org/ee/databases/assay.jsp?assayID=euxassay_004423&image=01	New marker	n/a	CTX_18MO_TAU_DN	1.45982e-16
					Tiam2		http://www.eurexpress.org/ee/databases/assay.jsp?assayID=euxassay_017276&image=01	Characterized but not layer specific involved in migration SI pyramidal marker	PMID: 10512681 PMID: 20360946 PMID: 25700174	MIKKELSEN_MEF_HCP_WITH_H3K27ME3	1.84899e-16
					Satb2		http://www.eurexpress.org/ee/databases/assay.jsp?assayID=euxassay_005801&image=01	Upper layer callosal projection neurons	PMID: 18255031
						Crym	http://www.eurexpress.org/ee/databases/assay.jsp?assayID=euxassay_004117&image=01	Sparse but more intense in caudal region	PMID: 23431145
13	Layer V–VI [13-E]	rostral Layer V-VI	0.0452			Mc4r	http://www.eurexpress.org/ee/databases/assay.jsp?assayID=euxassay_017910&image=01	Expressed developmentally Rostral marker	PMID: 9593962 PMID: 23431145	GUPTA_ASD_MOD1	1.78517e-40
						Nfe2l3	http://www.eurexpress.org/ee/databases/assay.jsp?assayID=euxassay_008614&image=01	New marker, weak in situ	n/a	CTX_18MO_TAU_DN	5.82602e-30
						Nxph3	http://www.eurexpress.org/ee/databases/assay.jsp?assayID=euxassay_002200&image=01	Layer VIb marker	PMID: 16055736	MIKKELSEN_MEF_HCP_WITH_H3K27ME3	1.03129e-24
						Sla	http://www.eurexpress.org/ee/databases/assay.jsp?assayID=euxassay_018353&image=01	Also known as Slap1, deep layer marker Enriched 48 hrs post mitosis	PMID: 26339145 PMID: 26940868	DURRENBERGER_HUNTINGTONS_DN	5.68671e-24
						Sybu	n/a	New marker,Part of a kinesin motor-adapter complex that is critical for the anterograde axonal transport of active zone components and contributes to activity-dependent presynaptic assembly during neuronal development.	n/a	VOINEAGU_ASD_M12	4.63518e-14
3	Layer V–VI [3-E]	lateral layer V-VI	0.0975					Layer VI marker (lacks Fezf2, excludes layer V)		GUPTA_ASD_MOD1	0.0012356
					Satb2		annotated in cluster 5 and 13			BENPORATH_SUZ12_TARGETS	0.00124699
					Tiam2		annotated in cluster 5 and 13			RIGGI_EWING_SARCOMA_PROGENITOR_UP	0.00283822
					Pdzrn3		http://www.eurexpress.org/ee/databases/assay.jsp?assayID=euxassay_000356&image=01	Expression in lateral cortex. Pollen et al. describe expression in LGE	PMID: 25086649	MIKKELSEN_MEF_ICP_WITH_H3K27ME3	0.00306924
					Pou3f1		http://www.eurexpress.org/ee/databases/assay.jsp?assayID=euxassay_019505&image=01	High in layer V, subsequently in layer II-III	PMID: 7905511	BENPORATH_EED_TARGETS	0.00373074
						Plxna4	http://www.eurexpress.org/ee/databases/assay.jsp?assayID=euxassay_009720&image=01		n/a
7	Layer V–VI [7-E]	lateral frontal layer V-VI	0.0611			Tfap2d	http://www.eurexpress.org/ee/databases/assay.jsp?assayID=euxassay_007907&image=01	Expression in lateral frontal cortex. Expressed developmentally, role unknown	PMID: 12711551	Rotenone_cortical_neurons_24h_DOWN_>-3.5x_(PMID_23186747_)	8.08262e-14
										GUPTA_ASD_MOD1	1.65518e-12
										MIKKELSEN_MEF_HCP_WITH_H3K27ME3	2.23874e-09
										BENPORATH_ES_WITH_H3K27ME3	2.90198e-05
										Neuron_Markers	0.000153808
2	Layer V–VI [2-E]		0.09					Generic cluster, lack specific markers		Lack specific markers required for GSEA
4	SVZ1 (migrating) [4-E]	caudal SVZ	0.077	Eomes			http://www.eurexpress.org/ee/databases/assay.jsp?assayID=euxassay_018060&image=01	SVZ marker	PMID: 15634788	CHANDRAN_METASTASIS_DN	0.000889039
				Mfap4			http://www.eurexpress.org/ee/databases/assay.jsp?assayID=euxassay_014283&image=01	Cell adhesion protein expressed in SVZ but role not studied Implicated in Smith-Magenis Syndrome	PMID: 21440680	MARTORIATI_MDM4_TARGETS_NEUROEPITHELIUM_DN	0.000889039
				Sstr2			http://www.eurexpress.org/ee/databases/assay.jsp?assayID=euxassay_016673&image=01	Previously known as Sst2a faint in situ, migrating neurons also found in primate oRG & RGCs. Small population of mouse RGC.	PMID: 19434240 PMID: 26406371 PMID: 25734491	GOBERT_OLIGODENDROCYTE_DIFFERENTIATION_DN	0.00181726
						Nhlh1	http://www.eurexpress.org/ee/databases/assay.jsp?assayID=euxassay_003709&image=01	caudal SVZ marker	PMID: 23431145	KEGG_AXON_GUIDANCE	0.0110562
						Unc5d	http://www.eurexpress.org/ee/databases/assay.jsp?assayID=euxassay_012466&image=01	Marker for layer IV, newborn layer IV cells Migrating IZ cells Multipolar cells in SVZ	PMID: 2121684 PMID: 25452716 PMID: 18547816	LEE_BMP2_TARGETS_UP	0.0110562
11	SVZ2 (migrating) [11-E]		0.0557		Neurog2		http://www.eurexpress.org/ee/databases/assay.jsp?assayID=euxassay_009805&image=01	VZ to SVZ	PMID: 25734491 PMID: 26940868	VARELA_ZMPSTE24_TARGETS_UP	6.61388e-05
					Tfap2c		http://developingmouse.brain-map.org/experiment/show/100054508	Human VZ marker, suggesting VZ to SVZ	PMID: 25086649	PICCALUGA_ANGIOIMMUNOBLASTIC_LYMPHOMA_UP	8.39001e-05
						Btbd17	http://www.gensat.org/imagenavigator.jsp?imageID=30583	In situ shows confinement in VZ, Bac shows SVZ expression.	n/a	Rotenone_cortical_neurons_24h_UP_>1.4x_(PMID_23186747_)	0.000127136
										LU_AGING_BRAIN_UP	0.00191406
										MEISSNER_BRAIN_HCP_WITH_H3K4ME3_AND_H3K27ME3	0.00495644
15	SVZ3 (proliferating) [15-E]		0.0295			Sgol2	http://www.eurexpress.org/ee/databases/assay.jsp?assayID=euxassay_009464&image=01	chromatid cohesion	PMID: 18765791	GOBERT_OLIGODENDROCYTE_DIFFERENTIATION_UP	1.78365e-198
						Spag5	http://www.eurexpress.org/ee/databases/assay.jsp?assayID=euxassay_004999&image=01	target of Pax6 in cell division, microtubule associated protein	PMID: 22031545	BENPORATH_CYCLING_GENES	3.77938e-74
						Cdc25c	http://www.eurexpress.org/ee/databases/assay.jsp?assayID=euxassay_010688&image=01	Weak in situ. Isoform of cdc25, involved in mitotic spindle orientation	PMID: 21947081 PMID: 22649246	REACTOME_CELL_CYCLE	3.0919e-68
					Mki67		http://www.eurexpress.org/ee/databases/assay.jsp?assayID=euxassay_012276&image=01	Marker of dividing cells	PMID: 6339421	CHANG_CYCLING_GENES	1.43476e-67
					Top2a		http://www.eurexpress.org/ee/databases/assay.jsp?assayID=euxassay_017976&image=01	Dividing cells	PMID: 24072229	REACTOME_CELL_CYCLE_MITOTIC	9.0177e-65
8	RG1 [8-E]		0.0552	Hes1			http://www.eurexpress.org/ee/databases/assay.jsp?assayID=euxassay_019489&image=01	Maintenance of neural stem cells	PMID: 11399758	GOBERT_OLIGODENDROCYTE_DIFFERENTIATION_UP	1.87643e-158
				Hes5			http://www.eurexpress.org/ee/databases/assay.jsp?assayID=euxassay_019477&image=01	Maintenance of neural stem cells	PMID: 11399758	DUTERTRE_ESTRADIOL_RESPONSE_24HR_UP	1.89182e-95
				Aldoc			http://www.eurexpress.org/ee/databases/assay.jsp?assayID=euxassay_011944&image=01	Astrocyte marker,argue against hypermethylation	PMID: 18784832	MARSON_BOUND_BY_E2F4_UNSTIMULATED	1.03997e-83
				Ednrb			http://www.eurexpress.org/ee/databases/assay.jsp?assayID=euxassay_000978&image=01	Radial glia marker	PMID: 21130129	REACTOME_CELL_CYCLE	2.70378e-44
				Cyr61			http://www.eurexpress.org/ee/databases/assay.jsp?assayID=euxassay_018416&image=01	Ventricular zone RG (human)	PMID: 26524239	CHANG_CYCLING_GENES	6.11656e-43
				Pax6			http://www.eurexpress.org/ee/databases/assay.jsp?assayID=euxassay_017942&image=01	Also in cluster 11,15(SVZ)	PMID: 15634788
						Tk1	http://www.eurexpress.org/ee/databases/assay.jsp?assayID=euxassay_001974&image=01	Superficial ventricular zone	PMID: 12941627
						Tcf19	http://www.eurexpress.org/ee/databases/assay.jsp?assayID=euxassay_001446&image=01	Weak marker, transcription factor for proliferation	PMID: 23860123
						Pkmyt1	http://www.eurexpress.org/ee/databases/assay.jsp?assayID=euxassay_001641&image=01	Maintenance of neural stem cells	PMID: 26673326
						Gas1	http://www.eurexpress.org/ee/databases/assay.jsp?assayID=euxassay_017882&image=01	Proliferative type (Ptype) radial glia	PMID: 26940868
14	RG2 [14-E]		0.0298			Arhgef39	n/a	New marker, implicated in severe language impairment	PMID: 28289279	GOBERT_OLIGODENDROCYTE_DIFFERENTIATION_UP	4.02007e-140
						Nek2	n/a	New marker, regulate microtubule organization at centrosome	PMID: 12214248	ZHOU_CELL_CYCLE_GENES_IN_IR_RESPONSE_24HR	3.28187e-44
						Gas2l3	n/a	Cell cycle gene	PMID: 18372191	BENPORATH_CYCLING_GENES	1.11406e-39
						Cdc25c	annotated in cluster 15	Mitotic marker		CHANG_CYCLING_GENES	4.24808e-39
						Cdkn3	http://www.eurexpress.org/ee/databases/assay.jsp?assayID=euxassay_014422&image=01	Weak marker, mitosis	PMID: 23775190	REACTOME_CELL_CYCLE	6.8143e-35
						Aspm	http://www.eurexpress.org/ee/databases/assay.jsp?assayID=euxassay_015757&image=01	Maintain symmetric proliferative division of neuroepithelial cells	PMID: 16798874
						Plk1	http://www.eurexpress.org/ee/databases/assay.jsp?assayID=euxassay_008766&image=01	Mitotic spindle positioning	PMID: 23771628
						Nde1	http://www.eurexpress.org/ee/databases/assay.jsp?assayID=euxassay_010375&image=01	Maintenance of neural stem cells
21	RG3 (cortical hem) [21-E]	cortical hem, giving rise to layer I CR cells	0.0037					Smaller population than other RG clusters but high expression (Hes1 and Ednrb)		GOBERT_OLIGODENDROCYTE_DIFFERENTIATION_UP	1.49615e-67
						Rspo1	http://www.eurexpress.org/ee/databases/assay.jsp?assayID=euxassay_018865&image=01	Small patch at cortical hem, wnt ligand	PMID: 24952961	DUTERTRE_ESTRADIOL_RESPONSE_24HR_UP	4.28335e-36
						Dkk3	http://www.eurexpress.org/ee/databases/assay.jsp?assayID=euxassay_010080&image=01	Small patch at cortical hem, wnt signaling regulator	PMID: 15527894	REACTOME_CELL_CYCLE	8.11415e-17
						Wnt8b	http://www.eurexpress.org/ee/databases/assay.jsp?assayID=euxassay_018100&image=01	Small patch at cortical hem, wnt ligand	PMID: 26656997	CHANG_CYCLING_GENES	2.36774e-31
						Htra1	n/a	Inhibits cell proliferation in SVZ/VZ	PMID: 22854828	GRAHAM_CML_DIVIDING_VS_NORMAL_QUIESCENT_UP	9.20276e-27
10	RG4 [10-E]		0.0543					Lacks any specific markers. Generics like Igfbp6,Pdpn and Rgcc(across all RGs)		MEISSNER_BRAIN_HCP_WITH_H3K4ME3_AND_H3K27ME3	1.27236e-20
								Express higher Ednrbthan other RG clusters		LU_AGING_BRAIN_UP	3.52731e-18
										VOINEAGU_ASD_M16	4.077e-15
										GOBERT_OLIGODENDROCYTE_DIFFERENTIATION_UP	1.40544e-14
										CUI_TCF21_TARGETS_2_UP	1.51556e-11
6	Ganglionic Eminences [6-E]	Lateral and Medial Ganglionic Eminence	0.0673	Dlx1			http://www.eurexpress.org/ee/databases/assay.jsp?assayID=euxassay_008426&image=01	Transcription factor in ganglionic eminences (GE)	PMID: 19386638	GOBERT_OLIGODENDROCYTE_DIFFERENTIATION_UP	1.81604e-193
				Dlx2			http://www.eurexpress.org/ee/databases/assay.jsp?assayID=euxassay_017934&image=01	Transcription factor in GE	PMID: 19386638	BENPORATH_CYCLING_GENES	9.70125e-89
				Gad1			http://www.eurexpress.org/ee/databases/assay.jsp?assayID=euxassay_005634&image=01	Gad67,GABAergic marker	PMID: 22492031	CHANG_CYCLING_GENES	4.4838e-84
				Gad2			http://www.eurexpress.org/ee/databases/assay.jsp?assayID=euxassay_001769&image=01	Gad65, GABAergic marker	PMID: 15115742	REACTOME_CELL_CYCLE	4.5797e-65
				Bcl11b			annotated in cluster 5	Marker of deep layer pyr neurons, also found in interneurons	PMID: 28424591	REACTOME_CELL_CYCLE_MITOTIC	4.25467e-64
						Mki67	annotated in cluster 15	Marker of dividing cells
						Top2a	annotated in cluster 15	Dividing cells
						Ascl1	http://www.eurexpress.org/ee/databases/assay.jsp?assayID=euxassay_018737&image=01	Also known as Mash1, transcription factor in GE MGE VZ and SVZ	PMID: 19386638 PMID: 28361918
						Slc18a2	http://www.eurexpress.org/ee/databases/assay.jsp?assayID=euxassay_017919&image=01	Also known as Vmat2, expressed in striatal dopaminergic interneurons	PMID: 25904808
1	Int1 [1-E]	MGE-derived cortical interneurons	0.0941			Lhx6	http://www.eurexpress.org/ee/databases/assay.jsp?assayID=euxassay_017646&image=01	MGE-derived post-mitotic immature neurons	PMID: 28942923 PMID: 19386638 PMID: 28361918	MIKKELSEN_MEF_HCP_WITH_H3K27ME3	2.24319e-07
						Nxph1	http://www.eurexpress.org/ee/databases/assay.jsp?assayID=euxassay_007637&image=01	MGE-derived, cortical interneuron marker	PMID: 28361918	BENPORATH_EED_TARGETS	2.24319e-07
						Maf	http://www.eurexpress.org/ee/databases/assay.jsp?assayID=euxassay_015869&image=01	MGE-derived, cortical interneuron marker	PMID: 28361918	BENPORATH_SUZ12_TARGETS	7.02949e-07
						Erbb4	http://www.eurexpress.org/ee/databases/assay.jsp?assayID=euxassay_008088&image=01	MGE-derived, cortical interneuron marker	PMID: 28361918	Downregulated_by_Topotecan_-1.6_log2FC_or_more_King	7.02949e-07
						Npy	http://www.eurexpress.org/ee/databases/assay.jsp?assayID=euxassay_000446&image=01	MGE-derived, SOM+ marker	PMID: 28361918	Zhang_Neuron_enrichedPMID_25186741	0.000161327
					Sst		http://www.eurexpress.org/ee/databases/assay.jsp?assayID=euxassay_017437&image=01	Somatostatin, interneuron marker	PMID: 21154909
12	Int2 [12-E]	M/CGE-derived cortical interneurons	0.0431			Pnoc	http://developingmouse.brain-map.org/experiment/show/100084070	Small subset, faint in situ , recently described marker for interneurons	PMID: 25700174	GUPTA_ASD_MOD1	4.16156e-35
						Resp18	http://www.eurexpress.org/ee/databases/assay.jsp?assayID=euxassay_009959&image=01	Small subset, expressed in GE, role unknown	PMID: 19386638	MIKKELSEN_MEF_HCP_WITH_H3K27ME3	3.35406e-27
						Ecel1	http://www.eurexpress.org/ee/databases/assay.jsp?assayID=euxassay_006160&image=01	Small subset, also known as XCE, M/CGE.	PMID: 9931490	DURRENBERGER_HUNTINGTONS_DN	2.67487e-22
						Fxyd7	http://www.eurexpress.org/ee/databases/assay.jsp?assayID=euxassay_014423&image=01	Small subset, non-specific in situ.	n/a	CTX_18MO_TAU_DN	1.13984e-20
						Tmem130	http://www.eurexpress.org/ee/databases/assay.jsp?assayID=euxassay_012940&image=01	In situ indicates M/CGE. Neuronal marker for MGE-derived cell	PMID: 28361918	VOINEAGU_ASD_M12	3.49601e-20
						Snhg11	n/a	Novel marker	n/a
16	Striatal inh1 [16-E]	LGE derived Basal Ganglia interneurons	0.0245	Gad2 only	Isl1		http://www.eurexpress.org/ee/databases/assay.jsp?assayID=euxassay_017869&image=01	Higher in cluster 16, LGE marker	PMID: 19386638 PMID: 28361918	GUPTA_ASD_MOD1	1.28832e-14
					Syt6		http://www.eurexpress.org/ee/databases/assay.jsp?assayID=euxassay_017971&image=01 http://www.gensat.org/imagenavigator.jsp?imageID=34704 http://www.gensat.org/imagenavigator.jsp?imageID=23906	In situ indicates LGE, striatal neurons Deep layer pyramidal neurons Deep layer pyr neurons and layer I interneurons on p7	PMID: 16491081 PMID: 25071457	CTX_18MO_TAU_DN	5.79616e-14
						Gpr88	http://www.eurexpress.org/ee/databases/assay.jsp?assayID=euxassay_018205&image=01	striatal medium spiny neurons	PMID: 23064379	BENPORATH_ES_WITH_H3K27ME3	1.11397e-10
						Rxrg	http://www.eurexpress.org/ee/databases/assay.jsp?assayID=euxassay_005164&image=01	LGE marker Basal ganglia restricted TF	PMID: 19386638	VOINEAGU_ASD_M12	1.87652e-06
						Rarb	http://www.eurexpress.org/ee/databases/assay.jsp?assayID=euxassay_000777&image=01	LGE marker Basal ganglia restricted TF	PMID: 19386638	Neuron_Markers	2.46853e-06
						Ebf1	http://www.eurexpress.org/ee/databases/assay.jsp?assayID=euxassay_018545&image=01	LGE marker	PMID: 12890509
9	Striatal inh2 [9-E]	LGE derived striatal interneurons	0.058			Zfp503	http://www.eurexpress.org/ee/databases/assay.jsp?assayID=euxassay_018219&image=01	Ventral LGE, developing striatum	PMID: 23684982	BENPORATH_ES_WITH_H3K27ME3	1.8463e-09
						Six3	http://www.eurexpress.org/ee/databases/assay.jsp?assayID=euxassay_019625&image=01	CGE = LGE TF	PMID: 19386638	BENPORATH_EED_TARGETS	6.8106e-09
						Gucy1a3	http://www.eurexpress.org/ee/databases/assay.jsp?assayID=euxassay_012078&image=01	CGE and MGE, involved in migration	PMID: 19386638	BENPORATH_SUZ12_TARGETS	3.41799e-08
										REACTOME_NEUROTRANSMITTER_RELEASE_CYCLE	4.16567e-07
										REACTOME_GABA_SYNTHESIS_RELEASE_REUPTAKE_AND_DEGRADATION	1.75448e-06
19	Thalamic [19-E]		0.0128			Tcf7l2	http://www.eurexpress.org/ee/databases/assay.jsp?assayID=euxassay_019472&image=01	Wnt signaling TF, high in developing thalamus Also in adult thalamus	PMID: 23152144 PMID: 25963709	GUPTA_ASD_MOD1	3.31834e-13
						Shox2	http://www.eurexpress.org/ee/databases/assay.jsp?assayID=euxassay_016731&image=01	Expressed in adult thalamus Cerebellar	http://grantome.com/grant/NIH/R21-NS101482-01 PMID: 12963668 PMID: 25528224	MIKKELSEN_MEF_HCP_WITH_H3K27ME3	9.50112e-10
						Syt13	http://www.eurexpress.org/ee/databases/assay.jsp?assayID=euxassay_001015&image=01 http://www.gensat.org/imagenavigator.jsp?imageID=68410	Thalamic axonal expression Habenular and paraventricular nuclei in adult mouse	PMID: 22360971	BENPORATH_SUZ12_TARGETS	2.02384e-09
						Lhx9	http://www.eurexpress.org/ee/databases/assay.jsp?assayID=euxassay_017903&image=01	TF for thalamic differentiation	PMID: 22180728	Neuron_Markers	2.60959e-08
						Rora	http://www.eurexpress.org/ee/databases/assay.jsp?assayID=euxassay_011505&image=01	TF for thalamic differentiation	PMID: 25963709	VOINEAGU_ASD_M12	4.92696e-05
						Ntng1	http://www.eurexpress.org/ee/databases/assay.jsp?assayID=euxassay_017210&image=01	Expressed in dorsal thalamus at p0	PMID: 11804778
22	Choroid plexus [22-E]		0.0025			Ak7	http://www.eurexpress.org/ee/databases/assay.jsp?assayID=euxassay_017222&image=01	Ciliary function	PMID: 25700174	MILI_PSEUDOPODIA_HAPTOTAXIS_DN	7.44065e-17
						Folr1	http://www.eurexpress.org/ee/databases/assay.jsp?assayID=euxassay_000743&image=01	Folate shuttling from blood to CSF	PMID: 23828504	LEIN_CHOROID_PLEXUS_MARKERS	8.36718e-14
						Foxj1	http://www.eurexpress.org/ee/databases/assay.jsp?assayID=euxassay_019653&image=01	Transcription factor associated with ciliogenesis	PMID: 26690880	LEE_BMP2_TARGETS_UP	9.35838e-13
						Kcne2	http://www.eurexpress.org/ee/databases/assay.jsp?assayID=euxassay_010404&image=01	Required for regular CSF secretion	PMID: 21859894	VOINEAGU_ASD_M16	2.42358e-09
						Otx2	http://www.eurexpress.org/ee/databases/assay.jsp?assayID=euxassay_001203&image=01	Transcription factor regulating choroid plexus development	PMID: 23364326	MILI_PSEUDOPODIA_CHEMOTAXIS_DN	1.56472e-07
20	Microglia [20-E]		0.0033			Trem2	http://www.eurexpress.org/ee/databases/assay.jsp?assayID=euxassay_006762&image=01	Receptor on microglia	PMID: 28602351 PMID: 25700174	HOLTMAN_PRIMED_MICROGLIA_BRAIN_GREEN_UP	2.2021e-81
						Mpeg1	http://www.eurexpress.org/ee/databases/assay.jsp?assayID=euxassay_009358&image=01	Macrophage and microglia marker	PMID: 22648905 PMID: 25700174	Gupta_Type_1_microglial_markersPMID:25494366	9.44329e-36
						P2ry12	http://www.eurexpress.org/ee/databases/assay.jsp?assayID=euxassay_008702&image=01	Microglia homeostatic factors	PMID: 28602351 PMID: 26884166 PMID: 25700174	VOINEAGU_ASD_M16	4.46177e-21
						Fcrls	n/a	Unique microglial gene	PMID: 26884166 PMID: 25700174	CTX_18MO_TAU_UP	9.96621e-21
						Ly86	http://www.eurexpress.org/ee/databases/assay.jsp?assayID=euxassay_011090&image=01	Microglia sensome	PMID: 24162652 PMID: 25186741 PMID: 25700174	GUPTA_ASD_MOD5	1.44558e-18
						Fcer1g	http://www.eurexpress.org/ee/databases/assay.jsp?assayID=euxassay_003053&image=01	Microglia sensome	PMID: 24162652 PMID: 25186741 PMID: 25700174
18	Endothelial [18-E]		0.0086			Igfbp7	http://developingmouse.brain-map.org/experiment/show/100058714	Vascular endothelial cells	PMID: 19374835	REN_ALVEOLAR_RHABDOMYOSARCOMA_DN	4.18576e-46
						Epas1	http://www.eurexpress.org/ee/databases/assay.jsp?assayID=euxassay_001198&image=01	Endothelial cell specific TF	PMID: 9000051	CUI_TCF21_TARGETS_2_DN	1.34119e-44
						Pecam1	http://www.eurexpress.org/ee/databases/assay.jsp?assayID=euxassay_014287&image=01	Pan endothelial cell marker	PMID: 28396408	VOINEAGU_ASD_M16	2.15015e-38
						Col3a1	http://www.eurexpress.org/ee/databases/assay.jsp?assayID=euxassay_004670&image=01	Meningeal fibroblasts, cortical dyslamination in ko mice	PMID: 22235340	HOLTMAN_PRIMED_MICROGLIA_BRAIN_GREEN_UP	1.05385e-31
						Cd40	http://www.eurexpress.org/ee/databases/assay.jsp?assayID=euxassay_011805&image=01	Faint in situ, expressed on endothelial cells	PMID: 10929070	MILI_PSEUDOPODIA_HAPTOTAXIS_DN	4.69745e-30
						Foxc1	http://www.eurexpress.org/ee/databases/assay.jsp?assayID=euxassay_012742&image=01	Vascular endothelial cell TF	PMID: 19217421
						Tbx18	http://www.eurexpress.org/ee/databases/assay.jsp?assayID=euxassay_000121&image=01	Pericyte and vascular smooth muscle cell	PMID: 28111199
						Pglyrp1	http://www.eurexpress.org/ee/databases/assay.jsp?assayID=euxassay_007365&image=01	Brain vasculature	PMID: 23285140
						Emcn	http://www.eurexpress.org/ee/databases/assay.jsp?assayID=euxassay_012119&image=01	Endothelial cell marker	PMID: 11747076 PMID: 11594763
	In situs obtained from Eurexpress,Allen Institute of Brain Sciences and Gensat

## Sheet: p0 markers
Cluster	Classification	comments on cluster location/cell fate description	Composition	Shared primary marker	Shared Secondary Marker	Distinct Markers (same in E14.5)	In situ links (E18.5)	Comments	Citations	5 relevant geneset-associated pathways (p<0.05), complete set of pathways in table 2	Adjusted P-value
19	Layer I [19-P]	Layer I	0.0129			Reln	http://developingmouse.brain-map.org/experiment/show/100071442	E14.5 layer I, cajal retzius (CR) cell marker	PMID: 12778121	GUPTA_ASD_MOD1	1.32068e-15
						Trp73	http://developingmouse.brain-map.org/experiment/show/100072393	E14.5 layer I CR cell marker	PMID: 15525772	VOINEAGU_ASD_M12	2.97967e-13
						Lhx1	http://developingmouse.brain-map.org/experiment/show/100032163	E14.5 layer I Regulates CR cell development	PMID: 20685998	Zhang_Neuron_enrichedPMID_25186741	5.61884e-06
						Lhx5	http://developingmouse.brain-map.org/experiment/show/100032176	E14.5 layer I Regulates CR cell development	PMID: 20685998	DURRENBERGER_HUNTINGTONS_DN	0.00210702
						Gdf5	http://developingmouse.brain-map.org/experiment/show/100071525	Bone morphogenic protein, upregulated at E17.5, persist up to p8	PMID: 15452350	CTX_18MO_TAU_DN	0.00340185
						Ebf3	http://developingmouse.brain-map.org/experiment/show/100077734	E14.5 layer I Migrating CR cells from cortical hem	PMID: 22421355
						Ndnf	http://developingmouse.brain-map.org/experiment/show/100094888	layer I interneurons (neurogliaform)	PMID: 20969804 PMID: 26727548
1	Layer II–IV [1-P]		0.1208	Satb2			http://developingmouse.brain-map.org/experiment/show/100055962	In cluster 3,5,13 at E14.5 , upper layer callosal projection neurons	PMID: 18255031	Rotenone_cortical_neurons_24h_DOWN_>-3.5x_(PMID_23186747_)	0.000108982
				Dok5			n/a	Novel marker, similar expression as Satb2 Substrate of c-Ret RTK, mediates neurite outgrowth	PMID: 11470823	BENPORATH_SUZ12_TARGETS	0.000226669
				Pou3f1			http://developingmouse.brain-map.org/experiment/show/100084238	In cluster 3 at E14.5, Also known as SCIP. High in layer V and subsequently in layer II-III	PMID: 7905511	BENPORATH_EED_TARGETS	0.000226669
						9130024F11Rik	http://www.gensat.org/imagenavigator.jsp?imageID=55935	P7 in situ data from Gensat. Transcriptomic data indicates enrichment in neurons .	PMID: 18171944	DURRENBERGER_PARKINSONS_DN	0.000226669
										Neuron_Markers	0.000427423
15	Layer II–IV [15-P]		0.0267					Lack specific markers		Marker signature not strong enough for GSEA
4	Layer II–IV [4-P]	Mix of upper layer callosal and corticospinal projection neurons	0.0757		Nrgn		http://developingmouse.brain-map.org/experiment/show/100032171	Layer II-III expression	PMID: 15389613	Rotenone_cortical_neurons_24h_DOWN_>-3.5x_(PMID_23186747_)	1.84875e-65
					Lpl		http://developingmouse.brain-map.org/experiment/show/100090629	Upper-middle cortical layer in human Subset of clusters 4,15,18 are callosal projection neurons (layer II-III, V)	PMID: 24004859 PMID: 19793993	GUPTA_ASD_MOD1	1.52595e-46
					Ldb2		http://developingmouse.brain-map.org/experiment/show/100072933	Corticospinal projection neurons	PMID: 26359774	CTX_18MO_TAU_DN	6.95547e-35
					Pvrl3		http://developingmouse.brain-map.org/experiment/show/160029040	Upper layer marker	PMID: 23727838	DURRENBERGER_HUNTINGTONS_DN	1.9149e-22
						Inhba	http://developingmouse.brain-map.org/experiment/show/100055869	Layer II-III marker Callosal projection marker	PMID: 26727548 PMID: 26359774	VOINEAGU_ASD_M12	2.6272e-20
						3110047P20Rik	n/a	Novel marker	n/a
18	Layer V–VI [18-P]	Mix of deeper layer callosal and corticospinal projection neurons	0.0261	Bcl11b			http://developingmouse.brain-map.org/experiment/show/100071599	In cluster 2,3,5,7,13 of E14.5, deep layer marker	PMID: 15465497	Rotenone_cortical_neurons_24h_DOWN_>-3.5x_(PMID_23186747_)	9.99096e-64
				Tbr1			http://developingmouse.brain-map.org/experiment/show/100029246	Layer VI marker	PMID: 11239428	GUPTA_ASD_MOD1	5.07949e-41
						Fezf2	http://developingmouse.brain-map.org/experiment/show/100032175	In cluster 5,13 of E14.5 , layer V subcortical projection neurons	PMID: 18678899	DURRENBERGER_HUNTINGTONS_DN	1.33285e-27
						Nxph3	n/a	Layer VIb marker	PMID: 16055736	CTX_18MO_TAU_DN	2.31176e-25
						Hs3st4	n/a	Layer VI marker	PMID: 18255030	VOINEAGU_ASD_M12	1.50983e-24
					Lmo3		http://developingmouse.brain-map.org/experiment/show/100071974	Parietal cortex marker Deep layer expression at E17.5	PMID: 17442747 PMID: 12619132
12	Layer V–VI [12-P]		0.0351			Tfap2d	http://developingmouse.brain-map.org/experiment/show/100072400	Expressed developmentally, role unknown	PMID: 12711551 PMID: 21858141	BENPORATH_ES_WITH_H3K27ME3	0.00878499
						Rwdd3	n/a	Enhancer of sumo conjugation	n/a
2	SVZ1 (migrating) [2-P]		0.0784	Eomes			http://developingmouse.brain-map.org/experiment/show/100072940	E14.5 SVZ (cluster 4,11,15)	PMID: 15634788	BENPORATH_ES_WITH_H3K27ME3	4.04001e-05
				Sema3c			http://developingmouse.brain-map.org/experiment/show/100071592	Newborn neurons Migrating neurons in IZ of neocortex Controlled by Bcl11a (Ctip1), radial migration of upper layer neurons	PMID: 27081004 PMID: 22368082 PMID: 26182416	BENPORATH_SUZ12_TARGETS	0.0046708
				Neurod1			http://developingmouse.brain-map.org/experiment/show/100085460	TF in newborn neurons	PMID: 19701197	BENPORATH_EED_TARGETS	0.0187244
						Unc5d	http://developingmouse.brain-map.org/experiment/show/100057739	E14.5 SVZ (cluster 4,11,15) , layer IV marker	PMID: 21216843	MEISSNER_BRAIN_HCP_WITH_H3K4ME3_AND_H3K27ME3	0.0187244
						Sstr2	http://developingmouse.brain-map.org/experiment/show/100094835	E14.5 SVZ (cluster 4,11,15) , migrating neurons Mouse radial glial cells	PMID: 19434240 PMID: 25734491	MARTORIATI_MDM4_TARGETS_NEUROEPITHELIUM_DN	0.0187244
8	SVZ2 (migrating) [8-P]		0.0588			Calb2	http://developingmouse.brain-map.org/experiment/show/100056256	Superficial layers, also in some interneurons	PMID: 22500809	BENPORATH_SUZ12_TARGETS	8.31976e-09
						Crym	http://developingmouse.brain-map.org/experiment/show/100055863	Also high in layer V (cluster 18) and caudal layer V at E14.5	PMID: 23431145	BENPORATH_ES_WITH_H3K27ME3	1.29644e-07
						Ifi203	http://www.gensat.org/imagenavigator.jsp?imageID=26535	Scattered signal in cortex, mainly in cerebellum and hippocampus Role unknown in cortex, found in amygdala	PMID: 16369481	NEURON_DIFFERENTIATION	0.00223622
						Kcnk1	http://www.gensat.org/imagenavigator.jsp?imageID=44025	Layer VI expression	PMID: 11567039	NERVOUS_SYSTEM_DEVELOPMENT	0.00275877
										KEGG_AXON_GUIDANCE	0.00306694
5	Int1 [5-P]	Pvalb and Sst+ cortical interneurons	0.0663	Dlx1			http://developingmouse.brain-map.org/experiment/show/100071602	Interneuron markers at E14.5, transcription factor in ganglionic eminences (GE)	PMID: 19386638	REACTOME_TRANSMISSION_ACROSS_CHEMICAL_SYNAPSES	1.75822e-10
				Dlx2			http://developingmouse.brain-map.org/experiment/show/100071465	Interneuron markers at E14.5, transcription factor in GE	PMID: 19386638	SYNAPTIC_TRANSMISSION	8.19155e-10
				Gad1			http://developingmouse.brain-map.org/experiment/show/100085418	Interneuron markers at E14.5, Gad67,GABAergic marker	PMID: 22492031	REACTOME_NEURONAL_SYSTEM	1.79859e-09
				Gad2			http://developingmouse.brain-map.org/experiment/show/100055126	Interneuron markers at E14.5, Gad65, GABAergic marker	PMID: 15115742	TRANSMISSION_OF_NERVE_IMPULSE	2.10517e-09
				Bcl11b			annotated in cluster 18	Besides deep layer pyr neurons, also expressed in interneurons	PMID: 28424591	MIKKELSEN_MEF_HCP_WITH_H3K27ME3	7.85769e-09
					Lhx6		http://developingmouse.brain-map.org/experiment/show/100071993	MGE-derived post-mitotic immature neurons	PMID: 28942923 PMID: 19386638 PMID: 28361918
					Nxph1		n/a	Expressed in Sst and Pvalb+ interneurons Cortical interneuron marker	PMID: 26727548 PMID: 28361918
					Rpp25		n/a	Decreased in interneurons of ASD patients	PMID: 20632321
					Sst		http://developingmouse.brain-map.org/experiment/show/100071648	Interneuron marker	PMID: 21154909
						Erbb4	http://developingmouse.brain-map.org/experiment/show/100057176	Tangentially migrating interneurons	PMID: 12571115
						Neb	n/a	Actin binding protein, never described in interneurons before. Associated with intellectual disability	PMID: 25589042
14	Int2 [14-P]	Pvalb and Sst+ cortical interneurons	0.0364			Resp18	n/a	Basal ganglia expression Cortical expression in humans	PMID: 19386638 http://www.proteinatlas.org/ENSG00000182698-RESP18/tissue/cerebral+cortex#imid_12894143	Rotenone_cortical_neurons_24h_DOWN_>-3.5x_(PMID_23186747_)	1.31332e-53
		Lhx8 subset expressed in basal ganglia and preoptic area				Grin3a	http://developingmouse.brain-map.org/experiment/show/100055936	Sst interneuron-specific ionotropic NMDA receptor	PMID: 26727548	GUPTA_ASD_MOD1	8.44424e-40
										DURRENBERGER_HUNTINGTONS_DN	3.60179e-32
										MIKKELSEN_MEF_HCP_WITH_H3K27ME3	9.59364e-25
										VOINEAGU_ASD_M12	5.77828e-23
11	Int3 [11-P]	Gives rise to VIP and Tnfaip8l3 interneurons	0.0406			Htr3a	http://developingmouse.brain-map.org/experiment/show/100094867 http://www.gensat.org/imagenavigator.jsp?imageID=29747	Expressed in VIP, Tnfaip8l3 interneurons Interneuron expression at p7 (gensat)	PMID: 23817549 PMID: 21154909	MIKKELSEN_MEF_HCP_WITH_H3K27ME3	2.23229e-11
						Npas1	http://developingmouse.brain-map.org/experiment/show/100055958	TF represses interneuron profliferation, controls Excitation/Inhibition balance	PMID: 25467980	MEISSNER_BRAIN_HCP_WITH_H3K4ME3_AND_H3K27ME3	2.23229e-11
						Adarb2	n/a	Expressed in VIP, Tnfaip8l3 interneurons	PMID: 23817549	BENPORATH_EED_TARGETS	1.37973e-08
						Erbb4	http://developingmouse.brain-map.org/experiment/show/100057176	Tangentially migrating interneurons	PMID: 12571115	BENPORATH_PRC2_TARGETS	4.11165e-07
										BENPORATH_ES_WITH_H3K27ME3	9.6505e-07
6	Int4 [6-P]	Migrating cortical interneurons	0.0607			Sp9	http://developingmouse.brain-map.org/experiment/show/160026866	MGE and dCGE (neocortical interneurons)	PMID: 19386638	MEISSNER_BRAIN_HCP_WITH_H3K4ME3_AND_H3K27ME3	0.00200781
						Tiam2	http://developingmouse.brain-map.org/experiment/show/100057257	Expressed in E14.5 cluster 3,5,13 (migrating pyramidal neurons) Regulates migration in MGE and CGE	PMID: 19386638	BENPORATH_EED_TARGETS	0.0345289
						Dlx5	http://developingmouse.brain-map.org/experiment/show/100032172	Faint in situ, MGE-derived neuronal genes	PMID: 28361918	LEE_TARGETS_OF_PTCH1_AND_SUFU_UP	0.0383327
						Cdca7	n/a	Faint in situ, in subset of SST and Pval+ interneurons (sup. fig 12)	PMID: 26727548	BENPORATH_PRC2_TARGETS	0.0460267
7	Striatal inh1 [7-P]	basal ganglia interneurons	0.0613		Isl1		http://developingmouse.brain-map.org/experiment/show/100032051	LGE marker, cluster 9 at E14.5	PMID: 19386638 PMID: 28361918	BENPORATH_EED_TARGETS	2.58447e-05
					Syt6		http://www.gensat.org/imagenavigator.jsp?imageID=23910	cluster 9 at E14.5, layer I interneurons at p7	n/a	BENPORATH_ES_WITH_H3K27ME3	2.58447e-05
					Six3		http://developingmouse.brain-map.org/experiment/show/100085445	LGE and CGE TF, cluster 9 at E14.5	PMID: 19386638	BENPORATH_SUZ12_TARGETS	0.000135903
					Bcl11b		http://developingmouse.brain-map.org/experiment/show/100071599	LGE marker	PMID: 28424591	BENPORATH_PRC2_TARGETS	0.00019075
					Foxp2		http://developingmouse.brain-map.org/experiment/show/100030617	LGE and CGE TF	PMID: 19386638	MEISSNER_BRAIN_HCP_WITH_H3K4ME3_AND_H3K27ME3	0.000566599
3	Striatal inh2 [3-P]	basal ganglia interneurons	0.0737	Gad2 only			annotated in cluster 11	Dlx1, Dlx2 and Gad1 are low, high Bcl11b		DURRENBERGER_HUNTINGTONS_DN	3.87053e-13
						Gpr88	http://developingmouse.brain-map.org/experiment/show/100054762	Interneuron cluster 16 at E14.5, striatal medium spiny neurons	PMID: 23064379	BENPORATH_ES_WITH_H3K27ME3	6.47866e-08
						Rxrg	http://developingmouse.brain-map.org/experiment/show/100072094	Interneuron cluster 16 at E14.5, LGE marker Basal ganglia restricted TF	PMID: 19386638	CTX_18MO_TAU_DN	3.16349e-07
						Ebf1	http://developingmouse.brain-map.org/experiment/show/100071384	LGE marker	PMID: 28361918	Rotenone_cortical_neurons_24h_DOWN_>-3.5x_(PMID_23186747_)	5.57589e-07
						Penk	http://developingmouse.brain-map.org/experiment/show/100055886	Striatopallidal-enriched gene	PMID: 24351932	GUPTA_ASD_MOD1	1.24987e-06
9	Ganglionic eminences [9-P]	VZ in ganglionic eminences	0.0561	no Gad1		Mki67	n/a	In proliferating clusters at E14.5 (6,8,14,15,21) Marker of dividing cells	PMID: 6339421	GOBERT_OLIGODENDROCYTE_DIFFERENTIATION_UP	2.05503e-216
						Top2a	n/a	In proliferating clusters at E14.5 (6,8,14,15,21) Dividing cells	PMID: 24072229	BENPORATH_CYCLING_GENES	1.80859e-74
						Sgol2	n/a	In proliferating cluster 15 at E14.5 , chromatid cohesion	PMID: 18765791	REACTOME_CELL_CYCLE_MITOTIC	4.87245e-70
						Spag5	n/a	In proliferating cluster 15 at E14.5, Target of Pax6 in cell division, microtubule associated protein	PMID: 22031545	CHANG_CYCLING_GENES	1.20846e-69
						Ska1	n/a	Metaphase-anaphase transition	PMID: 26981768	GRAHAM_CML_DIVIDING_VS_NORMAL_QUIESCENT_UP	6.89285e-61
						Tk1	n/a	S phase	PMID: 8557696
						Aurkb	n/a	Kinetochore assembly/disassembly	PMID: 18426974
						Ccna2	http://www.gensat.org/imagenavigator.jsp?imageID=45797	Ventricular zone expression, involved in cell cycle regulation	PMID: 25344199
					Ptprz1		http://developingmouse.brain-map.org/experiment/show/100076303	Astrocyte marker Oligodendrocyte marker	PMID: 9655611 PMID: 12355066
10	Astrocytes (immature) 1 [10-P]		0.0558	Aqp4			http://developingmouse.brain-map.org/experiment/show/100054698	Astrocyte marker	PMID: 18171944	Rotenone_cortical_neurons_24h_UP_>1.4x_(PMID_23186747_)	1.47239e-37
				Aldh1l1			http://www.gensat.org/imagenavigator.jsp?imageID=96328	Pan-astrocyte marker	PMID: 18171944	VOINEAGU_ASD_M16	1.04996e-33
				Hes5			http://developingmouse.brain-map.org/experiment/show/100085366	Radial glia marker	PMID: 19555289	LU_AGING_BRAIN_UP	2.13297e-29
				Slc1a3			http://developingmouse.brain-map.org/experiment/show/100084235	Astroglia marker	PMID: 7917301	HOLTMAN_PRIMED_MICROGLIA_BRAIN_GREEN_UP	5.30917e-23
				Slc6a11			http://developingmouse.brain-map.org/experiment/show/100076319	Radial glia marker	PMID: 27716510	LEE_BMP2_TARGETS_UP	2.01435e-21
						Sfrp1	http://developingmouse.brain-map.org/experiment/show/100085411	Wnt signaling inhibitor, radial glia marker (regulates neurogenesis), also high in choroid plexus	PMID: 25391964
						Entpd2	n/a	Nucleotide diphosphatase activity	http://www.networkglia.eu/en/astrocyte
						Fam107a	n/a	Drr1/Tu3a, highly upregulated in astrocyte development	PMID: 18171944
						Naaa	n/a	also high in choroid plexus ependymal cells, role unknown	n/a
						Ccdc80	n/a	Upregulated in glioma cells	PMID: 23727239
13	Astrocytes (immature) 2 [13-P]		0.0372			Pla2g3	n/a	Increased expression in Alzheimer's disease astrocytes	PMID: 26637123	LU_AGING_BRAIN_UP	3.20641e-31
						Cd44	http://developingmouse.brain-map.org/experiment/show/100054652	Astrocyte-restricted precursor cells	PMID: 15531362 PMID: 23308146	HOLTMAN_PRIMED_MICROGLIA_BRAIN_GREEN_UP	3.67495e-31
										Zhang_Astrocyte_enrichedPMID_25186741	8.47736e-23
										VERHAAK_GLIOBLASTOMA_CLASSICAL	7.62152e-17
										LEIN_ASTROCYTE_MARKERS	5.52476e-16
16	Oligodendrocytes [16-P]		0.0301			Olig2	http://developingmouse.brain-map.org/experiment/show/100085298	TF in oligodendrocyte precursors (OLPs)	PMID: 16388308	Zhang_Oligodendrocyte_precursor_cell_enrichedPMID_25186741	2.05033e-22
						Pdgfra	http://developingmouse.brain-map.org/experiment/show/100056252	migratory marker, early OLPs	PMID: 16388308	MEISSNER_BRAIN_HCP_WITH_H3K4ME3_AND_H3K27ME3	2.34724e-14
						Sox10	http://developingmouse.brain-map.org/experiment/show/100071617	subset of OLPs	PMID: 16388308	GOBERT_OLIGODENDROCYTE_DIFFERENTIATION_DN	1.03915e-12
						Bcas1	n/a	myelin associated protein	PMID: 28230289 PMID: 18171944	LEIN_OLIGODENDROCYTE_MARKERS	1.58959e-09
										JOHANSSON_GLIOMAGENESIS_BY_PDGFB_UP	2.04636e-09
20	Choroid plexus [20-P]		0.0113			Dnah12	n/a	dynein heavy chain protein in cilia	PMID: 25700174	CREIGHTON_ENDOCRINE_THERAPY_RESISTANCE_2	9.1232e-44
						Iqca	n/a	Ependymal cells, dynein regulatory subunit	PMID: 25700174	DODD_NASOPHARYNGEAL_CARCINOMA_UP	3.45595e-43
						Ak7	n/a	ciliary function	PMID: 25700174	Rotenone_cortical_neurons_24h_UP_>1.4x_(PMID_23186747_)	3.77401e-30
						Folr1	n/a	folate shuttling from blood to CSF	PMID: 23828504	LEIN_CHOROID_PLEXUS_MARKERS	3.20132e-24
						Kcne2	n/a	required for regular CSF secretion	PMID: 21859894	VOINEAGU_ASD_M16	2.40488e-13
						Otx2	http://developingmouse.brain-map.org/experiment/show/100085358	transcription factor regulating choroid plexus development	PMID: 23364326
22	Microglia [22-P]		0.0099			Trem2	n/a	Receptor on microglia	PMID: 28602351 PMID: 25700174 (Table S1)	HOLTMAN_PRIMED_MICROGLIA_BRAIN_GREEN_UP	8.49693e-100
						Mpeg1	http://developingmouse.brain-map.org/experiment/show/100088120	Macrophage and microglia marker	PMID: 22648905 PMID: 25700174 (Table S1)	Gupta_Type_1_microglial_markersPMID:25494366	3.09325e-42
						P2ry12	n/a	Microglia homeostatic factors	PMID: 28602351 PMID: 24316888 PMID: 25700174 (Table S1)	HOLTMAN_PRIMED_MICROGLIA_MODELS_DARKGREEN_DN	1.19917e-24
						C3ar1	n/a	Chemotactic receptor	PMID: 26884166 PMID: 25700174 (Table S1)	BROWN_MYELOID_CELL_DEVELOPMENT_UP	1.41386e-18
						Fcgr1	n/a	Microglia marker	PMID: 24742461 PMID: 25700174 (Table S1)	Upregulated_in_mSOD1_mutant_microglia,_end_stage_(Table_S3,PMID:23850290,_P<0.005,_3_fold_difference)	6.03999e-18
						Emr1	n/a	Surface marker for microglia	PMID: 26120961 PMID: 25700174 (Table S1)
						Ctss	http://developingmouse.brain-map.org/experiment/show/100055116	Upregulated in amoeboid microglia	PMID: 27334934 PMID: 25700174 (Table S1)
						C1qa	http://developingmouse.brain-map.org/experiment/show/100083702	Complement in microglia	PMID: 28264694 PMID: 25700174 (Table S1)
						Csf1r	http://developingmouse.brain-map.org/experiment/show/100088170	Regulator of myeloid lineage cells	PMID: 24742461 PMID: 25700174 (Table S1)
17	Endothelial1 [17-P]		0.0164	Igfbp7			http://developingmouse.brain-map.org/experiment/show/100071634	Endothelial cluster 18 at E14.5,	PMID: 19374835	CUI_TCF21_TARGETS_2_DN	2.10339e-50
				Epas1			http://developingmouse.brain-map.org/experiment/show/100088184	Endothelial cluster 18 at E14.5,	PMID: 9000051	VERHAAK_GLIOBLASTOMA_MESENCHYMAL	1.13336e-17
						Pecam1	http://www.gensat.org/imagenavigator.jsp?imageID=74067	Endothelial cluster 18 at E14.5	PMID: 28396408	PETROVA_ENDOTHELIUM_LYMPHATIC_VS_BLOOD_DN	2.82278e-10
						Ushbp1	n/a	Endothelial cell marker	PMID: 28166538	Zhang_endothelial_enrichedPMID_25186741	3.30277e-10
						Flt4	http://developingmouse.brain-map.org/experiment/show/100057204	Vegf receptor	PMID: 8700872	JECHLINGER_EPITHELIAL_TO_MESENCHYMAL_TRANSITION_DN	1.73894e-08
						Unc45b	n/a	Muscle cell development	n/a
						Gata2	http://developingmouse.brain-map.org/experiment/show/100071383	Endothelial transcription factor	PMID: 19217421
						Sox17	http://developingmouse.brain-map.org/experiment/show/100077712	Arterial endothelia	PMID: 24153254
						Tmem252	n/a	Transmembrane protein, role unknown	n/a
21	Endothelial2 [21-P]		0.0099			Col3a1	http://developingmouse.brain-map.org/experiment/show/100072417	Endothelial cluster 18 and E14.5 Meningeal fibroblasts, cortical dyslamination in ko mice	PMID: 22235340	REN_ALVEOLAR_RHABDOMYOSARCOMA_DN	1.33697e-47
						Abcc9	n/a	Pericyte markers	PMID: 27725773	CUI_TCF21_TARGETS_2_DN	1.87405e-41
						Kcnj8	n/a	Pericyte markers	PMID: 27725773	PICCALUGA_ANGIOIMMUNOBLASTIC_LYMPHOMA_UP	2.38385e-41
						Tbx18	http://developingmouse.brain-map.org/experiment/show/100072367	Development of kidney vasculature network, never described in brain	PMID: 24727670	SCHUETZ_BREAST_CANCER_DUCTAL_INVASIVE_UP	1.95366e-40
						Sod3	n/a	Regulation of cerebral blood flow	PMID: 12456489	VERHAAK_GLIOBLASTOMA_MESENCHYMAL	2.79543e-24
						Slc6a20a	n/a	Endothelial gene	PMID: 25700174
						P2ry14	n/a	GPCR in endothelial cells	PMID: 24993824
Allen Insitute of Brain Sciences in situ at age E18.5 while Gensat images from p7
